# Supplementary material for: Perinatal factors affect the gut microbiota up to four years after birth
Source: Nat Commun. 2019 Apr 3;10:1517. doi: 10.1038/s41467-019-09252-4 (PMC6447568; doi:10.1038/s41467-019-09252-4)
Supplement: Supplementary file 4 — Supplementary Data 1 [file 41467_2019_9252_MOESM4_ESM.xlsx]

## Sheet: Supplementary Table 1
Supplementary Information Table 1: Total number of infant faecal samples collected at years 1, 2 and 4. Caesarean section, CS; vaginal delivery, VD
Group	CS_full	CS_preterm	VD_full	VD_preterm	Total/Year	Total/Year (Full term)	Total/Year (Preterm)
Year 1	30	7	31	2	70	61	9
Year 2	21	4	30	2	57	51	6
Year 4	16	7	8	1	32	24	8
Total	67	18	69	5	159	136	23
