# Supplementary material for: Perinatal factors affect the gut microbiota up to four years after birth
Source: Nat Commun. 2019 Apr 3;10:1517. doi: 10.1038/s41467-019-09252-4 (PMC6447568; doi:10.1038/s41467-019-09252-4)
Supplement: Supplementary file 5 — Supplementary Data 2 [file 41467_2019_9252_MOESM5_ESM.xlsx]

## Sheet: Supplementary Table 2
Supplementary InformationTable 2: Metadata of infant participants																																																no
Subject Number	Years of samples in the study	Age of Mother at Birth of Infant	Full Term/ Pre-Term	Gestational Age	Birth Weight	Birth weight range*	Exclusion Full Term >35weeks >1500g	Sex	Multiple Birth	Type	Percentile Growth Chart	Delivery Mode		Gravida	Para	Length of stay in NNU	Benzylpenicillin	Gentamicin	Teicoplanin	flucloxicillin	erythromycin	Meropenem	Diabetic	NEC	Sepsis	APGAR Scores	APGAR Scores	BMI pre pregnancy	Breast Feeding Status		Formula Used	Mother Smoker?	Date First Started Solids	Medciation Taken in Last Year?		Antibiotics Taken in last Year	Name of Antibiotics Infant	Taken when	Name of Antibiotics Infant	Taken when								no
1	1, 2	35	FT	40	3800	NBW	None	Male	Single		67	SVD		3	3								no						Greater than 4 months		None		6 months	yes		Yes	Distaclor
3	1	38	FT	38	3950	NBW		Female	Single		92.4	CS	Elective	3	2								no			9	9		Greater than 4 months	18 months	None	No	5.5 months	yes	calpol	yes	Unknown								Probiotics	Diagnosed with Colic	Other Conditions	Mother Antibiotic Treatment	When
4	1, 2	35	FT	41+3	3160	NBW	None	Male	Single		55.21	CS	Elective	3	2								no			9	10		Greater than 4 months			Yes	6 months	No		Yes	Unknown	@ 6 months							No	No	No	No
6	1, 2	32	FT	39+5	3500	NBW	None	Male	Single		52.2	SVD		2	2								no			9	10		Less than 4 months		Aptamil	No	6 months	No		Yes	amoxcil	Taken at 3 weeks of age	amoxcil	Taken at 9 months of age					No	No	No	No
7	1,2	34	FT	41	2580	NBW	None	Male	Single			SVD	Forceps	3	2								no			9	10		6 weeks	6 weeks	Aptamil	No	6 months	Yes	Atrovent	yes	Augmentin	Taken 4 times							No	No	No	No
8	1	32	FT	39	3800	NBW	None	Male	Single		77	CS	Elective	5	4								no			9	9	28.1																	No	No	Chicken pox	No
10	1, 2	31	FT	39+5	3500	NBW	None	Male	Single		43.6	SVD		2	2								no			8	9		Greater than 4 months			No	5.5 months	Yes	Calpol Neurophen	No									yes	No	No	No
11	2	35	FT	41+3	4080	NBW	None	Male	Single			SVD		2	2								no			9	10	96.4				No																No
15	1, 2	28	FT	38+4	3400	NBW	None	Male	Single		49.9	SVD		2	2								yes			9	10		Greater than 4 months		Aptamil, Babaloyn	No	6 months	yes	Expectrant	No	Yes								Yes	No	No	No
17	1, 2	32	FT	41+6	3490	NBW	None	female	Single			CS	Elective	2	2								no			9	9	24.8	Greater than 4 months		Aptamil	No	5 months	yes		yes	unknown	2013-02-01										Not completed
20	2	33	FT	39+3	4020	NBW	None	Female	Single		90.1	CS	Elective	3	3								no			9	10					No													yes	no	no	no
21	1, 2	33	FT	38+4	3150	NBW	None	Male	Single		29.6	CS	Elective	4	3								no			9	10	26.7				No													no	no	no	no
31	1, 2	34	FT	39	3620	NBW	None	Female	Single		70.4	CS	Emergency	2	2								no			9	9	24.4	Less than 4 months	3 months	Aptamil Comfort	No	6 months	yes	nerofen paralink	No												yes	Post op CS
32	2	36	FT	40+1	3940	NBW	None	Male	Single		76.1	SVD	Vacum	2	2								no			9	9		Less than 4 months		SMA Gold	No	4 months	no		yes	Augmentin Junior	3 months										No
34	1	31	FT	38+6	3480	NBW	None	Male	Single		52.5	CS	Elective	4	4								no			9	10																		no	yes	constipation	No
35	2	39	FT	37+6	2760	NBW	None	Female	Single		34.8	SVD											no			9	9	23.5	Greater than 4 months	6 months	Aptamil	no	6 months	no		yes	amoxillin	3 months	amoxillin	7 months	amoxillin	9 months			No	no	no	no
41	1	39	FT	40+2	4020	NBW	None	Male	Single		79.4	SVD		3	3								no			9	10	23.6	Greater than 4 months		Aptamil	No	6 months			yes	amoxil											No
42	1, 2	35	FT	38	3700	NBW	None	Male	Single		70.2	SVD		3	3								no			9	10	22	Greater than 4 months	5 months	Aptamil	no	5 months			yes	amoxil	6 months	amoxil	11 months					no	no	no	yes	While breast feeding
43	1, 2	33	FT	39+3	3700	NBW	None	Male	Single		64	SVD		5	1								no			9	9		2 months		Aptamil Comfort	no	4.5 months	yes	calpol neruofen	yes	unknown								no	no	yes allergic pen	No
44	2	33	FT	40+2	4070	NBW	None	Male	Single		82.1	SVD		3	3								no			9	9	26.1	Greater than 4 months		Aptamil	no	6 months	yes		yes	unknown	7 months							no	no	no	yes	4 weeks post birth
45	1, 2	32	FT	38+5	4050	NBW	None	Female	Single		93.2	CS	Elective	3	3								no			9	10	26.3	2 months		Aptamil infasoy	no	5 months	yes	atrovent, steroids	no									no	no	no	no
50	1	34	FT	40+9	3850	NBW	None	Female	Single			CS	Emergency	2	2								no			9	10	21.2	1 months																no	no	tounge tie	no
56	2	32	FT	40+3	4100	NBW	None	Male	Single		82.9	SVD		2	2								no			9	9					No													no	no	bronchilitis	no
58	1, 2	36	FT	37+2	2760	NBW	None	Male	Single		24.4	SVD		3	3								no			9	9		Greater than 4 months	6 months	Aptamil	No	7 months	No
63	1	36	FT	39+3	3380	NBW	None	Female	Single		30.8	SVD	Kiwi	2	2								no			9	10	28	2 months		Aptamil	no	4.5 months	no		no
64	1, 2	40	FT	39	3380	NBW	None	Female	Single		47.9	CS	Elective	5	3								no			9	10	30.1																				yes
65	1, 2	40	FT	39	3810	NBW	None	Male	Single		43.3	CS		5	2								no			9	10	24.5	2 weeks			No				yes	Amoxil	unknown							no	no	no	no
66	1, 2	34	FT	39	3360	NBW	None	female	Single		62.3	CS	Elective	1	1								no			9	10	29.3	Less than 4 months	3 months	Aptamil	no	5 months	yes	calpol	no												Not completed
68	1, 2, 4	29	PT	34	2690	NBW	None	Male	Single		86.1	CS	Emergency	1	1	9	yes						no			9	9																		no	no	no	yes	post Breast feeding
70	1, 2, 4	30	FT	41	3950	NBW	None	Male	Single		100	SVD		2	2								no			9	9		Greater than 4 months	12months +	none	no	6 months	yes	calpol expectrant	no									no	no	no	no
72	1, 2	28	FT	40+8	4000	NBW	None	Female	Single			CS	Emergency	2	1								no			9	10	33	Greater than 4 months	5.5 months	Aptamil	no	4 months	yes	neurfin	yes	chlormycitin	5 months										Not completed
73	4	31	FT	40+2	3690	NBW	None	Male	Single		56.8	SVD		2	2								no			7	9																		no	no	no	no
75	1, 2	28	FT	41+3	3640	NBW	None	Male	Single			SVD		1	1								no			9	9	32.4	I month	6 weeks	Aptamil	no	4 months	yes		augmentin									no	no	no	no	post Breast Feeding
77	2	35	FT	40+10	3460	NBW	None	Male	Single			SVD		1	1								no			9	10	31.8	Greater than 4 months	4 months	Aptamil	No	4.5 months	no	unknown	yes			unknown	11 months
78	2	35	FT	40+9	4070	NBW	None	Male	Single			SVD											no			9	10	20.4	Greater than 4 months	10 months	Organic formula with probiotics	no	6 months	no		yes	Clonamox	11 months	yes						no	no	no	yes	during breast feeding mastitis
79	1		FT				None	Female	Single			SVD											no																						no	no	no	no
80	2, 4	37	PT	34+6	2440	LBW	N/A	Male	Twin	Dizygotic	45.5	CS	Emergency	3	3	4	yes	yes					no	No	No	9	9	32.8																	yes	no	exczema	no
81	2, 4	37	PT	34+6	2200	LBW	N/A	Female	Twin	Dizygotic	34.1	CS	Emergency	3	3	4	yes						no	No	No	9	9	32.8
82	1, 2, 4	34	FT	39+1	3420	NBW	None	Male	Single		44.8	CS	Emergency	2	2								no			9	10	38.2	Greater than 4 months				6 months	No		No
83	2, 4	34	FT	40	3500	NBW	None	Male	Single		43.6	SVD											no						6 weeks	combination Nutrimagen		no	5 months	no		yes	amoxocyllin	3 months	amoxcyllin	5 months	amoycyllin	7 months
85	1	36	FT	40+3	3980	NBW	None	Male	Single		76.3	SVD											no						Greater than 4 months		Aptamil	No	5 months	yes		yes	unknown	11 months							no	no	no	no
86	1, 2	29	FT	41+1	3780	NBW	None	Female	Single			CS		2	2								no			9	9	18.6	Greater than 4 months		None	No	6 months	yes	topical steroid	yes	amoxocylin	12 months							yes	no	perianal absess and milk intolerance	yes	during breast feeding
87	1, 2, 4	38	FT	40+3	3510	NBW	Antibiotic treatment after consent	Female	Single		52	NBFD		2	1								no			7	10	31.6	Greater than 4 months		Aptamil	No		no		yes	unknown								no	no	no	No	after breast feeding
88	2	39	PT	33+1	2140	LBW	N/A	Male	Single		59.9	CS	Emergency	1	1	35	yes	yes	yes			yes	no	No	No	8	9		No		Infantmil AP	No	6 months	yes	atrovent and prednisolone	yes	clavamel	4 months							no	no	exczema	no
89	1, 2	34	FT	40+10	3770	NBW	None	Male	Single			SVD	Kiwi	3	3								no			9	9	23.3	Greater than 4 months	7 months and 3weeks	Aptamil	yes	5 months	no											yes	no	no	no
90	2	37	FT	38	2870	NBW	None	Female	Single		53.9	SVD		4	3								no			8	9		Greater than 4 months	8 months	None	no	5 months	no											no	no	hole in heart downe syndrome	No
91	1	30	FT	40+6	4130	NBW	None	Male	Single		82.7	SVD		2	2								no			9	10	31.1	Greater than 4 months	7 months	Nutramagen	No	11 weeks	no		yes	unknown	8 months							no	no	no	no
92	2	32	FT	37	2780	NBW	None	Male	Single		21.6	CS	Elective	4	3								no			9	9	24.2	Greater than 4 months	11 months	SMA Aptaml	No	6 months	yes	paracetamol	no									no	no	no	no
94	1	42	FT	39+6	5020	NBW	None	Female	Single		99.9	SVD		4	4								no			9	10	24	Greater than 4 months		none	no	4.5 months	no											no	no	allergy to egg and Dairy	no
95	2	38	FT	40+6	4050	NBW	None	Female	Single		86.6	SVD		5	3								no			9	9		Greater than 4 months		Cow and Gate	no	9 months			yes	unknown	11 months							no	no	no	no
98	1, 2	41	FT	39	3440	NBW	None	Female	Single		58.3	CS	Elective	10	4								no			9	10		Greater than 4 months	11 months	none	no	5.5 months	no		yes	moxcilin								no	no	no	yes	during breast feeding 11 months
99	1, 2	129	FT	39+4	3750	NBW	None	Male	Single		66.6	CS	Elective										no			9	10		Greater than 4 months	8 months	Cow and Gate	no	5 months	yes	neurofin calpol	yes	unknown	8 months	unknown	12 months					no	no	no	no
100	2	32	FT	38	3150	NBW	None	Female	Single		48.4	CS	Elective	1	1								no			9	10																		no	no	no	yes	during breast feeding
101	1, 2, 4	41	FT	41	4100	NBW	None	Female	Single			SVD	Elective	3	2								no			9	10	33	Greater than 4 months	5 months	Aptamil	no	5 months	yes	calpol	no									No	no	yes	yes	during breast feeding
102	1, 2	35	FT	39+3	3140	NBW	None	Female	Single		32.8	CS	Elective	3	1								no			9	10	24.5	Greater than 4 months	7 months		no	unknown	No		yes	chlromycitin	I month
103	1, 2	32	FT	40+3	3870	NBW	None	Male	Single		70.2	SVD		3	2								no			9	10	25.7	Greater than 4 months	12 months		no	unknown			yes	amoxocyllin	11 months							no	no	no	no
104	2	36	FT	38+5	3740	NBW	None	Female	Single		81.3	CS	Elective	3	2								no			9	9		Greater than 4 months	5 months	Aptamil	yes	5 months	yes	zantac	no									no	no	no
105	2, 4	28	FT	39+3	3120	NBW	None	Male	Single		21.4	SVD		3	2								no						Greater than 4 months	12 months	Cow and Gate follow on	no													no	no	no	no
107	4	40	FT	39	3520	NBW	None	Male	Single		67.1	CS	Elective										no			9	10	25	Less than 4 months	4 months	Aptamil	no	6 months	No		Yes	Augmentin	2013-12-01	Augmentin	2013-12-01	Augmentin	2013-12-01			no	no	no	no
110	1, 2, 4	30	FT	40+2	3250	NBW	None	Male	Single		23.8	SVD		3	2								no						Greater than 4 months	6 months	SMA lactose free	no	4 months	no		yes	unknown	9 months	unknown	9 months					no	no	Croup	no
113	1	25	FT	41	3340	NBW	None	Female	Single		36.2	CS	Emergency	1	1								no			9	9	23.8	Greater than 4 months	6 months	Aptamil	no	6 months	yes	vit D	yes	amoxocyllin	6 months							no	no	no	no
114	1	38	FT	40	3500	NBW	None	Female	Single		48.5	SVD		3	3								no			9	10	22.1	Greater than 4 months	5 months	Aptamil	no				yes	flluclox	4 weeks	augmentin	3 months	augmentin	1 year			no	no	lactose intolerance @ 1 year	yes	during breast feeding
115	1, 2	36	FT	39+5	3100	NBW	None	Female	Single		26.3	SVD		4	4								yes			9	9	28.5	Greater than 4 months	4 months	Aptamil	no	6 months	no		no									no	no	no	no	post breast feeding
117	1, 4	34	FT	39+2	3560	NBW	None	Female	Single		64.9	CS	Elective	1	1								no			9	10	22.7	Greater than 4 months	6 months	Aptamil	no	6 months	yes		yes	unknown	unknown	unknown	unknown					no	no	eczema	no
118	1, 2	32	FT	40+6	4750	NBW	None	Female	Single		53.3	SVD		2	2								no			9	10		Greater than 4 months																no	no	no	no	post breast feeding
121	1, 2	34	FT	40+6	4660	NBW	None	Male	Single		97.5	CS	Elective	2	3								no			9	10	24.1	Greater than 4 months	5 months	Aptamil	No	6 months	no		yes	unknown	6 months							no	no	no	no
125	2	35	FT	39+3	2540	NBW	None	Female	Single		2.54	SVD		3	1								no			9	10	31.8	1 months	1 month	SMA Lactulose Free	No	6 months	no		yes	unknown	10 weeks	unknown	4.5 months	unknown	1 year						no
126	2, 4	36	FT	37+5	2200	LBW	None	Male	Single		4.6	CS	Elective	2	2								no			9	9	23.8	6 weeks	6 weeks	Aptamil lactose free Infamil	no	5 months	no		yes	amoxocyllin	9 months	amoxocyllin	7 months					no	no	no	no
127	2	32	FT	41+4	3270	NBW	None	Male	Single			SVD		1	1								no						Greater than 4 months	6 months	aptamil	no	6 months	no		no									no	no	no	yes	1 month post birth
135	1, 4	35	FT	38+ 5	3540	NBW	None	Male	Single		58.9	CS		7	4								no			9	10		Greater than 4 months		Aptamil	No	?	no		yes	distaclor	6 months							no	no	no	no	post breast feeding
136	1	32	FT	40	3540	NBW	None	Male	Single		46.8												no						Greater than 4 months																no	no	no	no
137	1	39	PT	31+1	1660	LBW	None	Female	Twin	Dizygotic	57.9	CS	Emergency	1	2	37	yes	yes	no	No			no	No	No	7	9		2 months			No													no	no	no	no
138	1	39	PT	31+1	1800	LBW	None	Male	Twin	Dizygotic	72.9	CS	Emergency	1	2	37	yes		no	No			no			6	9		2 months			No																no
139	1	33	FT	40+8	3660	NBW	None	Male	Single			SVD		2	2								no			9	10	27.6	greater than 4 months		SMA	No	5.5 months	yes	unknown	yes		6 months										no
142	1	26	FT	40+10	3550	NBW	None	Female	Single			SVD		1	1								no			6	10		Greater than 4 months	7.5 months	Aptamil	no	5.5 months	yes	calpol	yes	Amoxocyllin	6 months										no
147	1	35	FT	41+4	3520	NBW	None	Male	Single			SVD		2	2								no			9	10	29.3																	No	NO	no	yes	2 weeks post birth, 4 weeks post birth
148	1	34	FT	39+5	3960	NBW	None	Male	Single		79	SVD		2	2								no			9	10	21.4	Greater than 4 months		Cow and Gate	no	6 months	yes	atrovent	yes	pinamox	2014-02-01	pinamox	2014-06-01					no	no	no	no
150	1	35	FT	37	3210	NBW	None	Male	Single		61.4	SVD		5	3								yes	No	No	9	10		Greater than 4 months		none	no	61/2 months	no		yes	pinamox	6 months
151	2	29	FT	41+3	4080	NBW	None	Female	Single			Vacum		1	1								no			9	10		Less than 4 months		SMA	yes	3 months	no		no									no	no	no	no
152	1, 4	42	PT	32+2	2340	LBW	None	Male	Single		88.8	CS	Emergency SOL	2	2	23							no			6	8																		no	no	no	yes	tonsilitis April 14
153	1	38	FT	40+3	3020	NBW	None	Female	Single		15.4	CS		3	3								no			9	9	34.1	Greater than 4 months		Aptamil	no	6 months	no		yes	amoxocyllin	2013-01-01							no	yes	stridor, Lactose intolerance	not completed	July Aug 2013 Nasofan
157	1	33	PT	34	2440	LBW	Preterm	Female	Single		75.5	CS	Emergency	2	1	14							no			9	9																					not completed
159	1	41	FT	39	3940	NBW	None	Male	Single		82.1	SVD		6	3								no			9	9		Greater than 4 months	5 months	Nannycare (Goats Milk Formula)	no	4 months	no		no									no	no	no	no
164	4	44	PT	32	1830	LBW	Preterm	Male	Triplet	trichorionic triamniotic	50	CS	Emergency	3	5	27	No	No	no	No			no	No	No	9	10		Greater than 4 months	10 Months	Nutraprem and cow and Gate	no	6 months	no		no												not completed
167	1	37	PT	30+1	1210	VLBW	Preterm	Male	Twin	Monochorionic diamniotic	16.3	CS	Emergency	3	4	103	yes	yes	yes	No			no	yes	Suspected	6	9																		no	no	no	no
168	1	37	PT	30+1	1240	VLBW	Preterm	Male	Twin	Monochorionic diamniotic	19.4	CS	Emergency	3	4	190	yes	yes	yes	yes			no	yes	yes	9	9																		no	no	no	no
169	1	35	FT	38+5	3850	NBW	None	Female	Single		71.5	CS		4	4								no			9	10	25.5	Greater than 4 months	9 months	SMA Comfort	no	6 months	yes	Gavison, zantac becotide inhaler	yes	amoxocyllin	2013-03-01
174	1, 4	41	FT	39	3710	NBW	none	Male	Single		68.1	CS	Elective	2	2								no			9	9	22.9	Greater than 4 months	7 months	Cow and Gate	no	6 months			no
176	4	42	FT	39	3220	NBW	None	Female	Single		40.5	CS	Elective	3	2								no			9	10	26.1	Greater than 4 months	12 months	No Formula	no	6 months	yes	Gaviscon	yes	ciproxin								no	yes	no	no
177	1, 4	37	FT	38	3740	NBW	None	Male	Single		79.4	SVD		3	3								no			9	10																		no	no	no	no
179	1, 4	27	FT	40+1	3620	NBW	None	Male	Single		47.4	CS		1	1								no			9	9	27.9	Greater than 4 months	11 months	Aptamil	no	24 weeks	yes	microstatin	no									no	no	no	no
180	4	35	FT	39	2970	NBW	None	Female	Single		20.3	CS		5	3								no			9	9	22	Less than 4 months	10 weeks	SMA Lactose intolerance	no	5.5 months	yes	zantac	yes	unknown	8 months
181	4	33	FT	40+4	3990	NBW	None	Male	Single		76.9	CS	Emergency	1	1								no			9	9	27.9	2 months	8 weeks	SMA Hungry Baby	no	17 weeks	yes	Calpol and Nurophen	yes	amoxocyllin								no	no	no	no
189	4	37	FT	38+3	3860	NBW	None	Male	Single		90	SVD		3	3								yes			9	10		Greater than 4 months	12 months	no formula	no	23 weeks	yes	betnovate	no									no	yes	no	no
197	4	28	FT	40+5	4170	NBW	None	Male	Single		85.2	CS		1	1								no			9	10	25.3																	no	no	no	yes	at delivery
199	2, 4	33	PT	26+4	940	ELBW	Preterm	Female	Single		63.1	SVD		1	1	98		yes	yes	yes			no			9	10		Greater than 4 months	6 months	Neocate	no	8 months	yes	Losec	yes	clonamox	2015-02-01							no	no	no	yes	mastistis amoxocyllin and flucloxocillin
200	1	34	PT	33+5	2750	NBW	Preterm	Female	Single		95.2	SVD		3	3	5	yes	yes					no			7	9
204	1, 4	30	FT	41+1	3120	NBW	Yes	Female	Single			CS	Emergency	1	1								no			9	10	23.8	Greater than 4 months	12 months	No formula	no	25 weeks	yes	calpol	yes	amoxocyllin								no	yes	RTI	No
206	1	34	PT	34+1	2120	LBW	Preterm	Female	Single		39.9	SVD		1	1	19	yes	yes			yes		no			9	9
209	1	36	FT	40+6	3520	NBW	Yes	Male	Single		51.5	CS	Emergency	1	1		no	yes					yes			9	10																		no	no	no	no
210	1, 4	34	FT	38	3080	NBW	Yes	Male	Single		38	CS	Emergency	1	1								No			9	10	27.6	Greater than 4 months	6 months	Aptamil	no	6 months	yes	calpol
211	4	31	PT	32+1	1280	VLBW	Preterm	Male	Twin	Dizygotic	1.9	CS	Elective	1	2	21							No			8	9		Less than 4 months	12 weeks	Aptamil C&G	no	6 months	no		yes		2014-12-01
212	4	31	PT	32+1	1650	LBW	Preterm	Female	Twin	Dizygotic	36.2	CS	Elective	1	2	27							No			4	7		Less than 4 months	12 weeks	Aptamil	no	6 months	no		yes		2014-12-01							no	no	no	yes	March 14 UTI
218	4	34	FT	40+4	3680	NBW	Yes	Female	Single		65.1	SVD		3	3								No			9	10	20.4	Greater than 4 months																no	no	no	yes
219	2, 4	36	FT	39+2	4200	NBW	yes	Female	Single		92.5	CS	Elective	2	2								No			9	10	23	Less than 4 months																no	no	no	yes
*Birth weight range: NBW: normal birth weight (>2500g); LBW: low birth weight (<2500g); VLBW: very low birth weight (<1500g); ELBW: extremely low birth weight (<1000g)
[truncated: 3 more columns]
