# Supplementary material for: Perinatal factors affect the gut microbiota up to four years after birth
Source: Nat Commun. 2019 Apr 3;10:1517. doi: 10.1038/s41467-019-09252-4 (PMC6447568; doi:10.1038/s41467-019-09252-4)
Supplement: Supplementary file 6 — Supplementary Data 3 [file 41467_2019_9252_MOESM6_ESM.xlsx]

## Sheet: Supplementary Table 3
Supplementary Information Table 3: Repeated measures statistical analysis based on year adjusting for gestational age
Phylum	P-value	P.bonferroni	FDR	Year2.coef	Year4.coef	Preterm.coef	Year2:Preterm.coef	Year4:Preterm.coef
Bacteroidetes	<0.001	<0.01	<0.01	-0.84	-1.4	-3	2.7	4.8
Unclassified	<0.01	<0.05	<0.01	-2.2	-2.9	-2.2	3.5	2.2
Verrucomicrobia	<0.01	<0.05	<0.05	-0.62	0.87	0.74	1.4	-2.6
Actinobacteria	<0.05	0.084	<0.05	-1.7	-2.2	-0.034	2.6	0.013
Proteobacteria	<0.05	0.15	<0.05	-2.3	-2.2	-0.95	-0.39	1.6
Fusobacteria	<0.05	0.15	<0.05	-1.2	-1.9	-1	-0.29	1.6
Tenericutes	<0.05	0.15	<0.05	2.4	6.1	-0.19	-0.59	-1.5
Firmicutes	0.064	0.15	0.072	0.047	1	1.2	0.13	-1.1
Cyanobacteria	0.088	0.15	0.088	-1.5	-1.8	-1.4	0.25	0.32
Families	P-value	P.bonferroni	FDR	Year2.coef	Year4.coef	Preterm.coef	Year2:Preterm.coef	Year4:Preterm.coef
Porphyromonadaceae	<0.001	<0.001	<0.001	-0.65	0.32	-5.3	3.8	6.2
Unclassified	<0.001	<0.01	<0.001	-2.9	-3.3	-2.7	4.1	2.5
Alcaligenaceae	<0.001	<0.01	<0.001	-1.3	-0.72	-7.1	3.8	8.3
ratAN060301C	<0.001	<0.01	<0.001	0.25	-1.8	-3.6	1.9	5.9
Bifidobacteriaceae	<0.01	0.058	<0.05	-2.6	-5	-1.7	4.1	0.85
Bacteroidaceae	<0.01	0.068	<0.05	-0.92	-1.7	-3.1	3.1	3.9
Acidaminococcaceae	<0.01	0.069	<0.05	0.76	0.98	-0.047	2.6	3.7
Peptostreptococcaceae	<0.01	0.12	<0.05	0.69	1.1	1.7	-1.1	-3.3
Lactobacillaceae	<0.01	0.13	<0.05	-1.1	-0.69	4.3	-2.5	-4.3
Veillonellaceae	<0.01	0.17	<0.05	-1.8	-1.2	-1.9	3.6	2.1
Verrucomicrobiaceae	<0.01	0.21	<0.05	-0.8	0.87	0.58	1.3	-2.7
Streptococcaceae	<0.01	0.21	<0.05	-0.4	-0.37	1	3	0.024
Clostridiaceae_1	<0.01	0.21	<0.05	0.35	0.33	0.31	-0.8	-2.8
Desulfovibrionaceae	<0.01	0.22	<0.05	2.1	2.4	-1.1	-0.35	3
Prevotellaceae	<0.01	0.22	<0.05	0.55	0.69	-0.0053	0.18	3.2
uncultured_Bacillales_bacterium	<0.05	0.22	<0.05	0.19	2.4	-0.093	-0.22	-2.1
Pasteurellaceae	<0.05	0.22	<0.05	-2.6	-4.1	-2.3	2.1	2.8
Clostridiales_vadinBB60_group	<0.05	0.36	<0.05	2.1	5.4	-0.74	-0.87	-2.3
Coriobacteriaceae	<0.05	0.36	<0.05	-0.015	0.94	0.15	2.4	0.38
Enterobacteriaceae	<0.05	0.37	<0.05	-4.8	-6.5	1.5	-0.15	-2.1
Fusobacteriaceae	<0.05	0.43	<0.05	-1.1	-2	-0.8	-0.32	1.7
Rikenellaceae	<0.05	0.44	<0.05	2.5	3	-2.9	-0.1	1.6
Family_XI	<0.05	0.44	<0.05	0.047	-0.33	2	-1.7	-1.7
Christensenellaceae	<0.05	0.44	<0.05	5.1	10	-1.1	-0.62	-1.6
Enterococcaceae	<0.05	0.44	0.053	-2.3	-1.6	3	-1.1	-1.1
Erysipelotrichaceae	<0.05	0.44	0.053	-1.2	-1.7	1.4	0.88	-0.94
Rhodospirillaceae	<0.05	0.44	0.053	0.88	1.3	-2	-0.71	0.23
Defluviitaleaceae	<0.05	0.44	0.054	2.1	4.8	-0.3	-0.78	-1.6
uncultured_bacterium	<0.05	0.44	0.055	2.4	5.3	-0.47	0.1	0.017
Lachnospiraceae	<0.05	0.44	0.055	-0.34	-0.12	1.2	0.36	-1.2
Carnobacteriaceae	0.071	0.44	0.082	-1.2	-0.86	1.3	0.83	0.96
Unclassified.uncultured_bacterium	0.08	0.44	0.09	0.55	1.3	-0.62	0.43	1.1
Ruminococcaceae	0.091	0.44	0.099	0.35	2	-0.57	0.9	0.8
Family_XIII	0.1	0.44	0.11	2.2	3.5	-0.34	0.24	-0.64
Peptococcaceae	0.13	0.44	0.13	0.27	2.4	0.16	0.13	-0.55
Anaeroplasmataceae	0.67	0.67	0.67	0.079	0.39	-0.18	-0.079	-0.39
Genera	P-value	P.bonferroni	FDR	Year2.coef	Year4.coef	Preterm.coef	Year2:Preterm.coef	Year4:Preterm.coef
Unclassified	<0.001	<0.05	<0.01	-3.3	-3.8	-2.9	4.1	2.9
uncultured_bacterium	<0.001	<0.05	<0.01	-0.6	-0.3	-4.5	2.4	5.5
Sutterella	<0.001	<0.05	<0.01	-1.6	-1.9	-5.1	3.6	8.4
Coprococcus_2	<0.001	<0.05	<0.01	2.1	5.6	0.69	1.2	-5.3
Faecalibacterium	<0.001	0.053	<0.05	-0.4	0.58	-4.1	2.6	5.4
Epulopiscium	<0.001	0.08	<0.05	-0.56	-0.48	2.7	-2.7	-2.8
Parabacteroides	<0.01	0.17	<0.05	1.3	-0.25	-3.2	-1	4.5
Coprobacillus	<0.01	0.17	<0.05	-1.5	-2.4	4	-4.1	-3.2
Lachnospiraceae_UCG001	<0.01	0.23	<0.05	0.053	0.75	-2.6	3.9	2.1
Megamonas	<0.01	0.24	<0.05	-0.61	-1.5	-1.4	4.5	1.4
Phascolarctobacterium	<0.01	0.28	<0.05	0.78	1.1	0.22	1.7	3.1
Bacteroides	<0.01	0.29	<0.05	-1.8	-3.3	-2.9	2.6	4.1
Dorea	<0.01	0.31	<0.05	1.6	2.8	-3.2	5	2.5
Ruminiclostridium_5	<0.01	0.31	<0.05	0.03	1.2	3	-2.3	-3.1
Eubacterium_hallii_group	<0.01	0.32	<0.05	0.98	2.4	-1.2	4.8	0.11
Prevotella_9	<0.01	0.34	<0.05	0.65	0.9	0.099	0.15	4.1
Ruminococcaceae_UCG010	<0.01	0.36	<0.05	1.7	4.4	-0.049	-1.7	-3
Lactobacillus	<0.01	0.37	<0.05	-1.5	-1.9	4.5	-3.7	-4.3
Desulfovibrio	<0.01	0.37	<0.05	0.71	0.56	-0.43	1.5	2.8
Ruminiclostridium_9	<0.01	0.44	<0.05	2	3	-1.6	3.4	3.4
Peptoclostridium	<0.01	0.46	<0.05	-0.22	-0.48	2.5	-2.9	-3.5
Collinsella	<0.01	0.53	<0.05	-0.52	0.29	-1.4	4	2.5
Tyzzerella_4	<0.01	0.6	<0.05	-1.3	-3	5	-2.4	-3.8
Bifidobacterium	<0.01	0.67	<0.05	-3.5	-6.6	-1.5	3.6	1.2
Lachnospiraceae_FCS020_group	<0.01	0.72	<0.05	1.6	2.9	-1.3	3	0.12
Barnesiella	<0.01	0.72	<0.05	1.6	1.3	-1.2	-1.9	1.8
Faecalitalea	<0.01	0.81	<0.05	-0.019	0.91	-0.96	3.5	0.37
Flavonifractor	<0.01	0.87	<0.05	-3.7	-4.5	-1.1	1.3	2.9
Akkermansia	<0.05	0.93	<0.05	-1.7	-0.65	0.64	1.2	-2.4
Streptococcus	<0.05	1	<0.05	-1.3	-1.9	0.84	3	0.61
Lachnospiraceae_NK4A136_group	<0.05	1	<0.05	0.49	2.8	-1.6	3.2	0.22
Lachnospiraceae_ND3007_group	<0.05	1	<0.05	0.82	2.2	-0.29	1.4	-1.8
Citrobacter	<0.05	1	<0.05	-1.8	-2.4	2	-2.7	-2.4
Lachnospiraceae_UCG004	<0.05	1	<0.05	-0.74	-1.8	-1.4	-1.2	2.2
Anaerostipes	<0.05	1	<0.05	-1.8	-1.7	-0.57	2.6	0.86
Veillonella	<0.05	1	<0.05	-4.5	-5.5	-1.4	1.3	3
Ruminococcaceae_UCG014	<0.05	1	<0.05	0.044	0.93	-2	2.8	2.2
Ruminococcus_gauvreauii_group	<0.05	1	<0.05	-1.9	-2.3	3	0.63	-1.8
Megasphaera	<0.05	1	<0.05	-2.4	-2.8	1.5	1.2	-1.9
Haemophilus	<0.05	1	<0.05	-3	-4.6	-2.2	1.4	2.7
Bilophila	<0.05	1	<0.05	1.1	1.5	-0.92	-1.9	1.3
Candidatus_Soleaferrea	<0.05	1	<0.05	1.5	2.4	-0.77	2.2	1.6
Ruminiclostridium	<0.05	1	<0.05	1.2	2.3	-0.8	-1	1.7
Prevotella_7	<0.05	1	<0.05	-0.98	-1	1.8	-2.2	-2.1
Clostridium_sensu_stricto_1	<0.05	1	<0.05	-0.37	-1.2	0.57	-1.3	-2.5
Alistipes	<0.05	1	<0.05	1.7	1.6	-3.2	-0.086	2.4
Subdoligranulum	<0.05	1	<0.05	2.4	4.2	-2.7	2.2	2.2
Ruminococcaceae_UCG002	<0.05	1	<0.05	3.9	7.2	0.37	-2.8	-1.7
Ruminococcaceae_UCG013	<0.05	1	<0.05	1.3	2.9	-2.1	2.2	-0.65
Gordonibacter	<0.05	1	<0.05	0.93	1.7	1.8	-2.2	-2.1
Odoribacter	<0.05	1	<0.05	1.3	1.7	-1.4	0.11	2.3
Enterobacter	<0.05	1	<0.05	-3.8	-5.1	1.7	-2.5	-1.8
uncultured_organism	<0.05	1	<0.05	0.43	3.3	-0.31	0.11	-1.8
Lachnospiraceae_NC2004_group	<0.05	1	<0.05	0.77	2	-1.4	2.2	1.1
Christensenellaceae_R7_group	<0.05	1	<0.05	4.4	9.1	-0.24	-1.7	-2.3
Roseburia	<0.05	1	0.05	1.5	1.4	1.3	-2.1	-2
Pseudobutyrivibrio	<0.05	1	0.051	1.7	2	1.1	0.96	-1.5
Unclassified.uncultured_Bacillales_bacterium	<0.05	1	0.051	0.21	1.8	-0.048	-0.23	-1.6
Ruminococcus_2	<0.05	1	0.051	3.1	4.7	-1.1	1.4	-0.014
Ruminococcus_1	<0.05	1	0.051	2.2	5.1	0.62	-0.092	-1.8
Parasutterella	<0.05	1	0.051	-0.069	0.46	-2.8	-0.88	1
EscherichiaShigella	<0.05	1	0.051	-4.9	-6.7	1.4	-0.35	-2
Turicibacter	<0.05	1	0.053	0.28	1.7	0.21	-0.87	-2
Pseudoflavonifractor	<0.05	1	0.053	0.13	0.29	-0.41	-1.5	0.71
Ruminococcaceae_UCG003	<0.05	1	0.053	1.7	3.6	-0.9	-2.1	-0.37
Dielma	<0.05	1	0.053	1.4	1	-0.75	1.4	1.9
Intestinibacter	<0.05	1	0.053	0.17	-0.072	0.94	-0.66	-2
Enterococcus	<0.05	1	0.053	-2.6	-3	3.2	-1.5	-1.5
Lachnospiraceae_UCG005	<0.05	1	0.054	0.61	2.7	-1.6	0.025	-1.7
Ruminococcaceae_UCG005	<0.05	1	0.054	3.1	7.2	-1.3	-2.1	-0.82
Kluyvera	<0.05	1	0.054	-4.2	-5.9	1.2	-0.069	-1.7
Holdemania	<0.05	1	0.054	2.7	3.2	-0.5	-1.2	0.93
Fusobacterium	<0.05	1	0.054	-1.5	-2.4	-0.98	-0.12	1.7
Eubacterium_coprostanoligenes_group	<0.05	1	0.054	2.7	4.8	-1.9	-1	0.37
Lachnospira	<0.05	1	0.055	-0.3	0.074	-0.17	1	-0.61
Hungatella	<0.05	1	0.057	-2.5	-3.4	2.2	-0.25	-1.4
Eisenbergiella	<0.05	1	0.06	0.96	0.95	-0.28	0.16	1.3
Thalassospira	<0.05	1	0.06	0.47	0.74	-1.9	-0.53	0.81
Erysipelatoclostridium	<0.05	1	0.06	-1	-1.7	1.7	-0.72	-1.6
Dialister	<0.05	1	0.06	3.1	5.9	-2.4	-0.27	-0.25
