# Supplementary material for: Perinatal factors affect the gut microbiota up to four years after birth
Source: Nat Commun. 2019 Apr 3;10:1517. doi: 10.1038/s41467-019-09252-4 (PMC6447568; doi:10.1038/s41467-019-09252-4)
Supplement: Supplementary file 8 — Source Data [file 41467_2019_9252_MOESM8_ESM.xlsx]

## Sheet: Figure 1a
Year	1	1	1	1	1	1	1	1	1	1	1	1	1	1	1	1	1	1	1	1	1	1	1	1	1	1	1	1	1	1	1	1	1	1	1	1	1	1	1	1	1	1	1	1	1	1	1	1	1
chao1	394.526	265.526	340.44	276.161	378.552	356.286	504.111	475.353	324.231	219.44	489.455	296.69	351	299.2	345.6	449.136	610.115	486.2	325.405	351.12	346.053	403.5	390.688	329.292	331.323	448.45	499.784	489.396	452.7	318.375	284.714	294.794	361.171	359.84	366.387	391.529	288.034	460.8	421.429	241.81	442.118	411.65	430.61	333.111	399.12	343.2	437.385	297.838	324.941
simpson	0.906302	0.672071	0.949504	0.95565	0.921322	0.914474	0.950629	0.91259	0.969809	0.888107	0.939408	0.937131	0.938243	0.905218	0.919141	0.974591	0.959863	0.971749	0.961455	0.925115	0.941237	0.947877	0.95183	0.904471	0.860038	0.94019	0.949236	0.951976	0.956197	0.933675	0.968064	0.950748	0.951039	0.941512	0.938062	0.898688	0.925553	0.953414	0.959001	0.940728	0.955576	0.952559	0.960434	0.886134	0.927761	0.935711	0.954892	0.948803	0.933981
shannon	4.97605	2.67844	4.90798	4.95583	5.19705	4.8066	5.57458	4.88373	5.86497	3.96853	5.33606	4.96597	5.07923	4.47494	4.63053	6.21738	6.04499	6.04646	5.56855	5.04754	5.08794	5.33732	5.60499	4.58782	3.73747	5.52677	5.59297	5.4675	5.62671	5.14187	5.6407	5.33286	5.42152	5.40531	5.30386	4.89784	4.85546	5.66441	5.66477	4.6908	5.56934	5.69234	5.70021	4.19921	4.93875	4.98765	5.49438	4.89406	4.94773
PD_whole_tree	14.3796	10.2525	12.0269	11.3321	15.9203	14.1017	19.4926	15.0297	12.4911	10.1737	18.4934	11.2632	13.2701	12.1566	14.5711	15.8207	23.0408	18.7083	13.4799	12.6165	14.0787	13.8774	12.7816	12.3183	15.3854	18.6902	20.9181	19.4597	17.3222	13.3139	13.9542	13.3717	15.3238	15.0451	15.2638	16.1667	13.2706	16.0271	17.1585	12.3596	17.6848	16.6452	18.6609	13.8138	15.6274	14.7827	16.3157	13.531	13.8652
observed_species	347	218	252	230	338	307	455	325	273	185	409	267	304	271	312	410	565	433	301	273	320	332	311	258	278	414	459	450	405	294	277	273	340	322	330	351	275	405	385	230	392	388	397	274	308	299	395	250	302
[truncated: 110 more columns]

## Sheet: Figure 1b
Gestational age	full	full	preterm	preterm	full	full	full	full	full	preterm	full	preterm	full	preterm	preterm	full	full	full	full	preterm	full	preterm	full	full	full	full	full	full	full	full	full	full	full	full	full	full	full	full	full	full	full	full	full	full	full	full	full		full
chao1	394.526	265.526	340.44	276.161	378.552	356.286	504.111	475.353	324.231	219.44	489.455	296.69	351	299.2	345.6	449.136	610.115	486.2	325.405	351.12	346.053	403.5	390.688	329.292	331.323	448.45	499.784	489.396	452.7	318.375	284.714	294.794	361.171	359.84	366.387	391.529	288.034	460.8	421.429	241.81	442.118	411.65	430.61	333.111	399.12	343.2	437.385	297.838	324.941
simpson	0.906302	0.672071	0.949504	0.95565	0.921322	0.914474	0.950629	0.91259	0.969809	0.888107	0.939408	0.937131	0.938243	0.905218	0.919141	0.974591	0.959863	0.971749	0.961455	0.925115	0.941237	0.947877	0.95183	0.904471	0.860038	0.94019	0.949236	0.951976	0.956197	0.933675	0.968064	0.950748	0.951039	0.941512	0.938062	0.898688	0.925553	0.953414	0.959001	0.940728	0.955576	0.952559	0.960434	0.886134	0.927761	0.935711	0.954892	0.948803	0.933981
shannon	4.97605	2.67844	4.90798	4.95583	5.19705	4.8066	5.57458	4.88373	5.86497	3.96853	5.33606	4.96597	5.07923	4.47494	4.63053	6.21738	6.04499	6.04646	5.56855	5.04754	5.08794	5.33732	5.60499	4.58782	3.73747	5.52677	5.59297	5.4675	5.62671	5.14187	5.6407	5.33286	5.42152	5.40531	5.30386	4.89784	4.85546	5.66441	5.66477	4.6908	5.56934	5.69234	5.70021	4.19921	4.93875	4.98765	5.49438	4.89406	4.94773
PD_whole_tree	14.3796	10.2525	12.0269	11.3321	15.9203	14.1017	19.4926	15.0297	12.4911	10.1737	18.4934	11.2632	13.2701	12.1566	14.5711	15.8207	23.0408	18.7083	13.4799	12.6165	14.0787	13.8774	12.7816	12.3183	15.3854	18.6902	20.9181	19.4597	17.3222	13.3139	13.9542	13.3717	15.3238	15.0451	15.2638	16.1667	13.2706	16.0271	17.1585	12.3596	17.6848	16.6452	18.6609	13.8138	15.6274	14.7827	16.3157	13.531	13.8652
observed_species	347	218	252	230	338	307	455	325	273	185	409	267	304	271	312	410	565	433	301	273	320	332	311	258	278	414	459	450	405	294	277	273	340	322	330	351	275	405	385	230	392	388	397	274	308	299	395	250	302
[truncated: 117 more columns]

## Sheet: Raw data Figs 2-6
OTU	Header	095-Yr2.S1	098-Yr2.S2	099-Yr2.S3	100-Yr2.S4	101-Yr2.S5	102-Yr2.S6	103-Yr2.S7	104-Yr2.S8	105-Yr2.S9	10-yr2.S25	110-Yr2.S10	115-yr2.S11	118-yr2.S12	11-yr2.S26	121-yr2.S14	125-yr2.S15	126-yr2.S17	127-yr2.S16	135-yr1.S36	136-yr1.S47	137-yr1.S42	138-yr1.S35	139-yr1.S34	142-yr1.S39	147-yr1.S37	148-yr1.S38	150-yr1.S31	151-Yr2.S18	152-yr1.S44	153-yr1.S33	157-yr1.S32	159-yr1.S46	15-yr2.S27	164-yr4.S21	167-Yr1.S1	168-Yr1.S2	169-Yr1.S3	174-Yr1.S4	174-yr4.S27	177-Yr1.S5	177-yr4.S23	179-Yr1.S6	179-yr4.S25	17-yr2.S45	199-yr2.S13	199-yr4.S24	1-yr2.S18	200-Yr1.S7
OTU	p__Firmicutes; g__s__uncultured bacterium__s__ OTU_26	933	564	159	10	605	270	30	10	191	507	2571	28	2799	0	6	676	1092	0	225	0	17705	11026	2624	1	7	4	1	4	6	8425	118	96	300	23	2	1	37	961	350	1	1111	2645	2055	1858	0	1759	1086	2
OTU	p__Firmicutes; g__s__uncultured bacterium__s__ OTU_201	1062	120	457	2447	1362	1386	885	1926	258	452	156	1006	531	323	105	918	584	0	1938	1	1	3	1293	1736	1429	344	0	145	11	894	0	10665	919	1402	0	21	560	17	793	175	5435	256	3239	266	0	63	4126	53
OTU	p__Firmicutes; g__s__uncultured bacterium__s__ OTU_355	20677	12631	3967	1566	23467	12895	4757	7503	781	3803	6	26774	4355	5249	4353	23011	15	2	2381	4	39	27	5349	5060	19436	1197	1	5	0	19962	6	2389	759	12138	2	2	4448	6083	235	4213	17426	2	39035	1363	5	833	5854	3
OTU	p__Bacteroidetes; g__s__uncultured bacterium__s__ OTU_1272	231	0	39	12	89	246	16	13	0	3	103	54	26	8	0	55	109	703	0	266	0	0	66	35	28	58	188	826	1	0	0	914	37	26	0	2	420	738	14	560	68	0	33	0	4	2	56	0
OTU	p__Firmicutes; g__s__uncultured bacterium__s__ OTU_37	453	167	880	1912	367	2805	3331	1868	823	768	1160	952	1291	377	1039	295	0	0	2491	3	3	1	2443	0	1157	1289	284	0	860	1082	0	4	335	230	257	4	2038	1481	2122	1042	1294	0	744	0	2009	79	1055	1
OTU	p__Bacteroidetes; g__s__uncultured bacterium__s__ OTU_6	2377	0	1098	121	1282	1814	84	82	0	1852	1399	538	235	96	0	776	965	9026	2	1490	9	1	913	2767	1494	4816	1408	10548	2	3	7	4146	484	270	2	40	2957	9153	200	4665	451	5	4164	3	405	464	941	5
OTU	p__Firmicutes; g__s__uncultured bacterium__s__ OTU_18	2108	0	0	0	30	0	0	16	153	306	0	0	1	118	0	437	4695	0	30	0	1	3	12	14	6	1	20	1	1	4613	0	98	0	0	0	1046	613	4	4	1	16079	0	17185	0	1	3341	0	0
OTU	p__Firmicutes; g__s__uncultured bacterium__s__ OTU_10	1321	603	536	3735	404	3261	2271	1500	348	1288	1	565	1194	334	11383	510	1300	404	2531	875	2	1484	1568	2347	1255	1316	6	2810	2	599	4342	465	842	225	53	1910	1126	1141	2376	1414	573	2186	1297	1709	637	39	590	3
OTU	p__Firmicutes; g__s__uncultured bacterium__s__ OTU_2	10231	10605	13	5318	1634	13	3820	6433	468	5615	3	2106	1235	2045	30079	3383	10602	4	50016	3274	27	15	52967	18059	5644	34856	4	8028	38	16001	1	6	898	4671	1	0	2055	9	13	6105	782	1	10933	5366	0	8	4500	1
OTU	p__Firmicutes; g__s__uncultured bacterium__s__ OTU_12	2195	11	11041	2	18982	17	11	10773	1	1	188	12637	28314	168	4	4160	0	2	1	1	1	2	0	3	14046	41	1	0	4	1382	1	1	186	1282	51	1	4363	2430	14	8	9969	2	6701	8	1	3232	4	0
OTU	p__Firmicutes; g__s__uncultured bacterium__s__ OTU_265	20	1	0	86	0	12	89	4	0	16	88	15	24	0	96	8	2	61	62	5	142	62	19	139	1	3	0	9	33	7	9	23	4	4	1	8	0	2	0	6	6	1	25	0	0	0	23	0
OTU	p__Firmicutes; g__s__uncultured bacterium__s__ OTU_1	7519	7154	3323	2414	16737	9397	27184	3708	1953	10518	14	15381	4173	2033	1921	10432	4611	2	8687	439	39	27	1602	28044	29681	39798	1532	19	54	40862	21	7864	13786	9032	20	11	10114	17576	12738	9798	17713	67	67407	19003	2584	1148	22725	11
OTU	p__Firmicutes; g__s__uncultured bacterium__s__ OTU_20	2217	4639	1989	422	9778	2	40	5057	429	1497	0	1073	7766	10	0	1477	0	2	25603	194	0	3	0	0	0	1099	0	0	3	442	1042	0	146	0	305	0	9	1739	2133	1	238	1	1665	1	0	520	1	368
OTU	p__Firmicutes; g__s__uncultured bacterium__s__ OTU_36	1337	2782	0	0	192	2	2	1872	299	0	0	1708	0	2814	0	2798	0	0	0	0	20	1	3054	0	211	0	0	1	1	0	3	1	1	2	0	1	5005	4	5364	2	6174	179	14	0	4	7	0	1
OTU	p__Firmicutes; g__s__human gut metagenome__s__ OTU_100	547	107	148	1890	230	273	1049	231	81	180	0	298	0	136	1144	1	0	0	0	0	0	0	0	0	705	166	0	0	0	0	1	0	600	26	0	0	421	99	0	1873	390	1050	358	0	0	5	155	1
OTU	p__Bacteroidetes; g__s__uncultured organism__s__ OTU_741	203	0	67	12	62	95	6	2	0	90	122	32	16	6	0	35	38	515	0	87	0	0	53	227	81	321	192	906	0	0	0	119	22	18	0	0	177	1058	8	345	14	0	222	0	17	35	48	0
OTU	p__Firmicutes; g__s__uncultured bacterium__s__ OTU_1885	5	3	3	23	4	7	12	6	2	1	0	6	9	1	15	2	3	4	145	6	0	8	7	10	7	10	0	10	0	22	11	6	6	0	0	4	10	125	2	3	0	16	10	12	3	0	9	0
OTU	p__Firmicutes; g__s__uncultured bacterium__s__ OTU_166	97	18	19	0	12	72	13	5	0	13	1053	6	19	7	2	18	5	0	206	0	111	498	217	0	8	109	115	191	0	52	177	0	33	4	0	0	66	3	7	47	31	0	33	3	0	12	127	0
OTU	p__Firmicutes; g__s__Streptococcus salivarius subsp. thermophilus__s__ OTU_19	1399	1630	54	3844	28	2898	4514	4110	117	732	2450	543	464	403	10722	322	4187	901	2305	65	879	4920	12906	4658	8288	3809	1124	690	862	1498	26474	1496	1066	563	178	543	119	123	151	2873	722	47	927	953	42699	706	13349	213
OTU	p__Bacteroidetes; g__s__uncultured organism__s__ OTU_1851	966	0	103	29	218	470	39	1	0	2	514	217	100	9	0	146	89	2545	0	266	0	0	59	78	17	29	261	3249	0	0	0	299	104	48	0	4	160	629	13	671	59	0	1	1	0	2	408	0
OTU	p__Firmicutes; g__s__uncultured bacterium__s__ OTU_16	331	174	475	164	40	153	71	64	11	85	1214	11	1803	81	12	87	476	321	886	5104	11664	14700	1311	2284	367	1022	3288	2405	1676	3318	32	4044	192	8	26	69	306	832	15	922	538	979	1194	1043	28	1248	903	3
OTU	p__Firmicutes; g__s__uncultured bacterium__s__ OTU_225	1442	512	598	3720	335	2683	2463	1310	295	1011	0	491	1396	250	7813	404	1265	339	1566	654	6	1237	826	2106	1058	1140	17	2926	0	414	2765	359	1044	189	68	737	499	816	1580	1155	508	2105	1094	1639	499	58	579	5
OTU	p__Firmicutes; g__s__uncultured bacterium__s__ OTU_115	506	89	22	3	27	65	89	26	25	46	103	13	13	55	3	93	2	0	135	0	8	49	390	0	72	405	8	81	0	216	6	0	167	25	0	0	75	18	21	90	181	4	215	0	0	0	599	53
OTU	p__Firmicutes; g__s__uncultured bacterium__s__ OTU_1052	740	145	255	556	104	1539	30	383	183	777	0	1652	0	343	880	1040	1109	1	1889	9	0	0	1331	248	193	24	0	0	0	34	25	3	32	1311	1	1	922	748	223	352	247	0	1933	1416	0	5	144	0
OTU	p__Firmicutes; g__s__uncultured bacterium__s__ OTU_7	6417	997	1913	4266	753	12966	202	2470	1291	5283	1	11473	3	2459	6873	7251	7609	1	19810	50	5	6	12324	2830	2431	318	10	4	27	424	171	9	216	10865	3	14	5379	6316	2130	2216	1956	90	18492	10221	6	30	1922	1
OTU	p__Firmicutes; g__s__uncultured bacterium__s__ OTU_142	427	333	102	3684	906	148	2	1501	165	3626	0	1120	666	35	8	440	220	0	325	1310	8	6	5228	1551	3496	3049	0	0	12	3624	4054	3	164	415	22	11	391	711	717	22	981	1468	7581	1771	0	30	134	0
OTU	p__Firmicutes; g__s__uncultured bacterium__s__ OTU_99	651	893	30	90	840	30	11	260	69	51	0	63	92	155	0	50	168	0	167	0	0	3	1047	20	323	0	0	464	0	72	0	1549	140	18	6	1	296	1186	26	0	197	109	2774	0	0	33	1539	0
OTU	p__Firmicutes; g__s__uncultured bacterium__s__ OTU_352	401	497	623	1419	1382	1285	1678	1710	1066	476	371	657	656	403	2691	261	0	0	2282	1	1	0	1724	3	1105	499	80	0	931	1401	0	2	315	94	567	3	1881	1208	1337	490	631	1	270	0	3099	151	707	0
OTU	p__Firmicutes; g__s__uncultured bacterium__s__ OTU_57	778	405	53	2666	1125	78	207	353	172	193	0	243	107	25	0	99	233	0	2440	0	0	41	47	0	0	1	0	3	0	413	1	0	136	188	55	81	53	187	1354	2297	638	0	2047	1	0	106	0	0
OTU	p__Firmicutes; g__s__uncultured bacterium__s__ OTU_4	3488	153	1594	6390	2552	3494	3127	3278	227	1140	5970	2409	1726	2629	8534	2017	2214	0	3710	0	5	5	8595	4415	2570	5140	136	3	2	4086	13397	28554	1226	493	1047	8165	4237	1300	5419	5388	2622	4790	3510	4196	2317	573	1886	22
OTU	p__Firmicutes; g__s__uncultured bacterium__s__ OTU_35	940	781	774	2	438	357	86	36	208	44	0	14	59	119	48	90	723	0	422	1	0	0	520	388	1667	4	0	0	0	215	18	0	1084	284	0	627	1498	43	13	128	898	0	889	1118	0	193	0	0
OTU	p__Firmicutes; g__s__uncultured organism__s__ OTU_1905	186	30	45	91	13	313	5	63	29	117	0	353	0	76	146	175	194	0	329	0	0	0	277	61	15	4	0	0	0	5	3	0	1	187	0	0	43	47	53	15	45	0	304	41	0	1	34	0
OTU	p__Bacteroidetes; g__s__uncultured organism__s__ OTU_1295	438	247	106	4	169	156	9	4	69	23	2369	30	134	17	0	65	551	86	0	19	1	2	32	271	176	0	140	3382	2672	767	0	0	74	44	1	0	36	638	0	773	35	128	101	6419	0	237	123	0
OTU	p__Firmicutes; g__s__uncultured bacterium__s__ OTU_703	344	706	262	64	1541	0	1	744	69	215	0	187	1148	2	0	198	0	0	3702	24	0	0	0	0	0	128	0	0	1	48	118	0	16	0	38	0	0	286	313	0	26	1	220	0	0	81	0	71
OTU	p__Firmicutes; g__s__Streptococcus salivarius subsp. thermophilus__s__ OTU_1446	148	124	5	527	0	369	426	520	10	68	194	51	52	16	1237	36	448	57	169	3	34	274	809	243	61	217	41	45	38	170	2071	141	150	60	5	30	6	7	21	116	50	7	32	64	3377	56	1545	5
OTU	p__Bacteroidetes; g__s__uncultured bacterium__s__ OTU_938	748	917	390	323	1981	1066	2737	422	339	1191	0	1723	522	192	179	1241	544	1	943	42	5	5	77	3296	3225	4230	188	2	4	4102	2	926	1519	812	0	4	736	945	1440	600	1624	5	5939	1556	244	85	2786	0
OTU	p__Proteobacteria; g__s__uncultured bacterium__s__ OTU_70	937	0	0	0	0	0	31	2	0	0	0	0	435	338	0	0	3	0	0	0	0	2	0	2	6151	9351	1517	142	1	5	0	1	2147	534	0	0	0	0	0	0	1	0	0	1	0	0	0	0
OTU	p__Bacteroidetes; g__s__uncultured bacterium__s__ OTU_5	1425	758	394	9	373	217	52	32	506	53	4246	137	141	15	7	38	280	6032	0	14	7	4	66	1344	174	2	435	1522	24415	5602	3	6	281	61	13	14	288	811	0	3120	381	8014	1388	11435	0	340	1995	8
OTU	p__Firmicutes; g__s__uncultured bacterium__s__ OTU_666	345	53	6	0	32	44	27	17	19	31	0	11	24	39	4	46	0	0	110	0	0	0	250	0	42	260	0	0	0	172	0	0	84	25	0	0	13	7	25	22	76	0	149	0	0	0	334	24
OTU	p__Firmicutes; g__s__uncultured organism__s__ OTU_428	368	194	197	79	145	1454	209	101	209	221	0	4	26	60	5	12	531	0	0	1	0	0	0	0	32	1257	0	0	0	341	0	0	16	169	31	126	65	29	29	717	279	61	957	0	895	20	3062	1
OTU	p__Bacteroidetes; g__s__uncultured bacterium__s__ OTU_457	58	26	88	0	38	20	2	10	173	8	0	5	5	13	0	0	7	0	3	3	0	0	0	0	2	0	0	42	0	0	31	0	5	1	0	0	0	19	46	31	77	0	43	105	0	78	131	0
OTU	p__Firmicutes; g__s__Lactococcus lactis__s__ OTU_169	1468	0	0	11	1	0	1777	163	6	0	0	0	0	23	9	0	0	0	4	0	1	0	0	0	66	0	0	0	0	29	0	0	404	4	432	0	50	57	0	13	0	4	3	0	5	0	1	0
OTU	p__Firmicutes; g__s__uncultured bacterium__s__ OTU_3	3468	4152	2686	6553	3848	3480	5	7232	7578	1048	6	4510	30781	1256	6743	4941	2331	4	0	9	16	2	15039	27	2907	8745	7	4	2	8196	152	11442	141	2323	0	6	8270	1578	23343	2847	4439	0	10638	3966	2	6	767	5
OTU	p__Firmicutes; g__s__uncultured bacterium__s__ OTU_1097	638	27	300	1333	534	645	437	578	57	242	1038	310	259	385	1266	272	507	0	444	0	0	2	1256	578	332	858	12	0	0	538	1826	5300	214	40	108	876	548	155	908	840	459	350	536	619	333	69	323	1
OTU	p__Firmicutes; g__s__uncultured bacterium__s__ OTU_1452	92	98	7	18	26	0	135	41	166	19	0	78	59	33	0	17	15	0	74	0	0	0	0	0	0	0	0	0	0	24	44	0	11	10	8	0	18	9	468	15	75	129	178	0	0	0	0	0
OTU	p__Firmicutes; g__s__uncultured bacterium__s__ OTU_981	594	100	79	325	118	673	467	200	56	478	0	67	111	30	4867	196	224	158	419	204	4	185	126	775	104	293	11	475	0	66	439	71	226	16	9	214	111	207	605	107	114	263	171	191	98	8	138	0
OTU	p__Firmicutes; g__s__uncultured bacterium__s__ OTU_109	589	502	109	84	127	1	991	293	1037	159	0	347	208	180	0	397	220	1	935	0	0	0	0	48	0	0	0	1	0	245	298	2	56	27	21	2	478	51	6712	154	491	946	2074	0	0	1	0	2
OTU	p__Firmicutes; g__s__uncultured bacterium__s__ OTU_538	56	0	0	0	24	94	5	0	0	0	0	0	18	67	0	0	205	106	0	1	61	24	0	69	275	0	341	0	21	1	5	9	17	0	691	1380	0	1	0	39	27	2	183	11	0	0	89	645
OTU	p__Firmicutes; g__s__uncultured bacterium__s__ OTU_148	756	340	587	653	301	363	626	1996	571	0	3	913	2	759	0	246	0	1	961	0	0	0	0	0	0	0	0	0	0	450	1	1	0	187	9	1	1697	1	0	2766	4	3	260	0	0	10	118	1
OTU	p__Firmicutes; g__s__uncultured bacterium__s__ OTU_2375	409	632	350	251	1871	995	2826	54	101	1365	2	616	537	62	51	554	816	3	944	60	1	1	1	2929	1908	3990	183	1	2	3208	3	867	1494	115	2	4	385	2518	1860	1672	240	9	2639	5889	256	88	3493	0
OTU	p__Firmicutes; g__s__uncultured organism__s__ OTU_1205	103	0	36	8	525	104	0	22	0	3	0	223	48	45	0	64	83	29	25	0	0	0	0	41	117	168	17	46	0	169	9	0	33	47	2	4	3	4	0	0	25	67	330	419	0	0	0	0
OTU	p__Proteobacteria; g__s__uncultured bacterium__s__ OTU_1175	510	0	0	0	0	0	14	3	0	0	0	0	247	177	0	0	0	0	0	0	0	2	1	0	2034	2899	680	69	0	1	0	0	1052	266	0	0	0	0	0	0	0	0	0	0	0	1	0	0
OTU	p__Firmicutes; g__s__uncultured bacterium__s__ OTU_588	863	39	379	1264	509	700	565	597	42	228	1563	531	555	487	1635	498	456	0	843	0	1	1	1903	786	448	778	32	0	1	716	3204	4825	276	80	189	1253	1178	218	936	1412	476	1262	702	935	545	173	506	4
OTU	p__Firmicutes; g__s__uncultured bacterium__s__ OTU_1579	314	469	303	699	321	59	0	649	599	84	0	446	2504	109	630	478	249	0	0	2	0	0	985	0	200	519	1	0	0	496	2	937	5	185	0	0	746	134	1786	215	347	0	810	549	0	1	82	0
OTU	p__Bacteroidetes; g__s__uncultured organism__s__ OTU_217	193	0	0	0	0	44	0	0	0	0	0	0	0	0	0	0	0	0	0	0	0	0	0	0	0	0	0	0	0	0	0	1	0	0	0	1	0	2	0	0	0	862	160	0	0	1	0	0
OTU	p__Firmicutes; g__s__uncultured bacterium__s__ OTU_42	764	1109	672	11	21	1869	1394	2547	39	2684	18	1342	134	330	0	616	3095	2	97	0	1	24	48	160	184	2821	1	0	0	399	428	2	1113	502	11	0	18	5863	31	4	384	409	14366	0	0	2	1779	2
OTU	p__Bacteroidetes; g__s__uncultured organism__s__ OTU_641	245	0	50	8	90	143	9	17	0	83	136	55	23	8	0	47	37	679	0	98	0	0	47	148	79	221	98	746	0	0	0	304	43	18	0	0	134	672	4	282	37	0	185	0	32	30	80	0
OTU	p__Firmicutes; g__s__uncultured bacterium__s__ OTU_74	636	0	0	0	996	0	86	2255	1075	0	0	416	0	0	0	288	0	0	39	1	0	0	0	0	0	0	0	0	0	1750	0	0	0	722	1	1	0	0	586	919	1856	0	1	0	0	0	0	0
OTU	p__Firmicutes; g__s__uncultured bacterium__s__ OTU_542	446	285	166	4200	1231	173	20	1057	63	3062	0	676	902	29	16	478	141	0	299	1746	2	1	4595	1735	2408	4009	0	0	18	1984	4570	4	175	256	15	11	400	501	304	7	754	1116	9840	555	0	33	125	4
OTU	p__Firmicutes; g__s__uncultured bacterium__s__ OTU_1362	159	184	0	90	15	0	71	115	0	99	0	16	0	31	490	45	197	0	785	48	1	0	813	269	86	519	0	5	1	125	0	0	18	78	0	0	18	0	0	93	0	0	170	137	0	0	72	0
OTU	p__Firmicutes; g__s__uncultured bacterium__s__ OTU_643	351	7	141	463	230	234	234	188	24	67	701	185	162	103	417	172	159	0	280	0	1	1	673	290	187	229	16	0	0	263	1106	1415	63	20	11	191	175	42	391	210	130	177	232	218	189	31	128	0
OTU	p__Firmicutes; g__s__uncultured bacterium__s__ OTU_25	826	295	270	1403	847	163	130	261	80	203	0	302	106	34	12	830	271	0	1892	1	2	1	5279	1787	1207	836	134	724	2	2132	0	1200	189	90	2	0	296	242	24	170	486	483	3350	598	0	12	167	0
OTU	p__Firmicutes; g__s__uncultured bacterium__s__ OTU_171	377	147	33	1132	5	328	807	788	11	308	821	74	149	51	1917	92	439	340	962	84	440	533	1498	890	1817	415	178	41	113	233	2199	462	565	286	11	187	11	21	29	86	246	22	120	35	3760	44	1300	8
OTU	p__Firmicutes; g__s__uncultured bacterium__s__ OTU_93	566	969	737	382	2475	1315	10947	41	325	3440	2	1810	656	91	131	717	932	2	1087	83	1	0	4	4329	2685	5427	246	2	2	4450	0	1175	2699	2222	3	0	218	1446	2263	1148	929	8	3215	3521	389	132	4748	2
OTU	p__Firmicutes; g__s__uncultured bacterium__s__ OTU_102	117	0	0	54	0	0	14	184	21	50	262	285	3	279	7	3	0	0	673	0	1	1	0	0	286	1	0	0	0	57	1	1	140	53	0	30	0	115	243	0	204	0	222	0	0	3	878	0
OTU	p__Firmicutes; g__s__uncultured bacterium__s__ OTU_9	60	145	3	135	3	954	22	11	93	88	8404	71	256	22	327	12	172	1	159	1097	24786	21716	188	1004	27	354	96	1255	16226	500	2277	9119	52	5	3184	758	40	152	246	943	1	153	34	149	6067	22	14	3079
OTU	p__Firmicutes; g__s__uncultured bacterium__s__ OTU_958	289	206	68	16	383	231	63	105	14	41	0	388	88	74	60	407	0	0	19	0	0	1	45	61	236	12	0	0	0	202	0	25	12	135	0	2	80	141	1	146	274	0	502	43	0	5	106	0
OTU	p__Firmicutes; g__s__uncultured bacterium__s__ OTU_1910	6	0	0	0	24	0	2	39	11	0	0	16	0	0	0	2	0	0	0	0	0	0	0	0	0	0	0	0	0	18	0	0	0	10	0	0	0	0	16	18	19	0	0	0	0	0	0	0
OTU	p__Firmicutes; g__s__uncultured organism__s__ OTU_891	59	95	53	37	235	144	450	5	22	200	0	356	65	7	12	76	78	0	178	18	1	0	0	470	267	591	31	0	0	430	0	123	158	21	0	0	20	123	227	85	28	0	222	166	39	17	435	1
OTU	p__Bacteroidetes; g__s__uncultured organism__s__ OTU_138	801	585	199	13	216	138	40	18	181	64	1769	75	150	13	0	68	230	2734	0	50	1	1	165	443	268	6	483	3167	8210	3230	2	0	145	41	2	7	57	545	0	1453	152	3433	483	3996	0	217	1250	3
OTU	p__Bacteroidetes; g__s__uncultured organism__s__ OTU_88	181	63	164	0	0	66	0	0	242	0	0	49	5	69	0	0	177	0	0	0	0	0	103	0	212	1	0	0	0	150	0	0	0	32	0	0	0	157	0	0	262	0	758	0	0	62	546	0
OTU	p__Firmicutes; g__s__Erysipelotrichaceae bacterium 21_3__s__ OTU_2126	10	6	10	17	1	4	0	8	2	2	106	5	9	0	3	0	0	90	17	4	1383	184	24	21	6	5	6	732	90	10	810	54	0	0	22	11	18	111	3	47	0	2	12	34	184	0	5	498
OTU	p__Firmicutes; g__s__uncultured bacterium__s__ OTU_971	64	18	7	0	5	12	21	0	4	6	0	0	7	5	0	4	0	0	23	0	0	0	33	0	8	45	0	0	0	16	0	0	16	4	0	0	6	1	4	7	10	0	20	0	0	0	74	1
OTU	p__Firmicutes; g__s__uncultured bacterium__s__ OTU_254	140	0	4	7	81	0	0	0	23	3	0	16	14	15	0	57	8	0	6	0	0	0	0	0	58	0	0	113	0	0	0	1	0	13	0	0	340	5	9	0	85	0	64	83	0	0	9	0
OTU	p__Bacteroidetes; g__s__Parabacteroides distasonis str. 3999B T(B) 6__s__ OTU_671	414	456	0	3	224	90	0	7	0	0	870	0	0	28	2	0	0	0	182	0	0	2	385	0	0	0	317	1787	0	1	0	0	225	39	0	0	3	185	0	60	166	0	0	0	0	0	0	0
OTU	p__Firmicutes; g__s__uncultured bacterium__s__ OTU_1269	519	617	455	1056	571	1	3	1135	470	94	2	714	3320	112	1058	752	347	0	0	1	6	1	1649	5	370	912	2	0	0	941	0	1293	15	262	0	0	730	134	2732	227	528	0	1385	521	0	1	115	0
OTU	p__Firmicutes; g__s__uncultured bacterium__s__ OTU_1292	21	19	7	2	24	9	5	16	1	7	0	11	5	18	1	28	0	0	9	0	0	0	13	8	44	5	0	0	0	24	0	4	2	17	0	0	8	22	4	10	17	0	100	1	0	2	8	0
OTU	p__Firmicutes; g__s__uncultured bacterium__s__ OTU_877	7	2	0	7	11	0	0	21	13	3	15	21	127	3	4	35	8	0	0	0	0	0	6	0	0	0	0	68	0	0	0	27	8	11	0	0	0	2	21	9	61	15	125	20	0	9	106	0
OTU	p__Firmicutes; g__s__uncultured bacterium__s__ OTU_1809	235	120	115	0	158	102	14	1	33	8	0	7	14	49	4	42	272	0	138	0	0	0	56	101	258	1	0	0	1	51	2	1	221	103	0	77	420	3	15	38	144	0	238	424	0	51	0	1
OTU	p__Firmicutes; g__s__uncultured bacterium__s__ OTU_912	139	104	7	440	0	266	290	404	6	51	170	27	37	17	961	25	307	42	123	8	62	143	613	170	167	180	25	18	33	115	1465	116	139	44	5	29	4	3	13	82	35	1	20	46	2474	54	1199	6
OTU	p__Firmicutes; g__s__uncultured bacterium__s__ OTU_2280	26	38	21	0	0	73	26	15	1	68	0	28	3	9	0	7	99	0	0	0	0	0	0	1	3	134	0	0	0	9	10	0	10	9	0	0	0	211	2	0	15	9	336	0	1	0	62	0
OTU	p__Firmicutes; g__s__uncultured bacterium__s__ OTU_1275	3	0	0	0	4	10	0	0	0	0	0	0	1	13	0	1	16	18	0	0	11	1	0	8	41	0	42	2	3	0	0	0	3	0	65	113	0	0	0	2	4	0	0	5	0	0	14	1182
OTU	p__Firmicutes; g__s__uncultured bacterium__s__ OTU_2169	237	33	80	198	35	537	9	104	79	225	0	460	0	116	220	315	349	0	701	0	0	0	371	93	75	6	0	0	0	10	7	1	21	407	0	0	233	177	81	93	93	0	649	436	0	5	67	0
OTU	p__Firmicutes; g__s__uncultured bacterium__s__ OTU_1188	73	99	69	152	86	7	0	167	89	26	0	121	601	12	159	84	68	0	0	0	0	0	427	3	100	223	0	0	0	183	0	286	0	68	0	1	575	166	468	132	78	0	237	114	0	0	16	0
OTU	p__Firmicutes; g__s__uncultured bacterium__s__ OTU_858	423	473	0	197	71	0	163	240	0	257	0	75	0	76	1302	149	415	1	1917	114	0	0	1883	665	196	1316	0	2	0	401	0	0	40	163	0	0	49	3	1	292	4	0	369	302	0	0	146	0
OTU	p__Firmicutes; g__s__uncultured bacterium__s__ OTU_2341	309	407	241	630	301	0	0	621	321	44	0	368	1985	68	562	462	248	1	0	0	0	1	906	2	226	548	2	0	0	539	0	851	8	201	0	1	845	181	1956	257	364	0	771	724	0	0	81	0
OTU	p__Bacteroidetes; g__s__uncultured bacterium__s__ OTU_548	103	859	0	4	181	50	9	3	0	0	179	52	76	45	2	0	0	0	157	0	0	0	256	0	27	0	112	801	0	0	2	0	125	19	0	0	18	86	0	133	230	0	0	1	0	0	71	0
OTU	p__Firmicutes; g__s__uncultured bacterium__s__ OTU_848	232	94	59	538	327	0	122	62	39	35	0	40	0	108	0	131	90	0	646	1	2	0	0	0	216	1	0	0	0	0	0	0	0	39	0	0	88	65	381	2	465	0	82	189	0	0	0	0
OTU	p__Firmicutes; g__s__uncultured bacterium__s__ OTU_27	143	3202	1903	155	901	1	21	942	1311	553	1740	2346	1520	7158	21	3570	2242	1	1	5	0	0	0	0	285	0	16	0	0	773	0	0	371	2764	1	13	304	382	441	1	12440	4	7289	0	5	1	137	5
OTU	p__Firmicutes; g__s__uncultured bacterium__s__ OTU_711	8	30	11	30	10	5962	1	37	715	15	0	27	112	151	19	20	8	1	0	0	1	0	77	0	26	86	0	0	0	41	229	44	52	18	1	2	75	10	153	41	32	0	55	62	0	2	1	0
OTU	p__Firmicutes; g__s__uncultured organism__s__ OTU_1870	9	4	2	22	3	4	0	12	4	0	1197	5	97	6	13	1	15	64	25	21	1785	1358	42	13	3	14	10	1992	90	10	1013	226	1	3	36	38	79	362	20	104	5	73	9	108	308	6	7	1420
OTU	p__Firmicutes; g__s__uncultured bacterium__s__ OTU_843	96	2	21	105	49	76	43	54	8	10	226	28	59	17	65	39	42	0	57	0	0	0	187	59	43	39	10	0	0	79	284	258	14	2	16	179	83	13	69	131	41	110	80	95	52	9	52	1
OTU	p__Firmicutes; g__s__uncultured bacterium__s__ OTU_420	58	0	52	0	43	0	0	31	8	9	0	8	260	0	0	14	124	0	0	0	0	0	84	0	9	1	0	2	0	0	0	0	22	8	0	0	2	0	88	1	68	8	2118	117	0	268	199	0
OTU	p__Firmicutes; g__s__uncultured bacterium__s__ OTU_1002	274	359	218	550	353	388	0	639	559	55	3	392	2203	102	547	427	239	0	0	0	0	1	879	5	161	412	1	0	0	410	13	719	8	142	0	4	275	43	1578	70	359	0	785	200	1	0	63	0
OTU	p__Firmicutes; g__s__uncultured bacterium__s__ OTU_96	377	225	0	23	1532	0	62	18	110	0	0	372	32	259	0	478	0	0	100	0	0	0	0	0	616	0	0	0	0	0	3	116	0	254	1	0	20	2	58	1	720	0	4596	0	0	0	647	1
OTU	p__Firmicutes; g__s__uncultured bacterium__s__ OTU_2228	305	64	106	461	304	46	28	67	26	68	0	121	35	14	8	348	112	0	622	0	0	0	1532	522	372	222	40	257	0	606	0	431	51	23	1	0	136	86	21	85	168	173	1038	310	0	6	51	0
OTU	p__Bacteroidetes; g__s__Parabacteroides distasonis str. 3999B T(B) 6__s__ OTU_603	480	857	0	9	302	82	1	11	0	0	840	12	52	24	7	0	0	0	213	0	0	0	497	0	34	0	398	2003	0	0	0	0	239	43	0	0	6	185	0	79	265	1	0	1	0	0	5	0
OTU	p__Firmicutes; g__s__uncultured bacterium__s__ OTU_1141	134	94	21	7	40	0	100	32	84	24	0	86	35	25	0	44	21	0	152	0	0	0	0	2	0	0	0	0	0	20	54	0	11	4	2	0	114	13	354	29	47	257	215	0	0	0	0	0
OTU	p__Firmicutes; g__s__uncultured bacterium__s__ OTU_1685	4	0	0	12	0	4	0	2	0	2	1	0	0	2	0	0	1	0	0	0	0	0	0	12	0	5	0	0	0	0	1	58	0	0	0	21	6	3	0	7	3	2	0	19	0	0	0	0
OTU	p__Firmicutes; g__s__uncultured organism__s__ OTU_92	62	56	38	1	2	0	4	5	11	2	647	6	94	5	5	12	99	0	126	1767	4986	11575	8	187	26	3	42	9	313	30	164	957	0	0	1	0	27	348	64	273	15	278	18	61	112	15	40	97
OTU	p__Firmicutes; g__s__uncultured bacterium__s__ OTU_1013	189	185	200	0	71	90	25	4	77	8	0	4	11	14	19	6	173	0	63	0	0	0	82	34	307	1	0	0	0	25	14	0	293	36	0	169	204	8	1	4	333	0	164	256	0	38	0	0
OTU	p__Bacteroidetes; g__s__uncultured organism__s__ OTU_658	175	177	27	17	59	70	6	2	0	21	58	16	49	0	0	1	31	0	0	36	0	0	31	0	49	0	228	358	2	804	0	0	3	3	0	1	0	47	0	83	13	0	0	10	0	8	39	0
OTU	p__Bacteroidetes; g__s__Bacteroidetes bacterium Eg28__s__ OTU_434	17	0	0	0	0	0	0	0	0	0	0	0	0	5	0	0	0	0	0	0	0	0	0	0	0	0	0	0	0	0	0	0	0	0	0	0	0	0	0	11	69	0	0	0	0	0	0	0
OTU	p__Firmicutes; g__s__uncultured bacterium__s__ OTU_2105	153	42	63	278	153	18	21	29	7	37	0	45	20	11	1	184	56	0	316	1	0	0	736	289	204	125	24	98	1	286	0	241	29	12	0	0	44	16	5	12	53	53	529	128	0	0	55	0
OTU	p__Bacteroidetes; g__s__uncultured organism__s__ OTU_315	283	307	27	17	152	100	18	1	0	52	888	28	143	7	2	51	300	1	0	36	0	1	88	3	166	11	248	2929	33	1025	0	0	57	16	0	0	5	375	0	461	34	312	2	3314	0	73	290	0
OTU	p__Bacteroidetes; g__s__uncultured bacterium__s__ OTU_1772	88	59	49	0	31	0	7	1	34	5	296	16	0	0	0	0	0	988	0	0	0	0	0	0	1	0	58	0	2263	1035	0	0	42	0	0	0	2	45	0	164	34	1098	133	722	0	9	213	1
OTU	p__Firmicutes; g__s__uncultured bacterium__s__ OTU_1920	27	16	0	71	0	70	61	71	4	6	285	4	5	23	230	5	44	146	10	0	8	19	109	27	2106	36	32	8	8	73	234	23	18	13	0	2	0	0	4	26	6	0	5	4	322	9	194	17
OTU	p__Firmicutes; g__s__uncultured bacterium__s__ OTU_1277	397	650	3	236	99	1	168	295	0	279	0	84	0	76	1502	152	576	0	2179	123	0	1	2056	779	205	1394	0	5	0	411	0	0	53	202	0	0	69	0	1	336	2	0	486	429	0	0	244	0
OTU	p__Firmicutes; g__s__uncultured bacterium__s__ OTU_1251	15	2	13	17	13	8	17	14	2	9	18	13	6	18	27	8	7	0	33	0	1	0	88	29	19	26	0	1	0	20	79	149	7	1	9	52	33	22	32	70	16	51	21	19	15	11	6	0
OTU	p__Firmicutes; g__s__uncultured bacterium__s__ OTU_54	352	40	76	96	7	62	117	310	163	3	0	87	165	143	3	156	146	0	0	1	0	0	0	0	391	132	0	0	0	183	2	3	243	27	2	4	2191	189	318	396	134	1703	16	0	588	23	8	5
OTU	p__Firmicutes; g__s__uncultured bacterium__s__ OTU_2176	118	148	73	0	0	241	50	81	2	245	0	107	26	13	0	38	277	0	9	0	0	5	3	7	10	592	1	0	0	38	6	0	28	41	4	0	3	280	4	0	55	38	1423	0	0	0	167	0
OTU	p__Firmicutes; g__s__uncultured organism__s__ OTU_1895	2	0	0	0	3	0	0	3	0	0	9	0	0	5	0	0	5	0	1	0	0	0	0	2	0	0	0	0	0	0	3	2	2	0	1	0	2	0	5	0	0	0	0	7	0	0	0	0
OTU	p__Bacteroidetes; g__s____s__ OTU_1857	40	59	0	1	26	14	8	2	0	2	31	0	32	4	2	3	21	0	0	3	0	0	13	0	29	1	61	505	0	195	0	0	7	1	1	0	0	21	0	83	8	0	0	63	0	0	26	0
OTU	p__Firmicutes; g__s__uncultured bacterium__s__ OTU_412	496	112	140	353	91	646	344	216	56	581	0	81	151	42	3546	143	197	164	948	197	0	226	105	705	100	382	6	802	1	135	618	67	170	35	27	257	124	282	469	174	157	441	136	254	144	6	160	0
OTU	p__Bacteroidetes; g__s__uncultured organism__s__ OTU_1180	45	0	6	0	11	1	4	2	11	4	43	4	14	1	0	1	6	0	0	0	0	0	24	74	14	0	3	147	593	31	0	0	0	5	0	0	6	17	0	65	2	0	16	0	0	6	52	1
OTU	p__Firmicutes; g__s__uncultured bacterium__s__ OTU_1813	71	36	25	649	165	31	2	164	19	442	0	138	130	6	3	89	31	0	21	132	0	1	573	197	377	483	0	0	6	345	521	0	31	48	5	0	85	94	72	0	96	212	1228	327	0	3	17	0
OTU	p__Firmicutes; g__s__uncultured bacterium__s__ OTU_946	174	251	133	380	220	0	0	419	1158	37	3	278	1089	129	375	264	122	0	0	1	0	0	717	7	155	414	0	0	0	391	0	554	2	137	0	1	222	40	1109	59	210	0	497	150	0	0	29	0
OTU	p__Firmicutes; g__s__uncultured bacterium__s__ OTU_1914	5	0	2	3	0	12	0	1	9	1	31	2	16	0	2	2	0	0	0	1	9	4	0	0	0	0	3	12	3	0	2	0	1	0	17	38	9	0	16	8	3	0	2	8	2	4	0	20
OTU	p__Firmicutes; g__s__Streptococcus salivarius subsp. thermophilus__s__ OTU_2108	26	8	0	81	0	43	76	68	0	6	31	20	1	1	224	12	51	3	23	0	1	24	95	29	5	24	4	23	7	17	221	31	27	3	5	8	4	6	5	40	8	3	0	16	429	6	208	0
OTU	p__Proteobacteria; g__s__uncultured organism__s__ OTU_874	84	0	0	0	0	0	3	0	0	0	0	0	30	26	0	0	0	0	0	0	0	0	0	0	215	371	75	14	0	0	0	0	129	40	0	0	0	0	0	0	0	0	0	0	0	0	0	0
OTU	p__Firmicutes; g__s__uncultured bacterium__s__ OTU_1017	129	3	53	166	87	59	64	84	5	25	339	36	68	51	103	78	56	0	118	0	0	0	241	90	66	79	6	0	0	122	456	430	29	9	39	290	295	38	157	369	71	251	96	382	49	1	78	0
OTU	p__Firmicutes; g__s__uncultured bacterium__s__ OTU_2338	52	47	85	463	144	602	307	761	253	72	126	249	73	112	275	33	0	0	432	0	0	0	171	0	336	66	13	0	643	521	0	0	124	32	181	0	306	127	114	182	101	0	710	0	108	7	261	0
OTU	p__Firmicutes; g__s__uncultured bacterium__s__ OTU_932	57	58	31	239	10	195	67	80	20	42	0	10	54	28	621	4	61	29	99	63	0	75	63	56	52	47	0	183	0	33	317	33	33	13	2	40	35	45	61	148	28	197	59	80	36	2	23	0
OTU	p__Firmicutes; g__s__uncultured bacterium__s__ OTU_235	118	136	92	15	194	93	65	235	1	26	0	175	0	232	0	215	0	0	346	0	0	0	217	0	52	123	0	0	0	135	176	0	169	64	3	0	0	202	21	0	182	0	462	0	0	1	1589	0
OTU	p__Actinobacteria; g__s__uncultured bacterium__s__ OTU_814	64	102	57	522	33	364	155	182	33	127	0	59	180	25	1190	27	168	57	199	141	0	130	106	90	98	57	0	182	0	60	508	52	78	32	7	50	37	47	114	164	45	98	154	169	58	4	71	0
OTU	p__Firmicutes; g__s__uncultured bacterium__s__ OTU_103	120	56	190	0	320	513	351	306	110	198	2048	158	0	110	0	489	188	0	233	0	1	643	0	131	396	6	1	0	0	896	5	0	165	61	6	7	17	299	11	1052	294	5	1020	19	0	1	449	840
OTU	p__Firmicutes; g__s__Lactobacillus rhamnosus__s__ OTU_1664	18	0	0	0	10	0	4	0	0	0	0	0	2	25	0	0	5	28	0	0	0	2	0	18	71	0	70	0	4	0	0	0	0	0	177	146	0	3	0	22	5	0	0	4	0	0	4	84
OTU	p__Firmicutes; g__s__uncultured bacterium__s__ OTU_689	131	173	0	459	21	0	45	104	497	60	0	218	1397	74	476	231	170	0	945	75	3	1	1034	361	119	626	2	10751	2	246	0	0	16	180	0	0	117	0	0	309	576	0	202	118	0	0	57	1
OTU	p__Firmicutes; g__s__uncultured bacterium__s__ OTU_33	43	150	193	1907	1552	323	153	3464	2654	282	1472	985	5548	1304	1798	750	217	97	1363	12	5	3	22	687	2340	368	224	422	1	874	2220	2351	56	147	2371	1131	1302	518	2353	22	1360	137	567	1457	254	1053	75	5069
OTU	p__Firmicutes; g__s__uncultured bacterium__s__ OTU_1014	13	2	4	158	30	14	0	14	0	83	0	0	31	0	0	10	2	0	3	29	0	0	79	56	19	143	1	0	1	8	166	0	7	4	0	0	9	12	0	0	10	28	334	3	0	0	4	0
OTU	p__Bacteroidetes; g__s__bacterium NLAE-zl-P241__s__ OTU_39	15	100	0	0	67	17	25	3	0	0	37	76	243	77	3	0	0	0	129	0	0	0	92	1	121	0	26	320	0	0	0	0	91	33	0	0	38	25	0	99	213	0	0	0	0	0	198	0
OTU	p__Firmicutes; g__s__uncultured bacterium__s__ OTU_78	66	6	7	0	13	101	14	1	5	10	1908	2	13	7	2	16	7	0	285	0	321	1319	328	0	11	145	264	11	0	19	541	8	22	8	0	0	142	0	11	156	10	0	25	0	0	6	128	0
OTU	p__Bacteroidetes; g__s__uncultured organism__s__ OTU_2221	9	10	8	0	10	0	3	2	4	0	47	10	0	0	0	0	0	202	0	0	0	0	0	0	0	0	5	2	285	124	0	0	9	0	0	0	0	25	0	89	11	554	38	668	0	0	60	0
OTU	p__Firmicutes; g__s__uncultured bacterium__s__ OTU_1074	118	309	38	1871	241	96	0	662	82	1789	0	981	253	80	12	130	130	0	160	143	2	1	2538	610	1946	1420	1	0	3	2135	1461	0	86	285	14	3	389	330	474	16	474	505	2117	1602	0	7	65	0
OTU	p__Firmicutes; g__s__uncultured bacterium__s__ OTU_66	183	0	178	6	951	902	0	111	1	9	0	388	70	264	1	502	507	94	30	0	0	1	0	284	134	1014	89	132	1	1409	96	1	152	273	6	61	17	65	0	0	100	311	1268	1588	0	0	0	0
OTU	p__Actinobacteria; g__s__human gut metagenome__s__ OTU_178	8	3	37	1152	22	2	813	45	29	31	32	62	1450	186	3	17	24	118	35	106	3	0	1480	81	16	9	62	155	6	399	0	73	3	1	652	1081	71	197	23	33	144	201	54	126	49	216	0	1016
OTU	p__Firmicutes; g__s__uncultured bacterium__s__ OTU_862	100	5	32	81	52	47	57	51	2	21	217	57	44	36	59	43	27	0	50	0	0	0	127	40	26	25	0	0	0	41	239	228	29	24	24	162	115	10	58	109	18	89	45	175	28	5	23	0
OTU	p__Firmicutes; g__s__Eubacterium ramulus ATCC 29099__s__ OTU_113	193	94	57	432	157	0	113	76	25	33	0	38	0	115	0	93	136	0	520	0	0	0	0	0	295	3	0	0	0	0	0	0	0	42	0	0	46	31	341	6	341	0	77	162	0	0	0	0
OTU	p__Firmicutes; g__s__uncultured bacterium__s__ OTU_1518	3	0	1	10	0	0	0	0	0	0	0	3	0	0	0	0	0	0	15	0	0	0	0	0	0	0	0	0	0	2	0	0	0	0	0	0	0	8	2	44	3	0	10	0	0	0	0	0
OTU	p__Firmicutes; g__s__uncultured bacterium__s__ OTU_2252	196	0	0	2	305	0	2	0	1	0	0	62	0	62	0	8	0	0	0	0	0	0	0	3	35	2	1	0	0	10	0	0	1	17	0	0	478	0	23	0	120	0	2429	2	0	2	18	0
OTU	p__Firmicutes; g__s__uncultured bacterium__s__ OTU_752	7	0	0	0	0	0	5	0	0	0	0	4	0	1	0	12	0	0	10	0	0	0	0	0	1	0	0	2	0	0	0	0	5	0	0	0	0	8	0	0	15	0	0	125	0	0	0	0
OTU	p__Verrucomicrobia; g__s__uncultured bacterium__s__ OTU_1934	1	10	31	0	0	21	7	0	91	10	0	0	0	0	5	5	0	0	0	0	0	0	0	0	0	505	0	0	640	93	0	0	1	9	0	7	0	470	58	0	170	0	0	1	4	0	0	0
OTU	p__Firmicutes; g__s__uncultured bacterium__s__ OTU_17	54	58	433	3133	1042	1	192	1365	466	232	17280	598	451	305	428	288	0	2055	2387	0	10907	18187	3203	28	108	71	0	7847	2	8	5331	30266	107	138	1961	4	747	1236	441	56	1200	1	554	0	1	2	406	7
OTU	p__Firmicutes; g__s__uncultured bacterium__s__ OTU_2106	23	0	0	0	2	0	0	0	2	7	0	0	0	1	0	2	75	0	0	0	0	0	1	2	0	0	0	0	0	70	0	0	0	0	0	21	31	0	0	0	182	0	217	0	0	39	0	0
OTU	p__Firmicutes; g__s__uncultured organism__s__ OTU_1741	9	14	2	57	20	0	0	4	4	4	0	4	2	0	0	0	0	0	41	0	0	0	0	0	0	0	0	0	0	3	0	0	5	5	0	0	0	2	17	6	5	0	28	0	0	0	0	0
OTU	p__Firmicutes; g__s__uncultured bacterium__s__ OTU_2235	72	1	54	152	62	67	50	48	2	27	189	29	46	41	194	30	54	0	52	0	0	0	137	50	39	83	1	0	0	49	204	467	18	2	27	134	73	20	85	117	36	117	55	91	42	9	37	1
OTU	p__Firmicutes; g__s__uncultured organism__s__ OTU_141	129	79	0	0	107	0	0	34	0	126	414	265	11	73	0	0	13	0	444	0	0	4873	1	35	4	2214	0	1	0	1	0	0	35	115	0	0	75	239	4	47	300	0	3	2091	0	0	0	52
OTU	p__Firmicutes; g__s__uncultured bacterium__s__ OTU_14	134	1188	1776	1869	517	2054	2562	3430	610	755	1	1851	683	109	1	756	929	1	4867	79	8	2	2573	2207	1092	419	179	3844	1	1590	890	9	461	219	1401	12971	2322	345	1178	9722	1419	1584	4361	1220	0	122	171	6
OTU	p__Firmicutes; g__s__uncultured bacterium__s__ OTU_161	260	0	240	1	0	0	7	105	3	64	0	40	0	64	0	49	0	0	0	1	0	0	0	0	229	0	0	0	0	0	0	0	0	57	0	0	21	0	5	0	328	0	858	0	0	0	1879	0
OTU	p__Actinobacteria; g__s__Bifidobacterium longum NCC2705__s__ OTU_8	73	27	77	614	113	24	1795	251	257	21	248	88	635	27	133	3	216	1125	738	894	43	1	638	1241	237	209	548	4178	103	1055	25	1876	19	27	21074	32061	3839	3848	279	977	136	6509	84	3071	1448	2122	16	30616
OTU	p__Firmicutes; g__s__uncultured bacterium__s__ OTU_1199	98	94	0	40	13	0	40	53	0	47	0	16	0	30	234	22	78	0	538	39	0	0	572	169	40	448	0	3	0	149	1	0	9	22	0	0	56	0	0	200	0	0	98	77	0	0	23	0
OTU	p__Firmicutes; g__s__uncultured bacterium__s__ OTU_1448	9	2	0	3	4	0	0	0	0	6	22	0	18	0	0	1	7	0	7	0	206	116	37	0	0	0	0	0	0	113	0	2	2	0	0	0	0	35	2	1	9	173	12	34	0	16	4	0
OTU	p__Actinobacteria; g__s__Bifidobacterium pseudocatenulatum__s__ OTU_1558	2	0	5	8	38	2	136	27	7	0	0	3	0	0	13	0	7	36	72	7	0	0	1	117	33	20	24	3	0	94	3	262	0	1	160	223	660	50	0	128	6	502	0	530	397	18	2	294
OTU	p__Bacteroidetes; g__s__Bacteroides finegoldii CL09T03C10__s__ OTU_1730	5	0	1	0	0	0	0	0	2	0	6	0	0	0	0	0	0	0	0	0	0	0	0	8	0	0	0	1	73	0	0	0	0	1	0	0	2	12	1	76	2	0	3	0	0	1	2	0
OTU	p__Firmicutes; g__s__uncultured organism__s__ OTU_59	16	71	171	344	10	62	0	188	560	7	645	14	767	111	9	100	72	0	645	0	4756	4688	1545	4	105	4	0	1430	0	27	1777	156	3	16	2	1	302	661	599	814	322	118	73	197	0	759	210	1
OTU	p__Firmicutes; g__s__uncultured bacterium__s__ OTU_253	31	0	37	110	32	0	2	0	44	0	0	2	0	0	0	0	0	0	0	0	0	0	0	0	0	0	0	0	0	0	0	0	0	10	0	0	0	0	31	0	55	0	0	0	0	0	0	0
OTU	p__Firmicutes; g__s__uncultured bacterium__s__ OTU_1556	16	5	0	2	1	0	26	7	26	2	0	19	5	3	0	5	1	0	20	0	0	0	0	0	0	0	0	0	0	1	2	0	2	0	1	0	12	0	99	3	8	27	19	0	0	0	0	0
OTU	p__Firmicutes; g__s__uncultured bacterium__s__ OTU_1049	18	22	32	82	86	0	0	93	78	4	0	2	10	11	98	0	0	0	41	0	0	0	65	0	30	8	1	0	69	101	0	0	22	6	98	0	69	38	26	0	9	0	3	0	58	0	18	0
OTU	p__Firmicutes; g__s__uncultured bacterium__s__ OTU_191	10	0	18	69	3	0	0	17	15	0	0	189	16	45	3	75	0	0	0	0	0	0	0	5	13	0	0	0	0	0	0	0	59	92	0	0	36	35	109	0	16	0	4	125	0	0	25	0
OTU	p__Firmicutes; g__s__uncultured bacterium__s__ OTU_75	57	218	69	808	136	84	300	740	263	69	440	128	369	123	55	133	94	307	795	180	0	0	720	225	38	61	45	230	235	0	0	0	23	0	0	322	1	41	265	45	284	101	322	155	216	523	122	201
OTU	p__Firmicutes; g__s__uncultured bacterium__s__ OTU_702	43	55	48	26	153	95	369	43	30	116	0	141	45	14	15	85	38	0	144	10	2	1	1	520	453	781	22	0	2	525	0	115	194	88	0	1	571	1196	154	479	171	4	656	454	22	11	305	1
OTU	p__Firmicutes; g__s__uncultured bacterium__s__ OTU_1957	1	1	0	0	0	0	0	0	0	0	0	0	0	0	0	0	0	0	1	0	0	0	0	0	2	0	0	0	0	0	0	0	0	0	0	0	0	0	0	0	1	0	17	0	0	0	0	0
OTU	p__Firmicutes; g__s__uncultured bacterium__s__ OTU_827	5	0	3	8	5	5	3	3	1	1	13	1	2	3	10	2	3	0	8	0	0	0	34	8	7	8	0	0	0	4	23	56	3	2	1	13	11	3	20	13	4	14	7	4	8	5	4	0
OTU	p__Firmicutes; g__s__uncultured organism__s__ OTU_296	3	0	6	248	4	132	0	151	10	78	0	18	0	54	3	15	0	0	94	0	0	0	0	101	6	0	0	0	0	9	0	0	18	29	0	0	4	5	65	0	8	0	67	20	0	4	12	0
OTU	p__Firmicutes; g__s__uncultured bacterium__s__ OTU_2013	38	47	1	15	20	0	91	30	138	13	0	17	3	20	0	7	9	0	40	0	0	0	0	0	0	0	0	0	0	7	29	0	0	2	0	0	18	0	239	5	49	30	97	0	0	0	0	0
OTU	p__Firmicutes; g__s__uncultured Streptococcus sp.__s__ OTU_634	19	10	7	126	0	12	67	41	7	18	62	14	18	4	73	17	14	32	72	10	9	9	19	61	35	6	4	3	1	4	34	31	59	11	1	18	3	2	5	4	17	0	18	7	0	2	6	1
OTU	p__Actinobacteria; g__s__Bifidobacterium pseudocatenulatum__s__ OTU_545	8	0	26	13	38	11	266	78	3	0	0	14	6	2	42	0	21	68	141	3	1	1	8	264	57	63	52	42	0	224	1	693	3	3	174	226	868	56	5	144	19	586	3	478	778	70	9	447
OTU	p__Firmicutes; g__s__uncultured bacterium__s__ OTU_763	149	0	0	0	2	0	0	0	14	35	0	0	0	10	0	38	333	0	0	0	0	0	2	0	0	0	0	0	0	236	0	6	0	0	0	105	77	0	0	0	1139	0	1024	0	0	143	0	1
OTU	p__Firmicutes; g__s__uncultured bacterium__s__ OTU_283	21	4	4	202	4	49	293	23	0	28	256	4	12	11	513	20	19	484	97	10	197	92	104	266	112	13	107	28	92	41	112	139	7	21	2	131	4	7	21	14	4	2	18	11	36	0	21	86
OTU	p__Firmicutes; g__s__uncultured organism__s__ OTU_861	72	111	50	51	265	144	499	22	43	207	0	143	86	20	12	130	99	0	151	14	0	0	2	572	443	681	34	0	0	548	0	130	290	68	0	0	147	292	235	179	125	0	535	248	29	10	498	1
OTU	p__Firmicutes; g__s__uncultured bacterium__s__ OTU_646	6	2	6	9	7	0	0	14	3	2	0	14	41	2	10	9	6	0	0	0	3	4	20	0	3	18	0	0	1	23	0	21	0	6	0	0	22	1	76	2	22	0	25	7	0	0	0	0
OTU	p__Firmicutes; g__s__uncultured bacterium__s__ OTU_195	53	6	6	9	3	0	0	44	0	0	153	0	465	17	5	0	51	0	0	0	0	0	0	0	0	0	0	0	0	0	0	0	0	0	0	0	0	9	276	0	51	0	31	116	0	29	0	0
OTU	p__Proteobacteria; g__s__uncultured bacterium__s__ OTU_2067	52	0	0	0	0	0	8	0	0	0	0	0	27	16	0	0	2	0	0	0	0	0	0	0	259	362	78	14	0	0	0	0	137	24	0	0	0	0	0	0	0	0	0	0	0	0	0	0
OTU	p__Bacteroidetes; g__s__uncultured bacterium__s__ OTU_58	73	270	93	1	64	41	1	16	193	57	16	15	63	14	0	28	58	0	52	4	0	0	1	0	181	0	3	644	0	9	28	0	35	13	0	0	0	232	44	121	129	0	634	834	0	125	241	0
OTU	p__Firmicutes; g__s__uncultured bacterium__s__ OTU_377	83	13	29	144	95	51	127	323	113	0	2	133	0	93	0	38	0	0	141	5	5	2	0	0	0	0	0	4	2	64	4	30	0	20	17	0	161	0	0	352	155	1	53	0	0	0	28	12
OTU	p__Firmicutes; g__s__uncultured bacterium__s__ OTU_49	81	79	30	9	0	26	4	57	87	11	1486	0	279	5	6	12	191	0	263	2436	3209	9252	79	112	84	49	356	326	2550	55	1699	2438	15	3	70	73	79	811	84	770	111	43	36	253	2251	20	98	84
OTU	p__Firmicutes; g__s____s__ OTU_366	24	0	14	0	0	0	0	0	29	5	0	34	0	0	0	0	0	0	0	0	0	0	0	0	0	0	0	0	0	0	0	0	0	0	0	0	0	3	0	0	34	0	35	0	0	0	0	0
OTU	p__Firmicutes; g__s__uncultured bacterium__s__ OTU_1523	41	0	0	74	6	0	7	0	22	7	69	0	0	2	41	0	1	0	0	0	0	1	0	0	0	0	0	0	0	1	0	2	0	3	1	0	56	0	77	22	9	0	35	55	1	0	45	0
OTU	p__Firmicutes; g__s__uncultured bacterium__s__ OTU_176	83	9	155	0	19	0	0	0	234	4	0	5	9	0	10	0	106	0	0	0	0	0	0	0	225	0	0	10	0	0	0	0	1	8	0	0	0	2	182	0	93	0	2	308	0	1	119	0
OTU	p__Bacteroidetes; g__s__uncultured bacterium__s__ OTU_1529	2	0	0	0	0	0	0	0	0	0	0	0	0	0	0	0	0	0	0	0	0	0	0	0	0	0	0	0	0	0	0	0	0	0	0	0	0	0	0	0	0	0	0	0	0	0	0	0
OTU	p__Firmicutes; g__s__uncultured bacterium__s__ OTU_451	4	0	0	0	0	0	32	0	0	0	0	0	0	0	0	0	3	2	0	0	0	0	207	0	10	0	0	0	0	1	0	0	0	0	0	0	0	7	0	0	0	0	0	0	0	0	0	0
OTU	p__Bacteroidetes; g__s__uncultured organism__s__ OTU_1307	27	55	18	0	21	0	0	6	26	3	108	1	0	0	0	0	0	440	0	0	0	0	0	0	0	0	11	0	452	217	0	0	10	3	0	0	0	9	0	34	15	302	38	657	0	1	106	0
OTU	p__Bacteroidetes; g__s__uncultured bacterium__s__ OTU_647	17	204	50	0	13	28	4	1	54	25	9	41	19	24	0	12	49	0	51	0	0	0	3	0	76	0	13	121	0	21	4	0	18	0	0	0	0	119	3	43	123	0	301	886	0	16	86	0
OTU	p__Firmicutes; g__s__uncultured bacterium__s__ OTU_107	16	8	231	328	36	4	0	307	477	38	0	13	516	14	146	31	27	0	125	0	4694	2469	37	98	32	2	166	6041	0	370	33	464	72	5	43	45	355	10	0	111	9	0	31	69	1	0	58	9
OTU	p__Firmicutes; g__s__uncultured bacterium__s__ OTU_1300	12	33	165	491	176	1	8	323	707	99	0	102	358	126	61	39	68	28	211	0	0	0	46	91	241	1	1	0	0	24	0	0	4	108	4	9	42	38	183	0	196	19	164	0	0	12	185	0
OTU	p__Firmicutes; g__s__uncultured bacterium__s__ OTU_1926	41	0	0	0	243	0	0	76	51	0	0	93	0	0	0	8	0	0	0	0	0	0	0	0	0	0	0	0	0	54	0	0	0	23	0	0	0	0	21	27	61	0	0	0	0	0	0	0
OTU	p__Bacteroidetes; g__s__uncultured organism__s__ OTU_2259	15	26	19	0	0	6	0	0	9	0	0	4	0	3	0	0	14	0	0	0	0	0	9	0	17	0	0	0	0	13	0	0	0	0	0	0	0	6	0	0	11	0	31	0	0	6	26	0
OTU	p__Firmicutes; g__s__uncultured bacterium__s__ OTU_94	88	921	0	74	3127	1	0	0	407	0	0	242	0	0	0	0	0	0	1	0	1	1	0	1	7887	2	0	0	1	0	0	0	0	802	0	0	0	1	1	0	1472	0	1	2	0	0	0	0
OTU	p__Firmicutes; g__s__uncultured bacterium__s__ OTU_1271	4	0	20	0	31	0	0	17	0	0	0	21	44	0	0	9	0	0	1	0	0	0	0	0	44	0	0	0	0	9	0	0	0	2	1	0	13	19	0	0	18	0	26	0	0	13	0	0
OTU	p__Bacteroidetes; g__s__uncultured bacterium__s__ OTU_2312	27	0	10	1	13	13	2	2	0	34	23	1	1	0	0	6	12	70	0	43	1	0	14	41	20	126	17	163	0	1	0	81	14	6	0	0	30	126	3	117	5	0	72	0	6	22	15	0
OTU	p__Actinobacteria; g__s__Bifidobacterium bifidum ATCC 29521 = JCM 1255 = DSM 20456__s__ OTU_61	37	3	39	37	209	33	938	330	12	3	6	19	248	42	74	13	76	168	369	131	2	0	227	902	186	83	741	188	4	693	185	982	7	1	9093	8557	3082	857	117	2456	80	5802	0	3249	1514	129	14	3126
OTU	p__Actinobacteria; g__s__Bifidobacterium pseudocatenulatum__s__ OTU_699	27	0	26	29	95	20	491	100	23	1	2	27	7	1	78	0	25	136	284	23	1	0	21	407	83	79	116	55	1	336	2	1052	4	3	435	598	2186	147	5	413	31	1691	0	1956	1356	186	27	1288
OTU	p__Firmicutes; g__s__uncultured bacterium__s__ OTU_1425	8	0	13	59	8	60	77	21	12	14	14	33	30	5	8	12	0	0	26	0	0	0	40	0	18	11	5	0	0	5	1	0	5	1	0	0	51	47	26	26	28	0	2	0	32	4	12	0
OTU	p__Firmicutes; g__s__uncultured bacterium__s__ OTU_2133	59	63	50	70	65	0	0	85	31	3	0	57	223	5	81	82	28	0	0	0	0	0	101	0	20	62	0	0	0	74	0	99	1	22	0	0	58	10	215	22	32	0	125	29	0	0	14	0
OTU	p__Actinobacteria; g__s__Bifidobacterium animalis__s__ OTU_378	5	0	5	31	8	33	105	18	8	3	1	3	39	3	9	0	5	12	71	3	1	0	24	113	28	41	35	52	3	113	4	314	0	3	1114	1597	993	113	1	186	15	1390	2	636	208	39	10	1102
OTU	p__Firmicutes; g__s__uncultured organism__s__ OTU_165	17	197	122	24	26	103	8	37	66	0	99	36	260	153	0	34	97	0	0	0	0	0	0	1	172	0	0	0	0	0	0	0	4	4	0	0	72	51	77	0	28	0	0	0	0	4	283	0
OTU	p__Firmicutes; g__s__uncultured bacterium__s__ OTU_2372	26	605	431	12	196	0	0	298	275	103	297	449	253	1332	6	705	367	0	0	1	0	0	0	0	37	0	4	0	0	133	0	0	82	353	0	1	27	59	84	0	1981	0	1611	0	0	1	210	0
OTU	p__Firmicutes; g__s__uncultured bacterium__s__ OTU_1091	6	7	17	0	46	29	35	32	13	25	188	21	0	7	0	46	14	0	17	0	0	72	0	19	29	0	0	0	0	63	0	0	12	1	0	0	2	47	0	148	25	0	96	0	0	0	37	94
OTU	p__Firmicutes; g__s__uncultured bacterium__s__ OTU_1118	2	2	5	0	7	15	15	8	2	5	60	4	0	6	0	8	4	0	6	0	0	5	0	5	4	0	0	0	0	11	0	0	3	2	0	0	2	19	0	55	12	0	23	4	0	0	3	38
OTU	p__Firmicutes; g__s__uncultured bacterium__s__ OTU_133	49	42	356	1373	1120	1	103	1060	433	310	10675	348	339	137	248	372	0	1281	1500	2	8160	12837	4448	10	60	31	0	8093	2	3	3443	19644	62	92	1011	3	407	1473	398	51	1518	0	335	0	0	0	318	6
OTU	p__Firmicutes; g__s__uncultured bacterium__s__ OTU_1418	21	429	226	23	124	0	20	72	169	55	232	317	184	670	1	461	294	0	0	0	0	0	0	0	15	0	1	0	0	90	0	0	53	244	0	0	33	35	57	1	1399	0	441	0	0	0	0	0
OTU	p__Firmicutes; g__s__uncultured organism__s__ OTU_227	17	0	9	26	12	0	9	0	0	7	0	2	45	0	0	6	30	0	2	0	0	0	0	0	5	0	0	631	0	0	0	0	0	3	0	0	54	76	34	0	1	0	9	282	0	0	44	0
OTU	p__Bacteroidetes; g__s__uncultured bacterium__s__ OTU_994	18	24	0	0	10	1	0	5	0	0	34	0	4	0	0	0	0	0	9	0	0	0	17	0	0	0	18	202	0	0	0	0	19	3	0	0	3	17	0	13	12	0	0	0	0	0	0	0
OTU	p__Firmicutes; g__s__uncultured bacterium__s__ OTU_260	89	26	0	11	69	6	127	30	7	0	0	87	0	99	0	146	0	0	290	0	0	0	0	0	31	0	0	0	0	0	0	0	81	44	0	0	0	82	19	0	235	0	0	1093	0	0	0	0
OTU	p__Firmicutes; g__s__uncultured bacterium__s__ OTU_1057	11	0	0	5	0	0	0	23	2	8	30	31	0	47	0	0	0	0	61	0	0	0	0	0	36	0	0	0	0	4	0	0	22	8	0	6	0	19	20	1	29	0	19	0	0	0	119	0
OTU	p__Firmicutes; g__s__uncultured bacterium__s__ OTU_1928	31	6	15	28	3	61	2	12	3	60	0	38	0	25	28	29	38	0	142	2	1	0	117	20	31	13	0	0	1	23	8	0	5	43	0	0	40	238	13	28	10	7	125	104	0	1	6	0
OTU	p__Bacteroidetes; g__s__uncultured bacterium__s__ OTU_1996	1	3	0	0	0	0	0	0	0	0	0	0	0	0	0	0	0	0	0	0	0	0	0	0	0	0	0	3	0	0	0	0	2	0	0	0	0	2	0	0	3	0	0	0	0	0	0	0
OTU	p__Firmicutes; g__s__uncultured bacterium__s__ OTU_914	16	2	9	6	1	26	1	4	1	24	0	21	0	6	8	11	10	0	81	0	0	0	56	13	23	3	0	0	0	8	7	0	2	24	0	0	19	31	10	10	6	2	49	102	1	0	2	0
OTU	p__Firmicutes; g__s__uncultured bacterium__s__ OTU_71	74	0	0	0	0	0	0	0	0	0	0	0	0	0	0	0	0	0	0	0	1	0	0	0	0	0	0	0	0	0	33721	1	0	0	4	3	0	158	0	2	0	0	0	0	0	1	5	6
OTU	p__Firmicutes; g__s__uncultured bacterium__s__ OTU_98	11	0	61	5	0	6	26	0	0	0	14	44	243	0	4	0	0	1695	20	1343	425	17	117	1868	18	1	456	4	211	25	4	85	7	0	315	1995	1	36	13	11	2	0	2	0	321	0	0	1024
OTU	p__Firmicutes; g__s__uncultured bacterium__s__ OTU_811	14	14	36	8	0	7	2	4	0	2	42	3	81	8	1	6	21	11	24	135	357	463	41	54	9	19	100	174	45	92	3	117	6	9	2	1	5	30	0	26	34	38	144	72	4	50	170	0
OTU	p__Firmicutes; g__s__uncultured bacterium__s__ OTU_582	22	4	0	89	6	2	0	9	35	1	1246	0	41	0	28	2	41	12	36	19	308	439	16	28	0	1	2	56	325	40	229	171	1	0	28	1	46	65	79	7	7	0	19	54	124	3	50	78
OTU	p__Firmicutes; g__s__uncultured organism__s__ OTU_47	50	5	134	5	2	13	0	48	13	11	287	0	28	1	0	43	103	0	5	2057	13295	6489	2075	72	3	4	2	111	936	3	3300	2620	39	0	2	2	9	529	46	1850	24	0	85	228	494	12	425	4
OTU	p__Firmicutes; g__s__uncultured bacterium__s__ OTU_1985	8	12	7	6	25	5	52	1	1	46	0	8	6	2	3	7	3	0	37	3	0	2	2	51	39	138	4	0	2	59	1	17	41	12	0	0	14	60	33	50	7	0	93	57	7	8	30	2
OTU	p__Bacteroidetes; g__s__unidentified__s__ OTU_144	49	43	26	4	212	78	15	0	10	350	2670	8	118	2	12	345	436	90	0	3	0	1	6	28	539	1793	942	186	368	127	0	201	10	3	0	3	264	417	1	79	548	106	1310	366	1	14	3090	43
OTU	p__Firmicutes; g__s__uncultured bacterium__s__ OTU_1921	5	0	2	0	0	0	0	3	0	0	0	0	0	1	0	0	1	0	0	0	0	0	0	0	1	0	0	0	0	1	0	0	3	0	0	0	18	2	4	11	1	5	0	0	8	0	0	0
OTU	p__Firmicutes; g__s__uncultured bacterium__s__ OTU_1242	4	56	111	83	29	110	157	179	30	64	0	71	44	6	0	53	49	0	236	2	0	0	94	92	47	21	8	195	0	72	37	1	14	5	93	721	138	12	55	588	61	90	178	97	0	9	10	1
OTU	p__Firmicutes; g__s__uncultured bacterium__s__ OTU_2211	38	36	35	299	15	177	75	59	17	54	0	31	87	32	489	28	85	18	69	58	2	79	35	54	64	30	0	179	0	27	279	21	52	5	1	34	50	34	88	111	26	146	76	153	33	7	41	0
OTU	p__Bacteroidetes; g__s__uncultured bacterium__s__ OTU_681	52	41	18	0	5	9	10	1	22	2	302	32	0	0	0	0	0	413	0	0	0	0	0	59	0	0	12	0	896	264	0	0	16	0	0	0	7	58	0	144	10	757	76	578	0	24	123	1
OTU	p__Firmicutes; g__s__uncultured bacterium__s__ OTU_470	3	0	17	6	0	0	0	35	25	0	0	0	48	1	20	1	0	0	11	2	211	122	4	18	0	0	22	339	0	43	0	41	2	0	7	0	18	0	0	0	0	0	5	0	0	13	6	0
OTU	p__Firmicutes; g__s__Holdemania filiformis DSM 12042__s__ OTU_550	50	92	0	19	17	34	20	0	54	0	0	0	0	60	33	0	0	0	0	0	0	0	0	0	9	0	0	0	0	0	0	0	0	1	0	2	349	28	23	3	0	487	187	575	0	25	9	1
OTU	p__Firmicutes; g__s__uncultured bacterium__s__ OTU_660	36	0	0	2	80	0	0	1	2	3	0	12	0	5	0	10	0	0	0	0	0	0	8	7	95	2	0	0	0	4	0	0	0	2	0	0	96	1	1	0	29	0	683	0	0	0	9	0
OTU	p__Bacteroidetes; g__s__uncultured organism__s__ OTU_802	1	0	0	0	1	0	0	0	0	0	57	0	3	0	0	3	16	2	0	0	0	0	0	0	1	0	0	155	6	2	0	0	0	4	0	0	0	25	0	12	1	10	0	566	0	4	0	0
OTU	p__Firmicutes; g__s__uncultured bacterium__s__ OTU_280	2	58	0	3	0	27	0	10	12	0	0	0	128	0	2	6	0	0	0	0	0	0	0	0	0	0	0	0	0	0	0	0	0	3	0	0	0	6	61	0	10	0	24	79	0	9	0	0
OTU	p__Firmicutes; g__s__uncultured bacterium__s__ OTU_299	16	4	78	113	53	65	782	15	16	515	45	86	37	86	58	43	59	26548	70	52199	37	15	1767	20846	13918	740	1927	407	36018	2181	13	2438	331	309	19	504	20	22	17	1	732	632	36	516	0	14	749	604
OTU	p__Firmicutes; g__s__bacterium NLAE-zl-H60__s__ OTU_482	7	49	11	22	38	21	10	223	11	4	163	2	616	22	85	82	243	0	222	0	0	0	0	0	0	0	0	221	0	100	0	496	0	37	0	37	4	11	43	28	35	8	7	30	0	41	53	0
OTU	p__Firmicutes; g__s__uncultured bacterium__s__ OTU_784	8	0	2	8	3	0	4	5	2	0	0	4	0	0	0	8	4	0	37	0	0	0	63	34	23	9	4	3	0	34	0	11	1	4	0	0	10	7	0	0	9	10	56	5	0	0	0	0
OTU	p__Firmicutes; g__s__uncultured bacterium__s__ OTU_1429	3	8	0	0	1	0	0	3	0	0	0	3	0	7	0	5	0	0	0	0	0	0	16	0	2	0	0	0	0	0	0	0	0	0	0	0	15	0	18	0	4	4	0	0	0	1	0	0
OTU	p__Firmicutes; g__s__uncultured bacterium__s__ OTU_1206	1	0	0	0	0	0	0	0	0	0	2	0	2	0	0	0	3	0	0	8	11	26	1	3	2	3	5	2	5	1	0	14	0	0	0	0	0	3	0	3	1	3	1	3	0	0	0	0
OTU	p__Firmicutes; g__s__uncultured organism__s__ OTU_181	28	15	12	21	4	20	0	159	22	1	216	0	780	27	0	26	40	0	0	0	225	97	83	0	4	11	0	48	0	27	25	4	7	3	0	0	234	2	75	30	6	0	33	45	0	115	32	0
OTU	p__Firmicutes; g__s__uncultured bacterium__s__ OTU_1435	2	0	0	0	0	0	0	0	0	0	0	0	5	0	0	0	0	56	0	0	1	0	4	57	0	0	1	0	5	0	0	1	0	0	4	13	0	0	0	0	0	0	0	0	11	0	0	20
OTU	p__Firmicutes; g__s__Gemella sp. oral strain A31SC__s__ OTU_706	1	0	0	0	0	0	0	0	0	0	0	0	0	0	0	0	0	0	0	0	1	0	0	70	0	0	0	0	0	0	0	0	0	0	0	0	0	0	0	0	0	0	0	0	0	0	0	0
OTU	p__Firmicutes; g__s__uncultured bacterium__s__ OTU_2355	23	690	414	44	123	0	0	116	275	88	322	432	301	1034	0	633	440	0	0	0	0	0	0	0	27	0	5	0	0	91	0	0	62	329	0	0	28	31	46	0	1898	0	759	0	0	0	0	0
OTU	p__Firmicutes; g__s__uncultured bacterium__s__ OTU_1897	8	29	0	14	0	140	1	0	20	9	1331	17	21	2	51	2	26	0	12	102	3204	2812	19	105	1	32	8	48	1325	39	283	949	1	0	179	31	3	7	26	36	0	5	5	14	568	4	5	188
OTU	p__Firmicutes; g__s__Clostridium sp. NML 04A032__s__ OTU_356	3	17	1	0	0	0	0	0	83	0	0	0	0	4	0	9	1	0	0	0	0	0	0	0	3	0	0	2	0	0	0	0	0	0	0	0	0	0	20	2	124	2	0	14	0	0	0	0
OTU	p__Firmicutes; g__s__uncultured bacterium__s__ OTU_2161	4	0	2	0	4	0	0	0	0	1	1	0	3	0	0	0	0	0	0	0	15	11	5	0	0	0	0	0	0	9	0	0	0	0	0	0	0	4	0	0	1	20	3	6	0	3	1	0
OTU	p__Verrucomicrobia; g__s__uncultured bacterium__s__ OTU_168	1	66	228	9	2	101	45	2	638	50	0	9	2	0	59	49	317	0	674	2	38	265	0	5	414	4830	858	2	5720	849	12	4	5	40	3	15059	7	4656	560	3972	1608	3	92	1119	26217	635	345	3
OTU	p__Firmicutes; g__s__uncultured bacterium adhufec35.25__s__ OTU_856	5	51	172	739	262	1	29	454	1204	132	1	176	468	223	103	62	101	40	282	0	0	0	60	89	266	1	4	1	0	30	0	0	2	119	13	32	177	67	261	0	240	43	292	9	0	9	224	0
OTU	p__Firmicutes; g__s__uncultured bacterium__s__ OTU_126	4	58	0	0	36	832	0	80	30	55	0	131	0	11	1	530	644	0	21	1	0	26	6	0	2039	0	0	0	0	39	0	0	0	52	0	0	0	247	49	86	1093	0	116	0	0	0	744	0
OTU	p__Firmicutes; g__s__uncultured bacterium__s__ OTU_1249	2	1	0	10	2	7	8	4	0	2	0	0	1	2	7	1	4	0	7	3	0	4	0	6	1	1	0	0	0	2	7	0	2	1	0	1	6	8	6	4	0	6	6	9	3	0	3	0
OTU	p__Firmicutes; g__s__uncultured bacterium__s__ OTU_1375	16	4	0	0	26	6	0	0	3	0	0	0	4	4	2	2	32	0	18	0	0	0	1	11	8	0	0	0	0	2	0	0	10	9	0	18	101	2	1	5	16	0	17	50	0	2	0	0
OTU	p__Firmicutes; g__s__uncultured bacterium__s__ OTU_192	15	0	3	3	9	84	0	1	109	0	13	0	0	20	0	0	16	0	0	0	0	0	42	0	0	0	0	30	0	0	0	0	0	0	530	85	118	1	268	39	34	15	1	14	0	191	28	0
OTU	p__Firmicutes; g__s__uncultured bacterium__s__ OTU_851	1	2269	1	9	408	2	0	23	5749	0	0	37	0	1877	0	0	0	0	0	0	0	0	25	0	0	0	0	0	0	0	0	0	0	235	0	0	0	167	0	0	1	0	0	0	0	0	1	0
OTU	p__Bacteroidetes; g__s__Candidatus Alistipes marseilloanorexicus AP11__s__ OTU_257	1	18	0	0	0	0	0	0	134	0	0	0	0	0	0	0	20	0	0	0	0	0	0	0	2	0	0	0	0	0	0	0	0	7	0	0	0	4	13	0	74	0	0	0	0	0	0	0
OTU	p__Firmicutes; g__s__uncultured organism__s__ OTU_46	16	45	8	2	2	12	0	582	211	1	1791	6	290	4	0	22	20	0	115	422	3692	7988	142	30	11	1	534	366	2164	15	2219	256	2	0	186	76	276	230	72	162	166	403	40	220	404	411	36	3
OTU	p__Firmicutes; g__s__Lactobacillus casei W56__s__ OTU_150	77	0	0	0	79	225	18	0	0	0	1	0	153	156	0	0	968	326	0	1	260	125	1	207	702	2	1134	3	58	1	5	4	25	2	1905	6623	2	6	0	134	67	3	0	130	0	0	484	2912
OTU	p__Firmicutes; g__s__uncultured bacterium__s__ OTU_1124	1	254	0	0	104	0	0	7	0	0	0	94	0	82	0	0	0	0	0	0	0	0	0	0	317	0	0	0	0	0	0	0	0	100	0	0	0	14	3	0	139	0	168	0	1	0	0	0
OTU	p__Actinobacteria; g__s__uncultured bacterium__s__ OTU_242	6	10	13	14	1	0	3	28	5	10	56	10	54	1	32	1	22	6	42	16	131	251	72	64	2	0	24	51	20	8	59	156	2	0	57	128	6	47	29	40	3	11	11	12	151	25	4	84
OTU	p__Firmicutes; g__s__uncultured bacterium__s__ OTU_2068	2	4	0	3	2	0	1	2	0	1	0	0	5	1	8	0	4	0	43	2	0	0	29	11	2	26	0	85	0	1	0	0	0	0	0	0	0	0	0	8	3	0	5	3	0	0	2	0
OTU	p__Firmicutes; g__s__uncultured bacterium__s__ OTU_817	1	0	0	0	0	0	0	0	23	0	0	0	0	0	0	0	0	0	0	0	0	0	0	0	0	0	0	0	0	0	0	0	0	0	0	0	0	0	0	0	0	0	0	0	0	0	0	0
OTU	p__Actinobacteria; g__s__Bifidobacterium pseudocatenulatum__s__ OTU_880	10	0	9	11	25	2	237	42	8	0	0	9	0	0	22	0	5	38	73	0	0	0	0	97	24	23	22	0	0	139	0	270	0	1	12	12	448	21	0	60	9	286	0	639	469	27	6	139
OTU	p__Firmicutes; g__s__uncultured bacterium__s__ OTU_1951	5	0	0	0	0	0	0	21	5	1	0	0	27	0	0	0	11	0	0	0	0	0	0	0	0	0	0	0	0	0	0	0	0	1	0	0	19	0	21	0	2	0	0	0	0	0	0	0
OTU	p__Firmicutes; g__s__uncultured bacterium__s__ OTU_204	44	0	0	0	0	0	0	0	0	0	0	0	528	0	70	0	0	0	54	0	2	0	0	2730	1	0	0	176	0	1	2	0	0	0	0	0	0	0	0	0	0	0	0	0	0	0	0	0
OTU	p__Firmicutes; g__s__uncultured bacterium__s__ OTU_32	20	31	42	177	0	85	0	218	62	157	9864	30	130	65	303	33	4	387	180	2	1412	2594	153	30	49	89	0	239	834	76	5176	936	29	5	967	1199	162	530	366	165	27	347	0	369	990	14	0	4766
OTU	p__Bacteroidetes; g__s____s__ OTU_1349	4	0	0	0	0	0	0	0	0	0	0	0	0	0	0	0	0	0	0	0	0	0	0	0	0	0	0	0	0	0	0	0	0	0	0	0	0	0	0	0	0	0	0	0	0	0	0	0
OTU	p__Firmicutes; g__s__uncultured organism__s__ OTU_194	6	40	116	0	44	34	0	48	1	0	0	0	4	0	17	14	42	0	0	0	0	0	0	0	43	0	0	284	0	1	0	0	1	0	0	0	0	0	64	0	0	0	0	0	0	217	0	0
OTU	p__Firmicutes; g__s__uncultured bacterium__s__ OTU_44	3	148	64	437	83	37	962	1863	1476	271	945	302	3469	516	539	104	5	306	35	1	207	17	15	1696	92	215	64	269	0	0	312	107	189	77	1146	1612	1445	91	1479	3	545	0	886	339	1	2	23	4814
OTU	p__Proteobacteria; g__s__uncultured bacterium__s__ OTU_211	23	21	50	0	0	0	0	0	0	7	0	0	0	0	0	0	0	0	1	3021	0	0	214	0	0	497	0	0	0	0	0	0	0	0	0	0	0	0	0	0	0	0	0	0	0	0	94	0
OTU	p__Firmicutes; g__s__uncultured bacterium__s__ OTU_1047	1	0	0	0	0	0	0	0	0	0	9	0	0	0	0	0	0	0	2	5	33	48	1	0	0	0	0	10	18	0	8	1	0	0	0	0	0	0	4	0	0	1	0	0	0	0	0	0
OTU	p__Firmicutes; g__s__uncultured bacterium__s__ OTU_11	12	4	127	36	41	55	1357	20	21	801	69	176	59	162	29	82	112	39114	118	102614	30	32	3179	41200	26921	1422	3850	359	31631	4052	7	2696	536	369	36	1503	70	38	30	10	1042	1227	33	528	1	32	1327	1762
OTU	p__Firmicutes; g__s__uncultured bacterium__s__ OTU_77	3	94	71	2149	333	172	0	1825	705	22	891	117	2311	277	866	53	19	46	220	0	6	67	3	9	876	47	13	107	0	63	13	240	0	70	13	245	260	17	2116	5	830	2	129	336	1	45	8	886
OTU	p__Bacteroidetes; g__s__uncultured organism__s__ OTU_1308	7	2	1	0	0	2	0	0	0	0	3	3	0	0	0	0	0	0	0	2	0	0	2	0	1	0	4	32	0	17	0	0	3	0	0	0	0	5	0	12	0	0	0	19	0	0	1	0
OTU	p__Bacteroidetes; g__s____s__ OTU_1223	2	2	0	0	1	0	0	0	0	0	1	0	0	0	0	0	0	0	0	0	0	0	1	3	1	0	1	697	0	8	0	0	0	0	0	0	0	109	0	39	0	0	0	237	0	0	1	0
OTU	p__Actinobacteria; g__s__uncultured bacterium__s__ OTU_726	1	0	0	0	0	0	0	0	0	0	0	0	0	0	0	0	0	0	0	0	0	0	0	0	0	0	0	0	0	0	3	0	0	0	3	12	0	0	3	0	0	0	0	0	0	0	0	9
OTU	p__Bacteroidetes; g__s__uncultured organism__s__ OTU_679	5	10	36	0	3	0	0	2	38	0	2	6	1	1	0	2	4	0	4	2	0	0	0	0	4	0	1	5	0	21	7	0	16	0	0	0	0	7	1	11	6	0	9	22	0	15	28	0
OTU	p__Actinobacteria; g__s__uncultured bacterium__s__ OTU_248	2	10	8	107	2	41	5	98	92	4	94	47	0	39	71	9	65	0	71	13	293	256	0	0	96	1	51	16	0	12	0	205	1	9	0	0	12	33	157	12	30	5	91	10	0	9	8	44
OTU	p__Firmicutes; g__s__uncultured bacterium__s__ OTU_1129	2	3	2	3	12	10	27	1	0	17	0	6	5	0	1	2	6	0	16	2	2	0	0	41	48	83	4	0	1	61	0	15	30	2	1	0	7	32	25	58	10	0	63	21	4	5	11	0
OTU	p__Firmicutes; g__s__uncultured bacterium__s__ OTU_2033	8	0	136	0	253	0	0	135	0	0	2	204	311	0	0	66	0	0	0	0	0	0	0	0	185	1	0	0	0	19	0	0	1	13	1	0	119	83	0	0	144	0	97	0	0	115	0	0
OTU	p__Firmicutes; g__s__uncultured bacterium__s__ OTU_291	2	0	3	1	7	3	6	4	0	1	5	0	0	4	10	4	0	0	7	0	8	9	0	3	1	3	0	162	0	10	25	7	3	3	65	191	8	26	5	10	1	0	6	9	0	0	2	60
OTU	p__Firmicutes; g__s__uncultured bacterium__s__ OTU_45	1	0	111	925	430	0	2	1924	1426	0	0	125	668	296	90	270	1	0	0	0	2	0	3	0	0	157	0	5	0	1570	1083	45	0	13	0	3	0	12	1756	4	33	0	877	1800	84	161	9	0
OTU	p__Firmicutes; g__s__uncultured bacterium__s__ OTU_87	7	8	0	0	0	0	1	2	9	0	149	3	0	11	0	0	0	0	44	126	1533	1601	8	10	0	10	4	626	1311	0	141	137	1	0	0	0	0	0	51	0	0	79	10	22	0	0	0	0
OTU	p__Firmicutes; g__s__uncultured bacterium__s__ OTU_2357	3	0	0	23	0	4	0	3	0	1	0	5	0	0	0	8	2	0	26	0	0	0	54	26	20	14	0	20	0	18	0	18	0	0	0	0	15	15	0	7	1	30	28	10	0	0	2	1
OTU	p__Firmicutes; g__s__uncultured bacterium__s__ OTU_2179	3	0	0	3	0	2	2	1	0	1	0	0	0	3	7	2	3	0	1	0	0	0	6	2	1	5	0	0	0	4	2	24	0	0	1	1	1	0	3	3	1	1	1	1	0	1	0	0
OTU	p__Firmicutes; g__s__uncultured organism__s__ OTU_821	2	2	0	0	1	0	0	0	0	0	30	0	0	5	0	0	48	0	1	0	152	194	0	0	0	27	0	0	0	0	0	3	0	0	0	0	0	2	2	121	4	0	0	0	0	0	0	0
OTU	p__Bacteroidetes; g__s__uncultured bacterium__s__ OTU_2225	4	45	0	0	2	0	0	3	6	12	4	0	7	0	0	8	7	0	11	0	0	0	0	0	15	0	0	54	0	1	0	0	8	0	0	0	0	38	2	22	3	0	90	154	0	1	16	0
OTU	p__Firmicutes; g__s__uncultured bacterium__s__ OTU_1036	7	53	250	1010	305	8	16	468	1421	202	0	280	545	298	159	108	152	52	449	0	1	0	105	134	333	1	1	0	0	38	0	0	16	117	16	84	229	188	364	0	306	166	376	13	0	11	312	0
OTU	p__Firmicutes; g__s__uncultured bacterium__s__ OTU_2277	1	0	0	5	0	1	0	0	0	0	13	0	0	4	0	1	0	0	0	0	0	0	1	0	0	0	0	0	0	0	3	6	3	0	0	1	0	0	0	0	0	0	0	5	2	0	0	0
OTU	p__Actinobacteria; g__s__Bifidobacterium longum NCC2705__s__ OTU_1937	4	4	0	43	9	5	105	7	19	2	21	5	68	0	11	2	20	107	22	42	1	0	31	57	7	3	22	232	5	24	2	37	0	0	877	1649	102	277	17	24	5	310	5	177	53	129	2	1488
OTU	p__Firmicutes; g__s__uncultured bacterium__s__ OTU_940	11	18	12	92	5	55	22	28	0	20	0	5	31	7	178	0	28	6	31	10	0	13	11	15	12	12	0	101	0	5	88	8	5	0	1	7	6	8	9	67	5	44	26	78	4	0	7	0
OTU	p__Firmicutes; g__s__Erysipelotrichaceae bacterium 21_3__s__ OTU_751	1	0	0	3	0	0	0	5	2	0	42	14	8	0	1	0	0	27	4	4	697	84	8	3	8	1	0	455	50	3	355	19	0	0	11	5	17	66	0	32	0	3	0	37	114	2	0	306
OTU	p__Firmicutes; g__s__uncultured bacterium__s__ OTU_492	1	0	0	0	0	0	0	6	2	0	0	0	30	2	0	5	0	0	1	0	8	20	1	0	0	0	0	9	0	0	1	15	0	0	0	0	0	9	4	3	4	0	0	0	1	16	5	0
OTU	p__Verrucomicrobia; g__s__uncultured bacterium__s__ OTU_23	2	33	160	12	4	64	27	0	412	46	0	1	0	0	40	24	56	0	153	7	15	49	0	12	111	3606	256	2	3754	588	9	0	2	17	0	4503	5	3854	377	657	1164	0	15	279	7224	214	87	0
OTU	p__Firmicutes; g__s__uncultured bacterium__s__ OTU_2374	3	0	0	0	1	1	0	3	0	0	8	0	0	5	4	1	7	0	0	0	0	0	0	1	0	0	0	0	0	0	0	2	0	0	0	0	0	0	0	0	0	0	1	8	0	2	0	0
OTU	p__Firmicutes; g__s__uncultured bacterium__s__ OTU_519	2	0	0	30	3	16	143	2	0	3	60	13	23	0	22	0	0	99	38	104	41	11	7	251	60	6	36	3	16	6	8	87	25	2	2	59	3	0	0	14	5	0	3	4	12	0	8	11
OTU	p__Firmicutes; g__s__Lactobacillus rhamnosus__s__ OTU_1507	1	0	0	0	0	0	2	0	0	0	0	0	0	3	0	0	0	0	0	0	0	0	0	2	4	0	4	0	0	0	1	0	0	0	38	44	0	0	0	0	2	0	0	0	0	0	0	31
OTU	k__No blast hit OTU_1671	2	0	0	0	0	0	0	0	0	0	0	0	0	0	0	0	0	0	0	0	0	0	0	0	0	0	0	0	0	0	0	0	0	0	0	0	0	0	0	0	0	0	0	0	0	0	0	0
OTU	p__Firmicutes; g__s__uncultured bacterium__s__ OTU_250	1	143	45	6	9	0	0	32	103	2	0	21	146	6	0	0	0	0	0	0	242	1	1	0	1	3	223	1	1	2	0	0	7	0	0	0	14	163	31	0	64	0	105	30	0	142	15	0
OTU	p__Firmicutes; g__s__uncultured bacterium__s__ OTU_122	4	129	207	939	0	153	0	492	415	254	1309	234	22	293	1047	133	0	39	1290	1	1713	1763	32	1	168	19	0	83	70	333	1350	103	257	34	67	84	746	107	35	1432	151	23	0	52	123	4	0	315
OTU	p__Firmicutes; g__s__uncultured bacterium__s__ OTU_723	4	0	29	64	23	17	53	0	5	70	1	13	7	15	47	7	0	1759	4	1536	38	2	173	593	380	78	49	326	11579	122	6	676	44	84	10	42	2	7	6	0	140	265	28	305	0	1	42	71
OTU	p__Fibrobacteres; g__s__uncultured bacterium__s__ OTU_1841	1	0	0	0	0	0	0	0	0	0	0	0	0	0	0	0	0	0	0	0	0	0	0	0	0	0	0	0	0	0	0	0	0	0	0	0	0	0	0	0	0	0	0	0	0	0	0	0
OTU	p__Firmicutes; g__s__uncultured bacterium__s__ OTU_665	5	49	3	32	3	241	3	6	21	9	1991	25	43	5	61	6	37	0	34	166	5576	4858	49	187	8	45	37	197	2427	112	423	1850	4	1	546	168	5	24	40	180	0	45	5	56	1085	3	2	845
OTU	p__Firmicutes; g__s__uncultured bacterium__s__ OTU_686	2	0	0	0	0	0	0	0	7	0	0	0	0	0	0	0	0	0	0	0	0	0	0	0	0	0	0	0	0	0	0	0	4	0	0	0	0	0	9	0	0	0	0	0	0	0	0	0
OTU	p__Firmicutes; g__s__uncultured bacterium__s__ OTU_1329	5	1	0	0	0	0	0	3	4	0	213	0	24	2	0	2	7	0	35	367	483	1530	9	13	7	9	70	87	117	12	63	357	3	0	16	9	18	146	8	79	6	12	2	42	140	6	14	13
OTU	p__Firmicutes; g__s__uncultured bacterium__s__ OTU_267	1	7	17	0	0	18	0	15	10	0	0	0	0	0	1	9	72	0	8	0	0	0	0	0	0	0	0	111	0	0	0	0	0	0	0	0	109	7	0	0	5	0	49	599	0	0	107	0
OTU	p__Firmicutes; g__s__uncultured bacterium__s__ OTU_41	3	1077	0	0	0	1	0	0	5305	0	0	2308	0	1064	0	563	0	0	2	0	0	0	0	0	1961	4	0	0	0	0	0	0	1	191	0	0	0	38	141	0	11574	0	0	1	1	0	0	0
OTU	p__Firmicutes; g__s__uncultured bacterium__s__ OTU_709	1	0	0	2	0	0	0	0	0	0	0	0	0	0	0	0	0	0	2	0	0	0	0	0	0	1	0	1	0	0	1	0	0	0	0	6	6	3	2	9	1	0	3	2	0	0	0	0
OTU	p__Bacteroidetes; g__s__uncultured bacterium__s__ OTU_210	1	8	331	16	157	36	2	26	400	1	368	0	2	0	8	0	78	0	3	0	1	2	39	1	38	0	1733	8	1	5	268	0	0	77	0	0	219	196	50	266	571	0	26	1767	1	1	441	0
OTU	p__Firmicutes; g__s__uncultured bacterium__s__ OTU_21	1	14848	1	0	1	3	1	1	13766	0	0	3751	0	288	0	0	0	0	3	0	0	0	0	1	0	1	6	0	1	0	0	0	0	0	0	0	0	0	3	0	2716	0	17684	1	0	0	1632	0
OTU	p__Firmicutes; g__s__uncultured bacterium__s__ OTU_564	1	26	0	51	7	3	27	36	10	25	13	6	25	7	6	7	15	16	49	11	0	1	41	111	1	2	2	10	9	25	0	294	0	0	0	4	4	7	22	23	15	1	24	1	26	35	12	9
OTU	p__Firmicutes; g__s__Streptococcus parauberis KCTC 11537__s__ OTU_1056	2	0	0	1	0	0	5	5	0	5	0	0	1	1	4	0	0	0	0	1	0	0	1	1	0	0	0	0	0	0	0	0	0	0	0	0	0	0	0	0	0	0	0	0	0	0	0	0
OTU	p__Proteobacteria; g__s__uncultured organism__s__ OTU_448	2	0	0	0	0	1	8	0	0	0	0	0	0	0	2	0	0	0	0	0	1	0	4	0	9	13	0	0	14	3	0	0	0	0	0	0	0	2	0	0	0	0	0	0	0	0	0	2
OTU	p__Firmicutes; g__s__uncultured bacterium__s__ OTU_1539	3	19	0	0	4	0	0	3	1	0	0	1	1	1	0	0	2	0	0	0	0	0	13	0	1	0	0	0	0	0	0	8	2	0	0	0	10	2	4	0	0	8	57	0	0	0	26	0
OTU	p__Firmicutes; g__s__uncultured bacterium__s__ OTU_850	3	24	0	0	7	247	0	10	13	13	0	37	0	5	0	96	202	0	3	0	0	14	3	0	577	0	0	0	0	7	0	0	0	12	0	0	0	97	11	31	328	0	39	0	0	0	228	0
OTU	p__Bacteroidetes; g__s__uncultured bacterium__s__ OTU_2278	1	0	0	0	1	0	1	0	0	0	0	0	0	0	0	0	0	0	2	0	0	0	2	0	0	0	1	3	0	0	0	0	3	0	0	0	1	0	0	1	5	0	0	0	0	0	0	0
OTU	p__Firmicutes; g__s__uncultured bacterium__s__ OTU_149	1	0	7659	0	0	1	0	1	0	0	1	0	0	0	14	0	0	0	0	0	0	0	0	0	0	0	0	0	0	0	0	0	0	0	0	0	0	0	0	0	0	0	0	0	0	0	0	0
OTU	p__Bacteroidetes; g__s__uncultured bacterium__s__ OTU_1246	1	340	0	0	6	52	0	0	749	3	4	0	0	41	0	0	265	0	0	0	0	0	163	0	709	1	0	0	0	823	0	0	0	29	0	0	0	92	0	0	20	0	0	0	0	0	34	0
OTU	p__Firmicutes; g__s__uncultured bacterium__s__ OTU_2112	1	1	0	0	0	0	0	2	0	0	0	0	0	1	0	0	0	0	0	0	0	0	5	0	0	0	0	0	0	0	0	0	0	0	0	0	3	0	5	0	4	1	0	0	0	0	0	0
OTU	p__Firmicutes; g__s__uncultured bacterium__s__ OTU_977	2	0	0	0	0	0	2	0	0	0	2	1	0	1	0	0	0	0	3	0	0	0	2	1	0	1	0	0	0	0	3	5	1	0	0	0	3	0	0	11	0	15	0	7	0	1	2	0
OTU	p__Firmicutes; g__s__uncultured bacterium__s__ OTU_232	1	426	326	0	78	0	0	154	2578	0	0	116	0	59	0	129	123	0	305	0	0	0	0	0	62	0	0	0	0	0	1	0	0	6	0	0	0	13	1561	134	824	0	502	0	0	1189	43	0
OTU	p__Firmicutes; g__s__uncultured bacterium__s__ OTU_172	1	382	0	767	0	2675	0	0	0	0	0	339	1717	0	0	384	0	0	0	0	1	0	2	2	0	0	656	1	1	1	0	0	0	0	0	0	0	0	0	0	0	0	0	0	1	0	0	0
OTU	p__Firmicutes; g__s__uncultured bacterium__s__ OTU_50	4	0	0	96	2	4	1	17	14	0	2261	0	195	0	23	5	113	87	199	174	1510	2201	102	143	10	7	18	273	1809	131	1045	788	2	0	239	12	13	304	111	6	13	11	6	150	525	22	94	704
OTU	p__Firmicutes; g__s__uncultured organism__s__ OTU_2079	3	0	0	0	8	0	0	4	1	0	0	2	0	0	0	0	0	0	3	0	0	0	3	0	4	0	0	2	0	0	0	9	2	0	0	0	1	22	0	0	1	0	2	0	0	0	0	0
OTU	p__Firmicutes; g__s__uncultured bacterium__s__ OTU_2055	1	0	1	0	0	0	0	0	0	0	0	0	0	0	0	0	0	0	0	0	0	0	0	0	0	0	0	0	0	0	0	0	0	0	0	0	0	0	0	0	0	0	0	0	0	0	0	0
OTU	p__Firmicutes; g__s__uncultured bacterium__s__ OTU_199	1	518	0	0	0	1	0	0	0	125	0	0	0	0	1	474	0	0	0	0	0	0	0	0	547	1	0	0	0	0	0	0	9	0	0	0	1607	267	1527	2	25	0	0	0	0	0	113	0
OTU	p__Firmicutes; g__s__uncultured bacterium__s__ OTU_1356	2	1	0	2	4	0	0	5	2	1	0	2	10	0	2	3	1	0	0	0	0	0	13	0	2	8	0	0	0	5	0	9	0	2	0	0	78	5	14	6	1	0	6	5	0	0	1	0
OTU	p__Firmicutes; g__s__uncultured bacterium__s__ OTU_898	1	0	0	0	1	0	0	1	0	0	1	0	0	0	0	0	3	0	5	0	0	44	0	1	0	16	0	0	0	1	0	0	0	1	0	0	3	3	0	8	2	0	3	14	0	0	0	1
OTU	p__Firmicutes; g__s__uncultured organism__s__ OTU_22	1	0	784	1296	141	2	847	1325	33	0	0	381	1255	962	0	340	0	0	1021	1	9	5	2750	4807	328	553	1160	3	2	1611	11	2	247	250	224	0	1396	219	2	4	568	0	0	1899	0	64	342	11345
OTU	p__Actinobacteria; g__s__Bifidobacterium bifidum ATCC 29521 = JCM 1255 = DSM 20456__s__ OTU_1877	3	0	0	0	10	5	64	64	0	0	0	0	35	9	0	2	2	0	8	8	0	0	24	49	5	0	69	0	0	26	10	0	1	0	479	294	0	32	10	138	2	107	0	0	0	1	0	0
OTU	p__Firmicutes; g__s__uncultured bacterium__s__ OTU_937	2	0	0	0	0	2	0	0	0	0	0	0	0	0	0	0	0	0	0	0	0	0	2	0	0	0	0	0	0	0	0	0	0	0	0	0	4	35	0	8	0	0	0	16	0	0	0	0
OTU	p__Firmicutes; g__s__uncultured bacterium__s__ OTU_1621	3	0	8	54	2	49	59	5	3	8	19	12	8	4	4	1	0	0	47	0	0	0	28	0	4	22	6	0	0	8	0	0	2	3	0	0	48	93	16	27	18	0	3	0	30	2	19	0
OTU	p__Firmicutes; g__s__uncultured bacterium__s__ OTU_975	3	11	61	147	227	0	3	217	109	101	1067	57	64	33	50	87	0	179	178	0	1887	3197	1653	3	14	9	0	780	0	1	479	3753	13	15	0	0	3	186	104	2	312	0	44	0	0	0	68	0
OTU	p__Firmicutes; g__s__uncultured bacterium__s__ OTU_672	1	0	0	1	0	0	5	0	0	0	1	1	2	0	2	0	0	19	12	18	14	1	1	63	26	3	10	0	8	2	0	8	0	0	0	23	0	1	1	5	0	0	0	0	2	0	0	30
OTU	p__Firmicutes; g__s__uncultured bacterium__s__ OTU_239	1	0	0	0	0	0	0	0	748	0	0	0	0	0	0	0	0	0	0	0	0	0	0	0	0	0	0	0	0	0	0	0	0	0	0	0	142	3	0	0	0	0	0	0	0	0	9	0
OTU	p__Firmicutes; g__s__uncultured bacterium__s__ OTU_549	2	29	9	0	0	0	0	26	51	0	14	3	13	6	0	0	4	3	3	19	56	88	11	9	12	7	17	10	15	18	0	12	3	0	0	0	0	0	647	2	56	3	17	5	0	7	7	0
OTU	p__Firmicutes; g__s__unidentified__s__ OTU_642	3	0	25	1	0	1	0	0	0	1	0	0	36	0	0	0	3	0	0	0	0	2	0	50	0	0	0	76	0	0	2	3	0	0	6	16	0	4	41	12	0	10	0	4	0	0	0	0
OTU	p__Firmicutes; g__s__uncultured bacterium__s__ OTU_2061	1	0	0	0	22	56	0	15	0	0	0	15	1	17	0	28	45	6	1	0	0	0	0	24	2	78	6	0	0	82	4	0	14	16	0	5	0	0	0	0	2	0	66	9	0	0	0	0
OTU	p__Firmicutes; g__s__uncultured bacterium__s__ OTU_156	1	25	0	77	72	0	138	118	174	0	2	111	0	123	0	23	107	0	707	0	0	0	0	0	0	0	0	0	0	226	0	0	34	132	0	0	107	9	117	0	40	0	0	0	0	0	110	0
OTU	p__Firmicutes; g__s__uncultured bacterium__s__ OTU_569	1	2	0	0	0	0	0	0	0	0	9	0	0	0	2	0	0	0	4	0	0	0	0	15	0	0	0	0	0	0	0	0	0	0	0	0	1	2	0	0	0	0	0	0	0	0	0	1
OTU	p__Firmicutes; g__s__uncultured bacterium__s__ OTU_1967	3	14	1	0	7	0	0	6	0	0	0	0	1	5	0	2	1	0	1	0	0	0	21	0	1	0	0	0	0	2	0	8	0	1	0	0	14	3	1	0	1	4	58	0	0	0	24	0
OTU	p__Firmicutes; g__s__uncultured bacterium__s__ OTU_187	0	1059	1	52	371	1	0	737	3055	67	10	1450	0	1242	0	165	314	0	0	0	0	0	15	0	50	0	0	0	0	7	0	10	0	181	0	0	0	157	151	65	985	0	0	39	0	0	655	0
OTU	p__Firmicutes; g__s__uncultured bacterium__s__ OTU_158	0	250	3	67	92	33	3	235	128	50	360	134	1070	22	55	80	8	30	94	0	1	0	1	62	111	9	11	208	0	85	36	41	157	45	1	1	31	19	374	95	79	32	584	1242	0	10	1	66
OTU	p__Bacteroidetes; g__s__uncultured organism__s__ OTU_193	0	90	0	0	156	0	54	0	3	94	0	0	0	21	0	0	2	0	0	0	0	0	6	0	318	0	0	0	0	17	0	0	0	69	1	0	0	235	0	0	966	0	0	0	0	0	0	0
OTU	p__Firmicutes; g__s__uncultured bacterium__s__ OTU_1289	0	2207	0	0	1	0	0	0	2191	0	0	434	0	47	0	0	0	0	0	0	0	0	0	1	0	0	6	0	1	0	0	0	0	0	0	0	0	0	0	0	436	0	2534	0	0	0	163	0
OTU	p__Firmicutes; g__s__uncultured organism__s__ OTU_112	0	1212	0	0	0	0	0	0	0	52	0	0	0	0	0	0	0	0	0	19	0	0	0	0	0	0	0	0	0	0	2	0	0	66	0	0	0	0	1	1	0	0	0	1	0	0	0	0
OTU	p__Firmicutes; g__s__uncultured bacterium__s__ OTU_24	0	2924	4	0	0	2	75	2314	133	0	0	2129	0	0	0	0	0	0	0	0	0	0	0	0	0	0	0	0	0	0	1	0	0	752	2	0	0	828	1116	0	16976	0	4	0	0	0	3	0
OTU	p__Firmicutes; g__s__uncultured bacterium__s__ OTU_1393	0	444	0	1	0	0	0	0	0	53	0	0	0	0	0	578	0	0	0	0	0	0	0	0	509	1	0	0	0	0	0	0	7	0	0	0	1155	237	1555	1	7	0	0	0	0	0	102	0
OTU	p__Firmicutes; g__s__uncultured bacterium__s__ OTU_80	0	1371	0	0	209	0	1	56	1	0	0	679	0	422	0	1	0	0	0	0	0	1	1	0	2304	4	0	0	0	0	0	1	0	445	0	0	0	124	69	22	1164	0	1200	0	0	1	4	0
OTU	p__Firmicutes; g__s__uncultured bacterium__s__ OTU_2206	0	140	2	29	26	18	0	107	44	1	102	58	356	5	45	37	0	1	7	0	0	0	1	5	51	0	0	81	0	31	0	3	65	14	1	0	5	4	152	20	47	13	203	256	0	3	7	1
OTU	p__Firmicutes; g__s__uncultured bacterium__s__ OTU_121	0	336	179	30	656	0	0	77	2	111	0	305	0	0	6	0	262	0	507	1	0	0	0	0	683	106	0	161	0	0	164	4	1	3	1	0	17	204	200	0	504	107	598	1	0	0	18	0
OTU	p__Firmicutes; g__s__uncultured bacterium__s__ OTU_1195	0	5	0	0	0	0	0	0	0	0	0	3	0	0	0	0	0	0	0	0	0	0	0	0	0	0	0	0	0	0	0	0	0	0	0	0	0	0	0	0	0	0	0	0	0	0	0	0
OTU	p__Firmicutes; g__s__uncultured bacterium__s__ OTU_243	0	41	0	0	19	0	0	0	0	0	0	0	0	13	0	0	0	0	0	0	0	0	0	0	0	0	0	0	0	0	0	0	0	0	0	0	0	0	3	0	39	0	239	0	0	0	0	0
OTU	p__Firmicutes; g__s__uncultured bacterium__s__ OTU_118	0	855	208	795	0	0	0	48	0	0	0	590	0	20	0	302	0	0	309	0	0	0	0	0	0	0	0	0	0	0	0	0	107	298	26	0	634	0	0	0	2	0	2913	0	1	0	1115	1
OTU	p__Actinobacteria; g__s__uncultured bacterium__s__ OTU_153	0	49	0	1860	0	327	0	0	0	15	0	149	0	0	0	48	0	0	0	0	0	0	0	2036	0	0	0	0	0	0	2	0	21	0	0	0	0	0	0	0	0	0	0	0	0	0	0	0
OTU	p__Firmicutes; g__s__uncultured bacterium__s__ OTU_29	0	619	0	176	1070	1	0	2955	4013	325	22	3673	2	2073	0	933	1699	2	1	2	1	1	1	0	327	0	0	2	1	47	3	89	0	761	0	0	0	188	1937	205	4760	0	3	154	0	0	2762	2
OTU	p__Firmicutes; g__s__uncultured bacterium__s__ OTU_145	0	420	0	46	0	0	0	0	0	0	0	6	0	0	0	0	0	0	19	0	0	0	0	0	319	0	0	0	0	0	0	0	0	0	0	0	0	0	3	0	0	0	2	0	0	0	0	0
OTU	p__Firmicutes; g__s__uncultured eubacterium AA02__s__ OTU_720	0	24	0	0	0	0	0	0	0	0	0	0	0	0	0	0	0	0	0	0	0	0	0	0	0	0	0	0	0	0	0	0	0	0	0	0	0	0	0	0	0	0	0	0	0	0	0	0
OTU	p__Firmicutes; g__s__uncultured bacterium__s__ OTU_72	0	281	1055	1779	404	0	11	1802	1623	90	1	490	0	425	518	0	708	0	0	0	1	0	0	0	448	1	353	0	1	0	0	0	0	166	0	0	1301	41	0	0	1007	0	0	268	1	0	442	0
OTU	p__Firmicutes; g__s__uncultured bacterium__s__ OTU_1814	0	29	0	0	6	0	0	0	9	0	0	3	0	0	0	0	0	0	0	0	0	0	0	0	0	0	0	0	0	0	0	0	0	7	0	0	34	0	0	0	23	0	0	0	0	0	0	0
OTU	p__Proteobacteria; g__s__uncultured bacterium__s__ OTU_1343	0	29	146	0	82	0	0	0	0	49	0	0	2	1	0	69	2	0	32	0	0	0	272	0	20	0	3	0	0	0	0	486	0	0	0	0	0	0	0	249	5	99	122	0	0	9	0	0
OTU	p__Firmicutes; g__s__uncultured bacterium__s__ OTU_65	0	470	1	0	0	1	2	1114	2126	0	1	110	0	209	0	0	5	0	8	0	0	0	0	0	102	1	0	0	0	0	0	0	0	437	0	0	0	80	1847	0	3952	0	32	26	0	466	19	0
OTU	p__Firmicutes; g__s__uncultured bacterium__s__ OTU_654	0	327	0	0	0	0	0	0	0	4	0	0	0	0	0	0	0	0	0	2	0	0	0	0	0	0	0	0	0	0	0	0	0	40	0	0	0	0	0	0	0	0	1	0	0	0	0	0
OTU	p__Firmicutes; g__s__uncultured bacterium__s__ OTU_317	0	88	0	5	0	0	0	281	617	0	0	20	0	191	0	0	0	0	0	0	0	0	0	0	8	0	0	0	0	0	0	0	0	72	0	0	0	5	359	0	1048	0	3	7	0	66	3	0
OTU	p__Firmicutes; g__s__uncultured bacterium__s__ OTU_2188	0	12	0	0	0	23	4	0	0	20	0	0	0	0	53	0	54	0	0	0	0	0	398	0	12	0	0	3	0	0	0	159	0	0	0	0	0	8	0	0	0	38	0	0	0	0	0	0
OTU	p__Bacteroidetes; g__s__uncultured bacterium__s__ OTU_207	0	151	0	0	0	0	0	0	0	0	0	39	150	0	0	0	0	0	0	0	0	0	0	0	34	0	0	0	0	0	0	0	0	0	0	0	0	0	0	0	0	0	0	0	0	191	0	0
OTU	p__Firmicutes; g__s__uncultured Firmicutes bacterium__s__ OTU_231	0	113	0	0	0	0	1	0	114	0	0	0	0	0	0	6	72	0	0	0	0	0	0	0	0	0	0	0	0	0	0	0	0	0	0	0	0	3	0	0	0	0	0	4	0	0	28	0
OTU	p__Firmicutes; g__s__uncultured bacterium__s__ OTU_333	0	48	48	16	0	0	0	0	17	0	0	0	0	36	0	15	0	0	0	0	0	0	0	0	0	0	0	0	0	0	0	0	0	0	0	0	0	0	0	0	136	0	0	0	0	0	0	0
OTU	p__Bacteroidetes; g__s__uncultured organism__s__ OTU_273	0	191	68	0	0	0	0	0	0	0	0	0	0	0	0	0	0	0	0	0	0	0	0	0	0	0	0	0	0	0	0	0	0	1	0	0	0	0	0	0	0	0	0	0	0	0	0	0
OTU	p__Bacteroidetes; g__s__Prevotella buccae ATCC 33574__s__ OTU_160	0	120	0	0	0	0	0	0	298	0	0	0	0	0	0	0	0	0	0	0	0	0	0	0	1	0	0	0	0	0	0	0	0	0	0	4	0	48	0	0	0	1	0	0	0	0	0	1525
OTU	p__Firmicutes; g__s__uncultured bacterium__s__ OTU_177	0	275	170	318	0	1	0	0	21	0	0	23	0	0	62	10	0	0	0	0	0	0	0	0	13	0	0	0	0	0	0	0	0	0	0	0	0	5	403	0	4	0	0	0	0	0	21	0
OTU	p__Firmicutes; g__s__uncultured bacterium__s__ OTU_247	0	90	0	0	1	0	0	0	0	0	0	0	0	0	0	0	0	0	0	0	0	0	0	0	0	0	0	0	0	0	0	0	0	2	0	0	0	1	155	0	453	0	0	0	0	1	416	0
OTU	p__Firmicutes; g__s__uncultured bacterium__s__ OTU_780	0	8	16	2	20	1	0	36	10	0	0	53	197	1	60	0	14	0	0	0	0	0	0	0	3	0	0	0	0	14	0	0	0	0	0	0	0	0	1	0	37	0	5	0	0	0	0	0
OTU	p__Firmicutes; g__s__uncultured bacterium__s__ OTU_381	0	98	0	25	0	301	0	0	0	96	914	0	1656	660	0	135	390	0	0	0	0	0	0	0	0	0	82	598	0	0	95	1	7	0	0	0	0	1	28	0	0	0	0	0	181	787	651	0
OTU	p__Firmicutes; g__s__uncultured bacterium__s__ OTU_337	0	79	75	0	0	0	0	0	0	0	0	16	0	7	0	0	0	0	0	0	0	0	0	0	8	0	0	0	0	0	0	0	0	0	0	0	0	0	26	0	5	0	0	0	0	0	0	0
OTU	p__Firmicutes; g__s__uncultured bacterium__s__ OTU_1490	0	128	0	17	22	7	0	76	31	4	99	45	271	5	25	42	0	3	7	0	0	0	0	0	53	0	2	88	0	30	0	7	43	6	2	0	14	3	152	25	25	22	178	359	0	5	0	3
OTU	p__Firmicutes; g__s__uncultured bacterium__s__ OTU_1103	0	13	0	1	2	0	0	18	6	1	2	19	48	7	2	10	0	0	4	1	0	0	0	0	3	0	0	12	1	5	0	5	9	1	0	0	3	1	26	6	10	3	17	89	0	0	0	0
OTU	p__Firmicutes; g__s__uncultured bacterium__s__ OTU_139	0	82	13	0	2	3	0	0	0	0	0	8	19	0	0	25	0	0	319	65	710	1617	1	0	8	0	0	496	0	65	396	148	0	0	354	339	1	0	0	1	0	59	0	0	27	5	0	0
OTU	p__Proteobacteria; g__s__uncultured bacterium__s__ OTU_120	0	265	1079	0	515	0	0	0	0	482	0	0	45	9	0	468	5	0	295	0	0	0	1540	0	96	3	67	1	0	1	0	3278	0	0	1	1	16	2	0	3300	48	4349	1067	0	0	117	5	3
OTU	p__Firmicutes; g__s__uncultured bacterium__s__ OTU_687	0	45	0	0	1	0	0	97	260	1	0	7	0	5	0	0	0	0	0	0	0	0	0	0	7	0	0	0	0	0	0	0	0	26	0	0	0	5	125	0	248	0	1	3	0	29	0	0
OTU	p__Firmicutes; g__s__uncultured organism__s__ OTU_53	0	159	0	2501	0	3	0	1933	1969	155	0	0	0	1748	0	0	0	0	2217	0	0	35	1314	1	5763	19	0	3	0	0	0	0	0	1481	0	3	773	68	1	1	3	0	0	459	0	30	389	0
OTU	p__Proteobacteria; g__s__uncultured bacterium__s__ OTU_348	0	201	132	0	0	0	0	0	112	0	0	131	0	0	0	0	0	0	0	0	0	0	0	0	0	0	0	0	0	0	0	0	0	0	0	0	0	2	0	0	0	0	0	0	0	98	0	0
OTU	p__Firmicutes; g__s__uncultured bacterium__s__ OTU_368	0	20	117	65	618	120	36	2386	857	54	0	139	70	154	1	138	69	0	190	0	2	0	774	107	214	1	0	21	0	0	1	0	43	142	7	218	3638	202	301	0	135	0	281	98	0	32	223	2
OTU	p__Firmicutes; g__s__uncultured bacterium__s__ OTU_292	0	23	8	45	3	6	0	7	46	1	63	0	83	5	0	11	5	0	49	0	237	296	41	0	6	0	0	97	0	2	101	3	6	0	0	0	26	67	38	68	17	5	7	9	0	337	15	0
OTU	p__Firmicutes; g__s__uncultured organism__s__ OTU_301	0	22	0	0	17	0	0	0	8	12	0	39	0	24	0	0	0	0	64	0	0	0	0	0	0	0	0	0	0	0	0	0	0	31	0	0	0	0	28	0	39	0	0	0	0	0	0	0
OTU	p__Proteobacteria; g__s__uncultured organism__s__ OTU_1437	0	26	15	0	34	0	0	0	0	5	0	0	0	0	0	7	0	0	7	0	0	0	19	0	3	0	1	0	0	0	0	25	0	0	0	0	0	0	0	25	0	258	82	0	0	16	0	0
OTU	p__Firmicutes; g__s__uncultured bacterium__s__ OTU_135	0	203	0	1	0	0	0	0	0	0	0	0	0	0	0	0	0	0	0	0	0	0	0	0	1805	1	0	0	1	0	0	102	0	12	0	0	10	58	10	0	78	0	49	0	0	0	0	0
OTU	p__Firmicutes; g__s__uncultured bacterium__s__ OTU_783	0	46	0	0	0	0	0	0	0	2	0	0	0	0	0	0	0	0	0	1	0	0	0	0	0	0	0	0	0	0	0	0	0	40	0	0	0	0	0	0	0	0	0	0	0	0	0	0
OTU	p__Proteobacteria; g__s__uncultured organism__s__ OTU_1715	0	91	47	0	124	0	0	0	0	20	0	0	2	1	0	11	5	0	25	0	0	0	52	0	1	0	5	0	0	0	1	73	0	1	1	0	2	1	0	146	1	2593	322	0	0	44	0	1
OTU	p__Firmicutes; g__s__uncultured bacterium__s__ OTU_954	0	24	28	0	7	0	0	2	11	3	17	21	11	53	0	35	13	0	0	0	0	0	0	0	0	0	0	0	0	14	0	0	4	12	0	0	1	3	3	0	120	0	24	0	0	0	0	0
OTU	p__Firmicutes; g__s__uncultured bacterium__s__ OTU_792	0	63	8	0	0	0	0	89	236	0	0	12	0	102	0	0	12	0	37	0	0	0	0	0	6	0	0	0	0	0	0	0	0	19	0	0	0	3	193	0	350	0	1	0	0	33	0	0
OTU	p__Firmicutes; g__s__uncultured bacterium__s__ OTU_577	0	19	0	0	0	0	0	0	12	0	0	0	0	0	0	0	0	0	0	0	0	0	0	0	0	0	0	0	0	0	0	0	0	0	0	0	0	0	32	0	37	0	0	0	0	0	0	0
OTU	p__Firmicutes; g__s__uncultured bacterium__s__ OTU_298	0	41	0	3	0	1	0	60	13	7	36	7	142	6	0	8	0	0	4	0	0	0	181	0	5	0	0	0	0	0	0	0	0	0	0	0	14	6	28	10	25	0	128	10	0	0	2	0
OTU	p__Firmicutes; g__s__uncultured bacterium__s__ OTU_1298	0	8	0	2	0	29	0	0	0	7	139	0	174	61	0	9	50	0	0	0	0	0	0	0	0	0	6	83	0	1	3	0	3	0	0	0	0	0	2	0	0	0	0	0	17	49	70	0
OTU	p__Firmicutes; g__s__uncultured bacterium__s__ OTU_249	0	34	0	0	33	0	2	0	47	0	0	33	0	0	0	0	131	0	2	0	0	0	0	0	0	0	0	0	0	0	0	0	0	14	0	0	0	0	158	0	0	0	0	0	0	0	0	0
OTU	p__Firmicutes; g__s__uncultured organism__s__ OTU_515	0	21	0	0	4	0	0	0	0	0	0	0	0	0	0	0	0	0	0	0	0	0	0	0	0	0	0	0	0	0	0	0	0	0	0	0	0	0	203	0	0	0	0	0	0	30	0	0
OTU	p__Firmicutes; g__s__uncultured bacterium__s__ OTU_252	0	227	233	83	0	0	0	9	48	0	1	2	0	0	0	19	3	0	0	0	0	0	0	0	1	0	0	0	0	1	0	0	0	0	0	0	0	11	468	0	71	0	155	0	0	0	8	0
OTU	p__Firmicutes; g__s__uncultured bacterium__s__ OTU_73	0	27	9	132	50	0	0	240	165	40	0	66	4257	49	26	1	283	1	0	0	0	0	0	0	0	0	0	0	0	88	0	146	27	0	0	0	0	42	8720	0	523	0	86	38	0	1143	20	0
OTU	p__Firmicutes; g__s__uncultured bacterium__s__ OTU_382	0	26	9	5	0	2	0	2	0	0	20	0	0	0	0	0	0	0	4	0	0	0	0	0	0	0	30	74	0	0	0	0	0	0	0	1	1	0	0	0	0	0	1	0	0	92	0	0
OTU	p__Firmicutes; g__s__uncultured bacterium__s__ OTU_152	0	75	0	0	31	0	0	66	261	7	0	3	0	68	3	169	87	0	0	0	0	0	0	0	42	0	0	85	0	56	0	3	18	2	0	0	0	11	260	20	291	10	122	117	0	212	136	0
OTU	p__Firmicutes; g__s__uncultured bacterium__s__ OTU_853	0	66	0	0	0	43	0	0	0	0	0	0	0	0	0	0	0	0	0	0	0	0	0	0	0	0	0	0	0	0	0	0	0	0	0	1	0	0	0	0	0	0	0	0	0	0	0	0
OTU	p__Firmicutes; g__s__uncultured bacterium__s__ OTU_43	0	9	87	46	503	64	40	1880	395	38	1	79	30	73	0	104	32	0	157	0	0	0	885	150	134	1	0	36	0	0	1	2	31	93	2	73	1009	315	200	0	94	1	226	76	0	35	146	1
OTU	p__Firmicutes; g__s__uncultured bacterium__s__ OTU_69	0	148	209	1559	237	0	1	543	400	17	0	427	595	471	0	188	257	0	468	0	1	0	0	971	389	342	1	1	0	2	2	1	0	28	0	0	879	0	703	817	361	667	345	1	0	0	142	0
OTU	p__Firmicutes; g__s____s__ OTU_224	0	65	36	0	0	0	0	0	376	0	0	0	0	0	0	0	23	0	0	0	0	0	0	0	21	0	0	0	0	0	0	0	2	0	0	0	0	218	397	0	99	0	2	0	0	488	8	0
OTU	p__Firmicutes; g__s__uncultured bacterium__s__ OTU_1287	0	8	24	0	0	23	0	0	0	11	0	9	21	0	0	14	0	0	0	0	0	1	0	0	0	0	1	2	0	1	0	20	1	8	0	0	0	4	0	0	1	5	36	127	0	0	8	0
OTU	p__Firmicutes; g__s__uncultured bacterium__s__ OTU_478	0	11	109	0	0	0	0	15	2	0	0	4	0	2	0	0	0	0	0	0	0	0	0	0	0	0	0	0	0	0	0	0	0	0	0	0	0	0	0	0	0	0	67	0	0	0	0	0
OTU	p__Firmicutes; g__s__uncultured bacterium__s__ OTU_230	0	23	2	0	1	18	0	0	25	5	141	1	40	15	0	26	0	0	0	0	726	497	0	0	0	0	0	0	0	40	0	0	0	0	0	0	0	0	9	10	37	14	58	16	0	0	112	0
OTU	p__Firmicutes; g__s__uncultured organism__s__ OTU_1657	0	5	0	0	0	0	0	0	0	0	0	0	0	0	0	0	0	0	0	0	0	0	0	0	0	0	0	0	0	0	0	0	0	1	0	0	0	0	0	0	0	0	0	0	0	0	0	0
OTU	p__Firmicutes; g__s__uncultured bacterium__s__ OTU_62	0	10	2	111	209	97	28	184	98	396	1010	41	2988	90	22	20	87	32	554	3	4	6	27	712	31	25	20	89	0	38	365	106	359	33	33	98	614	765	91	0	184	14	411	458	0	51	0	485
OTU	p__Firmicutes; g__s__uncultured organism__s__ OTU_917	0	7	65	0	0	49	0	0	0	26	0	4	35	2	0	10	0	0	0	0	0	0	0	0	0	0	0	2	0	0	0	11	2	5	0	0	0	14	0	2	2	3	62	225	0	0	46	0
OTU	p__Fusobacteria; g__s__uncultured bacterium__s__ OTU_372	0	18	0	0	0	0	0	0	0	2	0	0	0	0	0	0	0	0	3	0	34	2	2	18	5	12	3	0	1	8	0	0	0	0	0	4	0	0	0	0	0	0	0	3	0	0	16	0
OTU	p__Firmicutes; g__s__uncultured organism__s__ OTU_170	0	36	0	1	1	71	0	3	4	4	159	0	65	1	0	0	12	1	21	0	0	0	0	0	0	0	0	0	0	0	0	0	3	0	3	15	31	3	17	0	12	0	69	119	0	2	3	0
OTU	p__Firmicutes; g__s__uncultured bacterium__s__ OTU_553	0	79	186	1	33	0	0	93	473	0	0	63	0	16	0	69	12	0	114	0	0	0	0	0	8	0	0	0	0	0	0	0	0	7	0	0	0	6	334	145	139	0	244	0	0	440	19	0
OTU	p__Firmicutes; g__s__uncultured bacterium__s__ OTU_1315	0	10	0	20	2	0	49	91	74	8	61	22	172	33	19	7	0	15	2	0	4	2	0	65	9	6	5	5	0	0	8	4	12	1	27	61	50	0	43	0	18	0	46	18	0	0	0	146
OTU	p__Firmicutes; g__s____s__ OTU_758	0	16	3	0	1	0	0	0	0	0	0	0	0	0	0	0	0	0	0	0	0	0	0	0	0	0	0	0	0	0	0	0	0	0	0	0	0	0	10	0	16	0	0	0	0	0	0	0
OTU	p__Firmicutes; g__s__Holdemania filiformis DSM 12042__s__ OTU_2032	0	24	0	0	2	0	0	0	0	0	0	0	0	0	15	0	0	0	0	0	0	0	0	0	0	0	0	0	0	0	0	0	0	1	0	0	1	0	8	1	0	5	1	61	0	0	0	0
OTU	p__Firmicutes; g__s__uncultured bacterium__s__ OTU_308	0	17	0	0	0	0	0	1	0	0	1788	0	0	0	0	2	15	0	0	0	0	0	0	0	6	0	0	0	0	0	0	0	0	0	0	0	0	0	0	0	0	0	0	0	0	3	0	0
OTU	p__Firmicutes; g__s__uncultured bacterium__s__ OTU_407	0	27	13	0	7	0	0	1	0	7	0	18	0	43	0	31	12	0	13	0	0	0	0	0	27	1	0	0	0	0	5	0	1	0	0	0	274	0	6	0	66	0	409	0	0	0	198	0
OTU	p__Firmicutes; g__s__uncultured bacterium__s__ OTU_262	0	35	9	0	0	2	0	2	163	0	0	31	201	0	0	0	0	0	0	0	0	0	0	0	0	0	0	0	0	5	0	0	0	0	0	0	0	0	0	0	14	0	2	0	0	69	0	0
OTU	p__Firmicutes; g__s__uncultured bacterium__s__ OTU_644	0	3	0	0	5	0	0	32	5	0	0	0	157	0	0	0	10	0	0	0	0	0	0	0	0	0	0	0	0	0	0	0	0	0	0	0	0	0	34	0	0	0	0	0	0	11	10	0
OTU	p__Firmicutes; g__s__uncultured bacterium__s__ OTU_340	0	55	0	0	0	0	0	0	0	0	0	0	0	0	0	0	0	0	0	0	0	0	0	0	0	0	0	0	0	0	0	0	0	0	0	0	0	0	155	0	0	0	0	0	0	0	0	0
OTU	p__Firmicutes; g__s__uncultured bacterium__s__ OTU_1581	0	11	0	0	0	0	0	0	9	0	0	0	0	0	0	0	0	0	0	0	0	0	0	0	0	0	0	0	0	0	0	0	0	0	0	0	0	0	0	0	3	0	27	0	0	0	0	0
OTU	p__Firmicutes; g__s__uncultured bacterium__s__ OTU_125	0	151	171	527	144	2	1015	1042	0	0	0	55	2	362	0	3	0	0	197	0	7	2	0	6	863	6	0	0	0	1	2	0	0	158	3	0	3	0	0	290	0	0	1	90	0	0	270	40
OTU	p__Firmicutes; g__s__uncultured Clostridiales bacterium__s__ OTU_727	0	5	0	0	0	24	0	0	0	0	0	0	0	0	0	0	0	0	5	0	0	0	0	0	0	0	0	0	0	0	0	0	0	0	1	0	3	0	0	5	0	0	0	0	0	20	0	0
OTU	p__Firmicutes; g__s__uncultured bacterium__s__ OTU_155	0	35	14	44	0	0	0	22	0	0	0	80	0	0	17	1	0	0	202	0	0	0	2	0	0	0	0	0	0	0	0	0	10	7	0	0	0	63	17	0	1	0	1699	1353	0	0	1458	0
OTU	p__Firmicutes; g__s__uncultured bacterium__s__ OTU_831	0	4	0	0	0	0	6	1	0	0	0	3	1	0	0	2	0	0	3	0	0	0	0	0	0	0	0	0	0	0	2	0	0	0	0	0	6	0	5	0	0	8	4	0	0	0	0	0
OTU	p__Firmicutes; g__s__uncultured bacterium__s__ OTU_143	0	35	61	46	13	103	0	59	5	57	1075	23	329	42	0	79	32	24	0	0	0	0	0	0	0	0	0	41	0	0	4118	2116	7	6	1	0	0	33	138	255	0	0	0	0	0	6	0	3
OTU	p__Firmicutes; g__s__uncultured bacterium__s__ OTU_2099	0	3	0	0	0	0	0	0	0	0	0	0	0	0	0	0	0	0	1	0	0	0	0	0	0	0	0	0	0	5	0	0	0	0	0	0	0	0	0	0	0	2	0	0	0	0	0	0
OTU	p__Firmicutes; g__s__uncultured bacterium__s__ OTU_1451	0	2	0	0	0	0	0	1	10	3	0	0	0	1	0	3	1	0	0	0	0	0	0	0	0	0	0	6	0	3	0	0	0	0	0	0	0	0	12	0	12	0	5	11	0	1	9	0
OTU	p__Firmicutes; g__s__uncultured bacterium__s__ OTU_620	0	14	0	0	0	0	0	9	3	0	0	0	0	0	0	0	0	0	0	0	0	0	0	0	0	0	0	0	0	0	0	0	0	0	0	0	0	0	0	0	0	0	0	0	0	0	0	0
OTU	p__Firmicutes; g__s__Holdemania massiliensis AP2__s__ OTU_229	0	15	61	34	1	1	0	150	0	40	0	37	0	0	9	0	0	0	0	0	0	0	0	0	0	0	0	0	0	0	0	0	11	0	0	0	6	35	7	1493	75	6	76	547	0	0	0	0
OTU	p__Firmicutes; g__s__uncultured bacterium__s__ OTU_432	0	5	5	10	3	63	0	13	0	11	441	0	44	0	49	3	60	0	0	0	0	0	2	0	7	0	9	0	0	14	86	0	5	0	0	0	78	0	36	734	10	7	37	39	0	2	0	0
OTU	p__Firmicutes; g__s__uncultured bacterium__s__ OTU_539	0	8	0	0	0	0	0	0	0	0	0	0	0	0	0	0	0	0	0	0	0	0	0	0	0	0	0	0	0	0	0	0	0	0	0	1	0	0	0	0	0	0	0	0	0	0	0	0
OTU	p__Firmicutes; g__s__uncultured bacterium__s__ OTU_2084	0	24	1	0	0	0	0	0	0	0	0	0	5	0	0	12	0	0	71	18	167	359	2	0	0	0	0	143	0	14	2	38	0	0	74	104	0	0	0	0	0	15	0	0	13	1	0	0
OTU	p__Bacteroidetes; g__s__uncultured bacterium__s__ OTU_748	0	7	0	0	0	0	0	0	0	2	0	0	0	0	0	0	0	0	0	0	0	0	0	0	0	0	0	0	0	0	0	0	0	0	0	0	0	0	0	0	0	0	6	0	0	0	0	0
OTU	p__Firmicutes; g__s__uncultured bacterium__s__ OTU_739	0	6	7	3	4	3	0	1	0	0	22	0	40	0	0	5	15	8	14	86	262	293	20	41	4	19	44	78	40	67	0	79	2	0	0	1	0	20	0	19	10	37	40	26	5	22	22	0
OTU	p__Firmicutes; g__s__uncultured bacterium__s__ OTU_1774	0	6	10	5	2	14	9	22	6	4	0	6	4	0	0	2	2	0	30	2	0	0	24	14	7	4	0	49	0	11	3	0	3	0	5	103	11	1	7	158	8	13	22	5	0	3	0	0
OTU	p__Firmicutes; g__s__uncultured organism__s__ OTU_319	0	1	0	0	0	0	0	0	235	0	0	0	0	0	0	0	0	0	172	0	0	0	0	0	22	0	0	0	0	0	0	0	0	0	0	0	0	0	107	0	0	0	172	0	0	0	0	0
OTU	p__Firmicutes; g__s__uncultured organism__s__ OTU_495	0	13	29	2	0	15	0	0	0	8	1	2	12	51	0	3	0	0	1	0	3	2	0	0	0	0	0	1	1	0	7	8	2	3	0	0	0	9	0	1	26	2	442	76	0	0	227	0
OTU	p__Firmicutes; g__s__uncultured organism__s__ OTU_889	0	3	0	0	0	2	0	2	0	6	0	0	0	0	0	0	2	0	0	0	0	0	0	0	0	1	0	0	0	0	0	0	1	0	0	0	0	150	0	0	0	1	16	0	0	0	2	0
OTU	p__Firmicutes; g__s__uncultured bacterium__s__ OTU_396	0	2	0	0	0	0	0	0	0	0	0	0	0	1	0	0	0	0	0	0	0	0	0	0	0	0	0	0	0	0	0	0	0	0	0	0	0	0	0	0	74	0	0	0	0	0	0	0
OTU	p__Firmicutes; g__s__uncultured bacterium__s__ OTU_525	0	17	0	0	0	0	0	0	2	0	0	0	0	0	0	0	0	0	0	0	0	0	0	0	0	0	0	0	0	0	0	0	0	0	0	0	0	0	0	0	0	0	0	0	0	0	0	0
OTU	p__Firmicutes; g__s__uncultured bacterium__s__ OTU_1739	0	7	0	0	4	0	0	1	17	2	0	0	0	10	0	16	3	0	0	0	0	0	0	0	2	0	0	4	0	1	0	0	0	0	0	0	0	0	12	0	18	2	8	7	0	15	4	0
OTU	p__Firmicutes; g__s__uncultured bacterium__s__ OTU_314	0	8	1	1	0	5	0	2	0	0	61	0	0	13	0	0	12	0	0	0	0	0	0	0	0	0	29	0	0	0	0	3	0	0	0	0	1	9	0	0	17	0	3	61	0	1	8	0
OTU	p__Firmicutes; g__s__uncultured bacterium__s__ OTU_469	0	2	0	0	0	0	0	0	1	0	0	1	26	0	0	0	0	0	0	0	0	0	0	0	0	0	0	0	0	0	0	0	0	2	0	0	0	0	0	0	1	0	5	0	0	0	0	0
OTU	p__Firmicutes; g__s__uncultured organism__s__ OTU_1852	0	1	0	0	0	0	0	3	1	0	9	0	2	0	0	0	0	0	0	5	21	39	0	0	0	0	1	0	21	0	25	0	0	0	2	0	1	1	0	0	0	1	1	1	0	3	0	0
OTU	p__Firmicutes; g__s__uncultured bacterium__s__ OTU_1949	0	20	0	14	0	117	0	0	0	42	340	0	667	216	0	21	148	0	0	0	0	0	0	0	0	0	33	107	0	0	24	1	2	0	0	0	0	0	4	0	0	0	0	0	49	230	260	0
OTU	p__Proteobacteria; g__s__uncultured bacterium__s__ OTU_2011	0	1	0	0	0	0	0	0	0	0	0	0	0	0	0	0	0	0	0	74	0	0	8	0	0	0	0	0	0	0	0	0	0	0	0	0	0	0	0	0	0	0	0	0	0	0	3	0
OTU	p__Firmicutes; g__s__uncultured bacterium__s__ OTU_923	0	3	2	42	86	43	15	46	51	147	316	10	884	31	6	7	18	2	133	0	0	1	7	193	11	9	11	19	0	11	71	27	116	20	7	15	167	189	32	0	52	3	117	141	0	15	0	63
OTU	p__Firmicutes; g__s__uncultured bacterium__s__ OTU_79	0	15	1	1	0	480	2	28	0	5	20343	0	0	20	0	0	0	0	28	0	2	0	27	0	2	0	4	4120	0	9	231	3	0	0	0	4	25	9	35	1	0	0	0	21	0	0	0	0
OTU	p__Firmicutes; g__s__uncultured bacterium__s__ OTU_418	0	2	0	0	16	0	0	0	28	0	0	45	0	0	0	0	0	0	0	0	0	0	0	0	0	0	0	0	0	0	0	0	0	1	0	0	1	0	0	0	7	0	0	0	0	0	0	0
OTU	p__Firmicutes; g__s__uncultured organism__s__ OTU_1466	0	1	0	0	0	0	0	1	3	0	0	0	0	0	0	0	0	0	0	0	0	0	0	0	1	0	0	0	0	0	0	0	0	0	0	0	0	1	4	0	2	0	0	0	0	2	0	0
OTU	p__Firmicutes; g__s__uncultured organism__s__ OTU_575	0	9	40	0	0	0	0	0	0	0	0	0	0	0	0	0	0	0	0	0	0	0	0	0	0	0	0	0	0	1	0	0	0	0	0	0	0	1	0	0	0	0	0	0	0	252	0	0
OTU	p__Firmicutes; g__s__uncultured organism__s__ OTU_1208	0	17	0	0	0	0	0	2	0	0	0	0	0	0	0	0	0	0	0	0	0	0	0	0	0	0	0	0	0	0	0	0	0	0	0	0	0	2	0	0	0	0	0	0	0	0	0	0
OTU	p__Firmicutes; g__s__Clostridium sordellii ATCC 9714__s__ OTU_493	0	2	4	40	25	15	4	82	32	16	24	20	104	49	26	23	11	3	26	8	35	15	1	35	46	9	9	126	0	30	33	69	3	7	113	47	42	13	70	0	54	11	22	41	10	22	0	149
OTU	p__Firmicutes; g__s__uncultured bacterium__s__ OTU_401	0	8	1	0	0	0	0	0	43	0	0	1	0	0	0	0	0	0	0	0	0	0	0	0	0	0	0	0	0	0	0	0	0	0	0	0	0	0	0	0	0	0	0	0	0	82	0	0
OTU	p__Firmicutes; g__s__uncultured bacterium__s__ OTU_214	0	6	80	0	0	0	0	0	117	0	0	0	0	40	0	0	63	0	0	0	0	0	0	0	3	0	0	0	0	0	0	0	0	0	0	0	16	0	87	1	96	0	3	0	0	33	0	0
OTU	p__Firmicutes; g__s__uncultured bacterium__s__ OTU_345	0	4	0	16	3	0	9	0	0	0	10	0	0	0	7	0	0	6	16	0	2	0	0	0	0	0	0	0	0	61	0	0	0	0	0	7	0	0	0	0	0	0	0	0	2	0	0	61
OTU	p__Firmicutes; g__s__uncultured bacterium__s__ OTU_453	0	3	4	4	0	0	1	10	15	0	0	3	0	0	2	0	0	0	6	0	0	0	0	0	0	0	0	0	0	0	0	0	0	0	0	1	0	0	0	3	1	5	0	0	0	0	0	0
OTU	p__Firmicutes; g__s__uncultured bacterium__s__ OTU_275	0	7	28	156	46	0	4	73	125	29	0	145	54	70	33	38	19	2	58	0	0	0	8	15	49	0	0	0	0	56	0	0	0	41	249	4	22	8	50	0	92	9	49	2	0	1	52	0
OTU	p__Firmicutes; g__s__uncultured bacterium__s__ OTU_440	0	6	0	0	3	0	0	0	36	0	0	0	6	3	0	0	0	0	0	0	0	0	0	0	0	0	0	0	0	0	0	0	0	0	0	0	0	0	4	0	14	0	0	0	0	31	0	18
OTU	p__Firmicutes; g__s__uncultured organism__s__ OTU_202	0	2	0	0	144	0	36	2	0	0	0	6	0	2	4	0	0	0	0	1049	0	0	0	0	0	2	0	1	0	0	0	13	0	1	0	0	0	1	4	0	4	0	5	0	0	0	0	0
OTU	p__Firmicutes; g__s__uncultured bacterium__s__ OTU_196	0	2	0	0	0	40	0	0	0	3	300	0	7	0	25	5	10	0	0	0	477	478	0	52	1	0	7	101	148	8	50	46	1	61	0	0	1	0	19	44	0	9	2	33	51	2	0	0
OTU	p__Firmicutes; g__s__uncultured bacterium__s__ OTU_1688	0	9	6	1	0	0	0	5	0	0	0	0	0	0	0	4	0	0	0	0	0	0	0	0	0	0	0	0	0	0	0	0	0	0	0	0	0	0	7	0	2	0	8	0	0	0	0	0
OTU	p__Firmicutes; g__s__uncultured bacterium__s__ OTU_67	0	2	1812	32	333	0	0	563	986	0	0	546	0	346	0	484	0	0	1892	1	0	0	0	0	55	0	0	0	0	0	0	0	0	43	0	0	1	81	1550	1637	440	0	3217	0	0	4670	177	0
OTU	p__Actinobacteria; g__s__uncultured bacterium__s__ OTU_264	0	1	0	634	0	283	0	0	266	0	0	0	0	0	0	0	0	0	0	0	0	0	0	0	0	0	0	0	0	0	0	0	0	0	0	0	0	0	0	0	1	0	0	0	0	0	0	0
OTU	p__Firmicutes; g__s__uncultured bacterium__s__ OTU_1748	0	6	1	0	0	0	0	0	0	0	0	0	0	0	0	0	0	0	0	0	0	0	0	0	0	0	0	0	0	0	0	0	0	1	0	0	0	0	898	0	0	0	0	0	0	9	0	0
OTU	p__Firmicutes; g__s__uncultured bacterium__s__ OTU_1332	0	3	0	0	0	0	0	0	0	0	0	0	0	0	0	0	0	0	0	0	0	0	0	0	0	0	0	0	0	0	0	0	0	0	0	0	0	0	0	0	0	0	3	0	0	0	2	0
OTU	p__Firmicutes; g__s__bacterium enrichment culture clone Ecwsrb007__s__ OTU_1973	0	1	0	0	0	0	13	0	0	0	0	0	0	4	0	0	0	0	1	0	0	0	0	0	2	0	2	1	0	0	0	0	0	3	0	0	5	1	0	0	1	0	0	0	0	0	18	0
OTU	p__Firmicutes; g__s__uncultured bacterium__s__ OTU_81	0	1	9	30	6	37	0	5	4	69	261	0	1355	0	306	165	11	0	0	162	1	0	82	463	57	42	332	0	1	114	7	330	35	0	5799	3039	20	7	484	200	105	2	40	152	0	518	2	4088
OTU	p__Firmicutes; g__s__unidentified__s__ OTU_408	0	5	0	0	0	0	0	0	4	0	0	0	3	0	0	0	1	0	0	0	41	97	0	0	0	0	0	1	0	0	0	0	0	0	0	0	0	0	18	0	0	0	0	0	0	0	2	0
OTU	p__Firmicutes; g__s__uncultured bacterium__s__ OTU_1254	0	7	0	0	0	0	0	23	21	0	0	4	0	0	0	0	0	0	0	0	0	0	0	0	0	0	0	0	0	0	0	0	0	0	0	0	0	0	474	0	36	0	3	0	0	0	0	0
OTU	p__Firmicutes; g__s__uncultured bacterium__s__ OTU_297	0	3	84	0	0	0	0	0	16	0	0	0	0	0	0	0	0	0	0	26	0	0	0	0	42	0	0	0	0	0	0	0	10	0	0	0	0	0	0	0	0	0	0	0	0	110	0	0
OTU	p__Firmicutes; g__s__uncultured bacterium__s__ OTU_1734	0	1	0	0	0	0	0	1	0	0	0	0	0	2	0	0	0	0	0	0	0	0	1	0	0	0	0	0	0	0	0	0	0	1	0	0	0	0	0	0	0	1	4	0	0	0	0	0
OTU	p__Firmicutes; g__s__uncultured bacterium__s__ OTU_516	0	2	0	0	0	0	0	0	0	0	0	0	0	0	0	0	0	0	0	0	0	0	0	0	0	0	0	0	0	0	0	0	0	0	0	0	0	0	113	0	0	0	0	3	0	22	0	0
OTU	p__Firmicutes; g__s__uncultured bacterium__s__ OTU_1380	0	2	0	0	0	0	0	0	2	0	0	0	0	1	0	0	0	0	0	0	0	0	0	0	0	0	0	0	0	0	0	0	0	0	0	0	0	0	0	0	1	0	7	0	0	0	0	0
OTU	p__Firmicutes; g__s__uncultured organism__s__ OTU_108	0	13	0	0	14	0	0	0	24	2	0	50	0	76	25	0	12	0	0	0	5769	8254	1	0	3	380	0	2	0	5	0	0	0	0	0	0	299	0	0	1	17	0	445	0	0	0	60	0
OTU	p__Firmicutes; g__s__uncultured bacterium__s__ OTU_362	0	3	0	0	0	0	0	15	17	0	0	0	0	0	0	0	16	0	0	0	0	0	0	0	34	0	0	0	0	0	0	0	0	8	0	0	0	3	0	0	84	0	0	0	0	0	35	0
OTU	p__Firmicutes; g__s__uncultured bacterium__s__ OTU_84	0	1	0	28	0	0	0	0	1	3	15675	0	0	0	0	0	53	0	134	0	0	0	0	0	13	0	0	0	0	18	0	0	0	0	0	0	0	0	25	0	33	1	0	0	0	6	14	0
OTU	p__Firmicutes; g__s__uncultured rumen bacterium__s__ OTU_750	0	1	0	0	0	0	0	0	0	0	0	0	0	0	0	0	0	0	0	0	0	0	0	0	0	0	0	0	0	0	0	0	0	0	0	0	0	0	0	0	0	0	0	0	0	20	0	0
OTU	k__No blast hit OTU_2064	0	3	0	0	0	0	0	0	0	0	0	0	0	0	0	0	0	0	0	0	0	0	0	0	0	0	0	0	0	0	0	0	0	0	0	0	0	0	0	0	0	0	0	0	0	0	0	0
OTU	p__Firmicutes; g__s__uncultured bacterium__s__ OTU_1281	0	1	0	1	0	0	0	0	0	0	0	0	0	0	0	0	0	0	0	19	0	0	0	0	1	0	0	0	0	0	0	0	0	0	0	0	1	0	0	0	0	0	3	0	0	0	1	0
OTU	p__Firmicutes; g__s__uncultured bacterium__s__ OTU_1582	0	1	0	0	0	0	0	0	0	0	2	0	0	0	0	0	0	0	0	0	4	1	2	0	0	0	0	0	0	2	0	0	0	0	0	0	0	0	0	0	0	1	0	0	0	0	0	0
OTU	p__Firmicutes; g__s__uncultured bacterium__s__ OTU_441	0	1	0	0	0	64	0	0	0	0	0	0	0	0	0	4	0	0	0	0	0	0	0	0	0	0	0	0	0	0	0	0	7	0	0	0	0	0	3	0	0	0	0	0	0	0	0	0
OTU	p__Firmicutes; g__s__uncultured bacterium__s__ OTU_2015	0	1	0	0	0	0	4	1	0	0	0	0	0	2	0	0	0	0	5	0	0	0	0	0	2	0	0	0	0	0	0	0	0	2	0	0	0	0	0	1	0	0	0	0	0	0	1	0
OTU	p__Firmicutes; g__s__uncultured bacterium__s__ OTU_349	0	4	6	0	0	0	0	0	12	0	0	0	0	1	4	4	0	0	0	0	0	0	0	0	0	0	0	0	0	0	0	0	0	0	0	0	0	7	8	0	1	0	0	0	0	19	0	0
OTU	p__Firmicutes; g__s__uncultured bacterium__s__ OTU_809	0	1	0	0	0	44	0	1	0	6	332	0	9	0	17	0	3	0	2	0	159	295	0	50	3	0	9	79	103	0	16	179	2	36	0	0	1	0	15	76	0	17	0	9	119	2	0	0
OTU	p__Actinobacteria; g__s__Bifidobacterium longum NCC2705__s__ OTU_1861	0	1	3	8	0	1	21	0	7	0	4	1	4	0	1	0	3	19	6	6	2	0	8	14	3	4	10	120	2	9	1	22	0	0	637	1256	72	126	2	12	3	234	2	160	19	24	1	780
OTU	p__Firmicutes; g__s__uncultured bacterium__s__ OTU_2232	0	5	0	0	0	0	0	0	0	0	0	0	0	0	0	0	0	0	0	0	0	0	0	0	0	0	0	0	0	0	0	0	0	0	0	0	0	0	0	0	7	0	0	0	0	188	2	0
OTU	p__Firmicutes; g__s__uncultured bacterium__s__ OTU_1687	0	1	0	0	1	0	4	1	0	0	0	0	0	0	0	0	1	0	1	0	0	0	0	0	0	0	0	0	0	1	1	0	0	0	0	0	4	0	6	0	0	6	2	0	0	0	0	0
OTU	p__Firmicutes; g__s__uncultured bacterium__s__ OTU_651	0	1	0	0	0	2	2	0	0	1	0	0	0	0	0	0	0	0	3	0	0	0	0	1	9	12	0	0	0	4	0	1	1	1	0	0	3	85	4	23	1	0	3	39	0	1	1	0
OTU	p__Firmicutes; g__s__uncultured bacterium__s__ OTU_2063	0	11	0	4	0	27	0	0	0	9	102	0	170	34	0	13	31	0	0	0	0	0	0	0	0	0	7	42	0	0	6	0	0	0	0	0	0	0	4	0	0	0	0	0	22	57	63	0
OTU	p__Actinobacteria; g__s__uncultured bacterium__s__ OTU_28	0	0	950	0	5767	0	6364	5872	0	246	0	0	2	2461	5296	534	0	7883	0	0	0	2	4055	5	1381	849	3	8614	1	6906	6	0	848	322	7414	13030	2720	73	3647	226	1257	1099	1508	3	1	2073	580	0
OTU	p__Firmicutes; g__s__uncultured bacterium__s__ OTU_129	0	0	340	0	0	0	0	15	1374	0	0	0	0	485	0	0	0	0	0	0	0	0	0	0	0	0	0	0	0	0	0	0	0	0	0	0	0	0	961	0	0	0	0	0	0	0	35	1
OTU	p__Bacteroidetes; g__s__uncultured organism__s__ OTU_82	0	0	1264	0	224	28	0	73	0	0	1	347	0	27	0	0	0	0	0	0	0	0	0	0	0	0	0	0	0	0	2	0	0	0	0	0	1	0	0	1192	16	0	0	0	1	0	0	1
OTU	p__Firmicutes; g__s__uncultured organism__s__ OTU_114	0	0	74	0	0	0	0	102	0	0	0	0	0	0	0	0	0	0	1	1	0	0	0	0	0	0	0	0	0	4	0	0	0	2	0	0	0	0	0	0	0	0	0	0	0	21138	0	0
OTU	p__Bacteroidetes; g__s__uncultured bacterium__s__ OTU_304	0	0	1	0	0	0	0	0	0	0	0	0	0	0	0	0	1	0	0	0	0	0	0	0	0	0	0	0	0	0	0	0	0	0	0	0	0	0	0	0	0	0	0	0	0	0	0	0
OTU	p__Firmicutes; g__s__uncultured bacterium__s__ OTU_38	0	0	1125	0	2232	0	0	1620	98	0	0	613	1049	2026	0	0	0	0	0	38	0	0	0	2	1	0	0	0	0	0	0	0	0	0	0	0	0	0	1	0	2409	0	1	0	0	84	0	0
OTU	p__Proteobacteria; g__s__unidentified__s__ OTU_83	0	0	477	0	239	298	43	27	0	116	192	0	0	400	7	237	302	0	1	2394	1	2	1	0	624	0	1334	130	2563	35	0	0	0	203	0	0	0	316	50	0	1022	0	0	0	0	918	327	0
OTU	p__Bacteroidetes; g__s__uncultured bacterium__s__ OTU_15	0	0	1184	0	547	220	127	86	0	0	9011	523	897	165	16	1537	2951	1788	1	1	12	5	0	2	1387	4	3307	5971	4	3747	4	4	84	107	3	1878	1949	534	575	5888	1549	0	2	14453	1040	1770	2432	3
OTU	p__Firmicutes; g__s__uncultured bacterium__s__ OTU_154	0	0	56	3	0	0	0	3	0	1	0	0	0	2	0	6	0	0	0	0	0	0	0	0	0	0	0	5	0	1	2	1	0	0	0	0	98	0	0	1	0	24	0	0	0	0	0	2920
OTU	p__Firmicutes; g__s__uncultured bacterium__s__ OTU_815	0	0	231	0	533	0	0	353	28	0	0	156	101	500	0	0	0	0	0	5	0	0	0	0	0	0	0	0	0	0	0	0	0	0	0	0	0	0	0	0	505	0	0	0	0	10	0	0
OTU	p__Proteobacteria; g__s__unidentified__s__ OTU_1421	0	0	202	0	107	132	25	9	0	38	94	0	0	171	4	148	167	0	0	842	0	0	0	1	212	0	444	27	964	3	0	0	0	50	0	0	0	73	35	0	500	0	0	0	0	202	140	0
OTU	p__Firmicutes; g__s__uncultured bacterium__s__ OTU_51	0	0	242	3748	275	0	97	21	32	741	0	309	54	95	204	34	301	0	1080	0	3	1	3	1	444	21	140	175	0	38	3	274	388	57	15	3	741	32	0	169	151	0	292	456	0	0	0	36
OTU	p__Firmicutes; g__s__uncultured bacterium__s__ OTU_505	0	0	12	6	0	0	0	0	0	0	0	0	0	0	0	0	0	0	0	0	0	0	0	0	0	0	0	0	0	0	0	0	0	0	0	0	0	0	0	0	0	0	0	0	0	0	1	0
OTU	p__Bacteroidetes; g__s__uncultured bacterium__s__ OTU_2048	0	0	248	0	0	0	0	0	0	0	0	0	0	0	0	0	0	0	0	0	0	0	0	0	0	0	0	0	0	0	0	0	0	6	0	0	0	0	0	0	0	0	0	0	0	0	0	0
OTU	p__Firmicutes; g__s__uncultured bacterium__s__ OTU_335	0	0	420	0	0	0	0	15	0	0	0	0	0	0	0	0	0	0	0	0	0	0	0	0	0	0	0	0	0	0	0	0	23	3	0	0	0	9	0	0	0	0	0	0	0	40	0	0
OTU	p__Firmicutes; g__s__uncultured bacterium__s__ OTU_1078	0	0	115	136	13	0	231	172	4	0	0	30	171	87	0	62	0	0	77	0	2	0	202	333	30	46	260	0	0	136	1	0	53	25	21	0	159	11	0	0	71	0	0	265	0	1	39	494
OTU	p__Firmicutes; g__s__uncultured bacterium__s__ OTU_1652	0	0	20	0	44	0	0	30	0	0	0	14	19	49	0	0	0	0	0	2	0	0	0	0	0	0	0	0	0	0	0	0	0	0	0	0	0	0	0	0	52	0	0	0	0	2	0	0
OTU	p__Firmicutes; g__s__uncultured bacterium__s__ OTU_433	0	0	48	0	0	0	0	0	0	0	0	0	0	0	0	0	0	0	0	0	0	0	0	0	0	0	0	0	0	0	0	0	0	0	0	0	0	0	0	0	0	0	0	0	0	0	0	0
OTU	p__Firmicutes; g__s__uncultured bacterium__s__ OTU_277	0	0	25	0	70	229	0	6	15	28	0	13	0	1	0	11	0	0	29	0	2	0	0	0	808	378	0	0	0	53	0	0	0	18	0	0	1	15	0	0	7	12	148	0	0	0	3	0
OTU	p__Proteobacteria; g__s__unidentified__s__ OTU_1742	0	0	176	0	127	105	14	8	0	61	70	0	0	193	1	53	121	0	0	569	1	0	0	0	123	0	400	58	689	14	0	0	0	39	0	0	0	99	10	0	267	0	1	0	0	211	132	0
OTU	p__Firmicutes; g__s__uncultured organism__s__ OTU_2226	0	0	200	206	21	0	47	293	4	0	0	85	194	204	0	34	0	0	135	0	0	0	637	958	68	79	25	0	0	239	1	0	9	37	37	0	269	69	0	1	117	0	0	270	0	12	77	2673
OTU	p__Bacteroidetes; g__s__uncultured bacterium__s__ OTU_241	0	0	290	0	0	0	0	0	0	0	468	0	0	0	0	0	0	0	0	0	0	0	0	0	0	0	0	0	0	0	0	0	0	0	0	0	0	0	0	0	0	0	0	0	0	0	0	0
OTU	p__Firmicutes; g__s__uncultured bacterium__s__ OTU_1939	0	0	228	0	565	0	0	410	20	0	0	136	119	448	0	0	0	0	0	5	0	0	0	0	0	0	0	0	0	0	0	0	0	0	0	0	0	0	0	0	490	0	0	0	0	6	0	0
OTU	p__Firmicutes; g__s__uncultured bacterium__s__ OTU_551	0	0	30	0	0	0	0	1	0	0	0	0	0	0	0	4	0	0	0	0	0	0	0	0	0	0	0	0	0	0	0	0	0	0	0	2	0	0	0	8	0	3	0	0	0	8	0	0
OTU	p__Firmicutes; g__s__uncultured organism__s__ OTU_343	0	0	65	0	7	0	0	125	0	0	0	0	0	0	0	1	27	0	0	0	0	0	0	0	0	0	0	0	0	18	0	0	0	0	0	0	0	0	0	0	55	0	0	0	0	0	0	0
OTU	p__Firmicutes; g__s__uncultured organism__s__ OTU_1462	0	0	4	0	0	1	43	0	0	23	6	5	2	5	4	0	4	1441	5	3605	2	0	122	1483	1082	58	99	32	1353	133	2	103	22	9	4	108	0	0	2	0	62	125	0	48	0	0	44	144
OTU	p__Firmicutes; g__s__uncultured bacterium__s__ OTU_1598	0	0	29	0	0	0	0	0	129	0	0	0	0	19	0	0	0	0	0	0	0	0	0	0	0	0	0	0	0	0	0	0	0	0	0	0	0	0	75	0	0	0	0	0	0	0	5	0
OTU	p__Proteobacteria; g__s__unidentified__s__ OTU_1826	0	0	24	0	13	15	1	0	0	7	17	0	0	28	1	5	25	0	0	67	0	0	0	0	21	0	39	2	101	0	0	0	0	5	0	0	0	3	2	0	43	0	0	0	0	29	29	0
OTU	p__Firmicutes; g__s__uncultured bacterium__s__ OTU_902	0	0	11	0	0	0	0	2	0	0	0	0	0	0	0	0	0	0	0	0	0	0	0	0	0	0	0	0	0	0	0	0	1	0	0	0	0	0	0	0	0	0	0	0	0	27	0	0
OTU	p__Firmicutes; g__s__uncultured organism__s__ OTU_2222	0	0	66	70	14	0	8	70	0	0	0	30	76	55	0	29	0	0	72	0	0	0	171	248	16	27	26	0	0	95	0	0	6	13	9	0	85	19	0	0	44	1	0	111	0	0	19	749
OTU	p__Bacteroidetes; g__s__uncultured bacterium__s__ OTU_713	0	0	97	10	84	109	0	0	366	187	223	129	0	110	0	0	136	0	0	0	0	0	0	0	36	0	0	972	0	0	0	602	0	0	0	1	52	0	0	0	280	0	0	0	0	1	175	0
OTU	p__Bacteroidetes; g__s__uncultured bacterium__s__ OTU_1574	0	0	20	2	4	2	0	0	8	0	16	0	0	0	0	0	2	0	0	0	0	0	0	0	0	0	122	0	0	0	8	0	0	0	0	0	5	9	2	12	22	0	0	47	0	0	19	0
OTU	p__Firmicutes; g__s__uncultured bacterium__s__ OTU_635	0	0	2	0	0	0	0	5	0	0	0	0	0	0	0	0	0	0	0	0	0	0	0	0	0	0	0	0	0	0	0	0	0	0	0	0	0	0	23	0	0	0	0	0	0	4	0	0
OTU	p__Firmicutes; g__s__uncultured bacterium__s__ OTU_2260	0	0	10	0	12	0	0	14	0	0	0	4	2	23	0	0	0	0	0	1	0	0	0	0	0	0	0	0	0	0	0	0	0	0	0	0	0	0	0	0	21	0	0	0	0	0	0	0
OTU	p__Bacteroidetes; g__s__uncultured bacterium__s__ OTU_2350	0	0	74	0	13	3	0	13	0	0	0	28	0	1	0	0	0	0	0	0	0	0	0	0	0	0	0	0	0	0	0	0	0	0	0	0	0	0	0	66	0	0	0	0	0	0	0	0
OTU	p__Actinobacteria; g__s__uncultured actinobacterium__s__ OTU_1042	0	0	10	0	0	0	0	2	0	0	0	0	0	0	0	0	2	0	0	0	0	0	0	0	0	0	0	0	0	0	0	0	0	0	0	0	0	0	0	0	2	0	0	0	0	0	0	0
OTU	p__Bacteroidetes; g__s__uncultured bacterium__s__ OTU_40	0	0	78	0	106	124	0	0	272	136	172	119	0	81	0	0	135	0	0	0	0	0	0	0	43	0	0	1138	0	1	0	607	0	0	0	0	47	0	0	0	126	0	0	0	0	0	187	0
OTU	p__Firmicutes; g__s__uncultured bacterium__s__ OTU_509	0	0	106	0	0	0	0	1	124	0	0	0	4	2	0	0	2	0	0	0	0	0	6	0	0	0	0	0	0	0	0	0	0	0	0	0	0	0	0	0	0	0	0	0	0	0	7	0
OTU	p__Firmicutes; g__s__uncultured bacterium__s__ OTU_303	0	0	69	109	24	0	0	102	5	0	0	38	55	82	2	11	0	0	62	0	0	0	221	392	25	29	0	0	0	113	0	0	0	13	6	0	39	8	0	0	43	0	0	32	0	3	41	338
OTU	p__Firmicutes; g__s__uncultured bacterium__s__ OTU_1520	0	0	2	5	2	0	1	2	2	0	18	0	1	2	1	1	0	3	9	0	35	70	22	0	1	0	0	56	0	0	15	109	1	1	7	0	3	8	0	0	7	0	2	0	0	0	0	0
OTU	p__Bacteroidetes; g__s__uncultured bacterium__s__ OTU_13	0	0	1	1	0	19692	10377	1	0	4	0	0	0	9457	92	7290	2	0	1	4	0	0	0	0	7	1	1038	1	1	3	0	0	7110	14064	0	2	0	0	14	4	1779	1	8	8	140	158	1	0
OTU	p__Firmicutes; g__s__uncultured bacterium__s__ OTU_244	0	0	17	0	0	0	0	0	0	0	0	0	0	65	0	0	0	0	0	0	0	0	0	0	0	0	0	0	0	0	0	0	0	9	0	0	0	0	0	0	88	0	0	0	0	325	0	0
OTU	p__Actinobacteria; g__s__uncultured bacterium__s__ OTU_446	0	0	56	0	0	0	0	0	0	0	0	0	0	0	0	0	0	0	0	0	0	0	0	0	0	0	0	0	0	0	0	0	0	0	0	0	0	0	0	0	0	0	0	0	0	0	0	0
OTU	p__Firmicutes; g__s__uncultured bacterium__s__ OTU_286	0	0	5	0	4	0	0	30	11	0	60	0	0	8	5	0	2	0	19	0	8	0	0	13	0	0	0	14	0	1	0	0	0	0	0	0	0	0	56	52	36	0	0	0	0	9	3	0
OTU	p__Firmicutes; g__s__uncultured bacterium__s__ OTU_316	0	0	10	9	3	0	0	24	7	0	0	2	39	32	1	3	7	0	0	0	0	0	90	0	0	0	0	0	0	0	0	0	0	0	0	0	0	6	0	0	45	0	69	0	0	0	111	0
OTU	p__Bacteroidetes; g__s__uncultured bacterium__s__ OTU_872	0	0	22	0	9	17	0	0	52	28	38	17	0	14	0	0	23	0	0	0	0	0	0	0	12	0	0	193	0	0	0	73	0	0	0	0	5	0	0	0	0	0	0	0	0	0	38	0
OTU	p__Firmicutes; g__s__uncultured bacterium__s__ OTU_1600	0	0	1	3	7	0	1	2	1	8	37	2	62	4	0	1	0	0	6	0	0	0	0	16	0	2	1	5	0	2	4	1	16	1	0	0	5	8	3	0	7	0	9	8	0	2	0	1
OTU	p__Firmicutes; g__s__uncultured bacterium__s__ OTU_261	0	0	33	0	0	0	0	18	92	9	0	0	0	6	7	6	5	0	0	0	0	0	0	0	0	0	0	0	0	0	0	0	0	0	0	0	3	0	0	0	23	0	30	0	0	21	7	0
OTU	p__Firmicutes; g__s__Clostridium baratii__s__ OTU_659	0	0	21	0	0	0	0	0	0	0	0	0	0	0	0	0	0	0	0	0	0	0	0	0	0	0	0	0	0	0	1	1	0	0	8	5	0	0	0	0	0	0	0	0	0	0	0	119
OTU	p__Actinobacteria; g__s__uncultured bacterium__s__ OTU_979	0	0	2	0	1	0	0	0	0	0	5	0	0	0	0	0	0	0	1	0	1	0	0	0	0	0	0	9	0	0	0	0	0	0	1	9	6	1	0	3	1	0	0	3	0	0	0	3
OTU	p__Bacteroidetes; g__s__uncultured bacterium__s__ OTU_2323	0	0	30	0	52	14	0	0	82	62	67	77	0	26	0	0	41	0	0	0	0	0	0	0	32	0	0	220	0	0	0	240	0	0	0	0	24	0	0	0	0	0	0	0	0	0	51	0
OTU	p__Firmicutes; g__s____s__ OTU_922	0	0	6	0	0	0	0	0	0	4	0	0	0	0	0	0	0	0	0	0	218	0	0	0	0	0	0	0	0	0	0	0	0	0	0	0	0	0	0	9	0	0	0	0	0	0	0	0
OTU	p__Actinobacteria; g__s__uncultured bacterium__s__ OTU_477	0	0	9	21	4	0	0	20	10	1	0	1	130	11	0	0	4	0	0	0	0	0	0	0	19	0	0	0	0	0	0	0	0	1	0	0	0	0	24	0	12	0	0	2	0	30	3	0
OTU	p__Firmicutes; g__s__uncultured bacterium__s__ OTU_2005	0	0	1	0	0	0	0	0	1	0	0	0	1	3	0	0	1	0	0	0	0	0	0	1	1	1	0	0	0	1	1	0	0	0	2	1	0	1	1	0	0	2	0	6	0	1	0	3
OTU	p__Actinobacteria; g__s__Slackia isoflavoniconvertens__s__ OTU_272	0	0	1	0	1296	1	0	0	0	0	0	0	0	0	0	0	0	0	0	0	0	0	0	0	0	0	0	0	0	0	0	0	0	21	0	0	0	4	0	0	0	0	0	0	0	0	0	0
OTU	p__Firmicutes; g__s__uncultured bacterium__s__ OTU_1296	0	0	12	0	0	0	0	18	0	0	0	0	0	0	0	0	0	0	0	0	0	0	0	0	0	0	0	7	0	0	0	0	7	10	0	0	0	0	0	0	4	0	0	0	0	6	0	0
OTU	p__Firmicutes; g__s__uncultured bacterium__s__ OTU_1156	0	0	6	0	0	0	0	0	0	0	0	0	0	0	0	0	0	0	0	0	0	0	0	0	0	0	0	0	0	0	0	0	0	0	0	0	0	0	2	0	0	0	0	0	0	0	0	6
OTU	p__Firmicutes; g__s__uncultured organism__s__ OTU_287	0	0	1	0	0	702	0	0	0	0	0	0	0	0	0	0	0	0	0	0	0	0	0	0	0	0	0	0	0	0	0	0	0	0	0	0	0	0	0	0	0	0	0	0	0	0	2	0
OTU	p__Firmicutes; g__s__uncultured bacterium__s__ OTU_1513	0	0	1	1	0	0	0	0	0	0	0	0	0	0	0	0	0	0	3	0	0	0	2	1	0	3	0	0	0	1	2	1	0	0	0	2	0	0	0	2	0	0	0	0	1	0	0	0
OTU	p__Actinobacteria; g__s__uncultured bacterium__s__ OTU_1236	0	0	2	0	0	0	0	0	0	0	0	0	0	0	0	0	0	0	0	0	0	0	0	0	0	0	0	0	0	0	0	0	0	0	0	2	0	0	0	0	0	0	0	0	0	0	0	0
OTU	p__Firmicutes; g__s__uncultured bacterium__s__ OTU_855	0	0	18	22	6	0	98	45	5	0	0	13	48	27	0	16	0	1	23	0	0	0	70	102	7	16	75	0	0	46	0	0	17	17	19	0	116	4	0	0	18	0	0	294	0	0	10	508
OTU	p__Firmicutes; g__s__uncultured bacterium__s__ OTU_800	0	0	2	0	0	10	0	10	2	0	92	0	18	0	0	3	2	0	0	0	0	0	5	0	0	0	0	55	0	0	0	0	0	0	12	2	1	0	11	0	5	35	2	11	0	27	1	0
OTU	p__Bacteroidetes; g__s__uncultured bacterium__s__ OTU_1931	0	0	10	0	0	1	0	1	0	0	17	0	1	0	1	2	6	0	0	0	0	1	0	1	1	0	19	230	0	8	0	0	0	0	0	2	10	5	1	108	3	0	0	215	2	3	2	0
OTU	p__Firmicutes; g__s__uncultured organism__s__ OTU_1096	0	0	13	9	7	0	0	30	0	0	0	0	11	13	0	2	0	0	13	0	0	0	57	102	2	15	0	0	0	39	1	0	0	10	0	0	22	12	0	0	4	0	0	31	0	1	5	194
OTU	p__Firmicutes; g__s__Enterococcus faecalis__s__ OTU_1492	0	0	2	0	0	0	0	0	0	0	0	0	0	0	0	0	0	2	0	1	1	0	0	0	0	0	0	0	0	1	0	0	0	0	0	1	0	0	0	0	0	0	0	0	0	0	0	1
OTU	p__Firmicutes; g__s__uncultured bacterium__s__ OTU_1325	0	0	4	5	0	0	10	0	0	5	0	0	1	1	13	0	0	38	0	121	0	0	16	62	16	5	5	55	490	8	0	138	13	7	0	20	0	1	0	0	17	51	3	37	0	0	14	10
OTU	p__Firmicutes; g__s__uncultured bacterium__s__ OTU_431	0	0	2	0	0	2	0	0	18	0	0	0	0	0	0	0	0	0	0	0	0	0	0	0	0	0	0	0	0	0	0	0	0	0	0	0	0	0	1	0	13	0	1	8	0	0	2	0
OTU	p__Proteobacteria; g__s__unidentified__s__ OTU_2122	0	0	7	0	8	4	0	0	0	1	4	0	0	14	0	0	5	0	0	25	0	0	0	0	12	0	12	4	22	0	0	0	0	5	0	0	0	6	1	0	13	0	0	0	0	10	11	0
OTU	p__Bacteroidetes; g__s__uncultured bacterium__s__ OTU_2036	0	0	1	0	0	0	0	0	0	1	1	0	0	0	0	1	0	1	0	0	0	0	1	3	0	1	0	17	0	0	0	2	0	0	0	0	1	14	0	4	0	0	0	0	0	0	0	0
OTU	p__Firmicutes; g__s__uncultured bacterium__s__ OTU_1930	0	0	6	0	13	0	0	21	0	0	0	4	2	11	0	0	0	0	0	0	0	0	0	0	0	0	0	0	0	0	0	0	0	0	0	0	0	0	0	0	13	0	0	0	0	0	0	0
OTU	p__Firmicutes; g__s__uncultured bacterium__s__ OTU_1796	0	0	2	0	4	0	0	3	1	0	0	0	1	2	0	0	0	0	0	0	0	0	0	0	0	0	0	0	0	0	0	0	0	0	0	0	0	0	0	0	5	0	0	0	0	1	0	0
OTU	p__Bacteroidetes; g__s__uncultured bacterium__s__ OTU_535	0	0	12	0	0	0	0	0	0	0	7	0	0	0	0	0	0	0	0	0	0	0	0	0	0	0	0	0	0	0	0	0	0	0	0	0	0	0	0	0	0	0	0	0	0	0	0	0
OTU	p__Firmicutes; g__s__uncultured bacterium__s__ OTU_881	0	0	3	0	0	0	0	3	0	0	0	0	0	0	0	0	0	0	0	0	0	0	0	0	0	0	0	3	0	0	0	0	0	2	0	0	0	0	0	0	0	0	0	0	0	4	0	0
OTU	p__Firmicutes; g__s__uncultured bacterium__s__ OTU_964	0	0	5	0	0	52	0	45	4	1	592	0	80	3	0	9	24	0	0	0	0	0	0	0	0	0	0	317	0	0	0	0	0	0	20	2	11	0	135	0	74	152	36	150	0	65	6	0
OTU	p__Bacteroidetes; g__s__uncultured bacterium__s__ OTU_190	0	0	2	0	0	170	0	0	0	0	0	0	0	0	0	5	0	0	0	0	0	0	0	0	1	0	0	1	0	2669	0	0	0	2	0	0	0	0	0	0	0	0	0	0	0	0	0	0
OTU	p__Firmicutes; g__s__uncultured bacterium__s__ OTU_1172	0	0	1	3	0	0	4	6	0	0	0	1	4	5	0	0	0	0	5	0	1	0	6	10	0	1	0	0	0	2	0	1	0	0	5	0	16	2	0	0	1	0	0	7	0	0	2	493
OTU	p__Firmicutes; g__s__uncultured bacterium__s__ OTU_2031	0	0	1	0	1	0	0	0	0	0	0	0	1	0	0	0	0	0	0	0	0	0	0	0	1	0	0	0	0	0	0	0	0	0	0	0	0	0	0	0	0	0	0	0	0	0	0	0
OTU	p__Firmicutes; g__s__uncultured bacterium__s__ OTU_592	0	0	4	10	0	0	2	0	0	1	0	0	11	0	0	0	5	0	0	0	0	0	0	0	0	0	0	53	0	0	0	0	0	0	0	0	0	4	7	0	1	0	0	44	0	128	14	0
OTU	p__Firmicutes; g__s__uncultured bacterium__s__ OTU_566	0	0	2	0	0	0	0	0	0	0	0	0	0	0	0	0	0	0	0	14	0	0	0	0	72	0	0	0	0	96	0	98	0	0	0	0	0	0	0	0	0	0	0	0	0	32	0	0
OTU	p__Proteobacteria; g__s__uncultured bacterium__s__ OTU_722	0	0	3	0	0	1	0	0	3	0	0	0	0	0	0	0	4	0	0	0	0	0	0	0	0	0	0	0	0	0	0	0	0	0	0	0	0	0	0	0	0	0	0	0	4	0	1	0
OTU	p__Firmicutes; g__s__uncultured bacterium__s__ OTU_1961	0	0	1	2	0	0	0	0	0	0	2	0	14	0	4	0	0	0	0	4	0	0	0	4	1	0	6	0	0	0	1	0	0	0	102	42	2	1	7	0	3	0	0	2	0	3	0	99
OTU	p__Firmicutes; g__s__uncultured bacterium__s__ OTU_2385	0	0	1	1	1	0	0	0	0	0	0	0	0	0	1	0	0	0	2	0	0	0	4	0	2	1	0	0	3	2	0	0	0	0	0	0	2	0	0	1	1	0	0	0	4	0	0	0
OTU	p__Firmicutes; g__s__uncultured organism__s__ OTU_630	0	0	5	0	0	1	0	0	0	0	0	0	0	0	0	0	0	0	7	0	1	1	0	1	0	1	39	274	0	1	0	0	0	0	0	0	1	2	0	4	0	0	0	0	0	29	0	0
OTU	p__Firmicutes; g__s__Bacillus sp. Z23-18__s__ OTU_990	0	0	4	0	0	0	0	0	0	0	0	0	0	0	0	0	0	0	0	0	0	0	0	0	0	0	0	0	0	0	0	0	0	0	0	0	0	0	0	0	0	0	0	0	0	0	0	0
OTU	p__Firmicutes; g__s__uncultured bacterium__s__ OTU_1163	0	0	1	0	0	0	0	0	0	0	14	0	25	0	6	0	1	0	0	9	0	0	3	12	1	1	15	0	1	7	0	8	3	0	214	147	1	1	8	13	4	0	2	2	0	8	0	201
OTU	p__Firmicutes; g__s__uncultured bacterium__s__ OTU_1725	0	0	1	2	2	3	0	1	0	1	2	1	1	9	4	1	0	0	0	0	0	0	5	4	0	5	0	0	0	2	4	12	0	0	0	3	3	1	6	0	0	2	5	2	0	0	1	0
OTU	p__Bacteroidetes; g__s__uncultured bacterium__s__ OTU_1440	0	0	1	0	0	0	0	0	0	0	3	0	0	0	0	0	1	0	0	0	0	0	0	0	0	0	3	0	0	1	0	0	0	0	0	0	1	0	0	5	0	0	0	4	1	0	1	0
OTU	p__Firmicutes; g__s__uncultured bacterium__s__ OTU_700	0	0	1	0	0	0	0	2	0	0	0	0	5	0	0	0	0	0	0	0	0	0	0	0	0	0	0	0	0	0	0	0	0	0	0	0	0	0	0	0	2	0	0	0	0	0	0	0
OTU	p__Tenericutes; g__s____s__ OTU_268	0	0	1	213	0	0	0	0	1111	0	0	0	0	0	0	0	0	0	0	0	0	0	0	0	0	0	0	0	0	0	0	0	0	0	0	0	0	0	0	0	0	0	0	0	0	0	0	0
OTU	p__Firmicutes; g__s__uncultured bacterium__s__ OTU_1381	0	0	3	0	0	0	2	0	0	0	0	0	1	0	0	0	0	0	0	0	0	0	0	0	0	0	0	0	0	0	0	0	0	0	0	2	0	0	0	0	0	0	0	0	0	0	0	0
OTU	p__Firmicutes; g__s__Lactobacillus kitasatonis__s__ OTU_209	0	0	1	0	0	2076	82	0	0	0	0	0	0	0	0	0	0	0	0	0	3	1	1	11	3	1	1329	2	0	2	0	0	0	0	0	0	0	0	0	0	0	3	0	0	0	0	0	3
OTU	p__Firmicutes; g__s__uncultured bacterium__s__ OTU_1614	0	0	1	0	0	11	0	0	0	5	0	0	0	5	0	4	0	0	0	0	0	0	0	0	0	0	0	0	0	0	0	1	3	4	0	0	0	4	0	0	1	0	29	9	0	0	45	0
OTU	p__Firmicutes; g__s__uncultured bacterium__s__ OTU_389	0	0	2	0	0	0	0	0	0	0	3	0	0	0	0	0	0	0	0	0	0	0	0	1	0	0	7	48	0	0	42	0	14	0	0	0	1	0	0	0	0	0	0	0	0	0	0	0
OTU	p__Firmicutes; g__s__uncultured bacterium__s__ OTU_215	0	0	0	16	15	54	0	51	76	0	0	13	358	9	16	0	6	0	0	0	0	0	0	0	1	0	0	0	0	0	8	11	0	5	1	4	91	2	575	0	216	0	0	0	0	0	0	53
OTU	p__Firmicutes; g__s__uncultured bacterium__s__ OTU_105	0	0	0	622	0	0	53	0	79	43	0	0	0	1	0	0	0	0	0	0	0	0	0	0	1656	4	0	0	0	0	0	0	41	0	0	0	0	0	210	3	0	0	0	0	0	6	0	0
OTU	p__Actinobacteria; g__s__uncultured bacterium__s__ OTU_528	0	0	0	20	0	0	0	0	0	0	0	0	0	0	0	0	0	0	0	0	0	0	0	0	5	0	0	0	0	0	0	0	0	2	0	0	0	5	15	0	16	0	0	0	0	0	0	0
OTU	p__Firmicutes; g__s__uncultured bacterium__s__ OTU_237	0	0	0	310	0	0	0	0	741	0	0	134	0	0	0	2092	0	0	0	0	0	0	0	0	0	0	0	0	0	0	0	0	0	0	0	0	0	0	0	0	0	0	0	0	0	0	0	0
OTU	p__Firmicutes; g__s__uncultured bacterium__s__ OTU_2328	0	0	0	3	0	0	0	0	0	0	0	0	0	0	0	0	0	0	0	0	0	0	0	0	0	0	0	0	0	0	0	0	0	0	0	0	0	0	0	0	0	0	0	0	0	0	0	0
OTU	p__Firmicutes; g__s__uncultured bacterium__s__ OTU_828	0	0	0	1	0	0	0	0	0	0	0	0	0	0	0	0	0	0	0	0	0	0	0	0	0	0	0	0	0	0	0	1	0	0	0	0	0	0	0	0	1	0	0	0	0	0	0	0
OTU	p__Firmicutes; g__s__uncultured bacterium__s__ OTU_623	0	0	0	24	0	2	0	22	11	2	3	0	0	14	1	0	1	0	0	0	5	1	0	0	0	0	0	12	0	0	8	0	0	15	0	0	3	1	1	39	2	0	1	0	0	0	0	0
OTU	p__Firmicutes; g__s__uncultured bacterium__s__ OTU_664	0	0	0	12	2	0	0	23	6	0	0	3	250	2	7	0	18	0	0	0	0	0	0	0	0	0	0	0	0	3	0	8	0	0	0	0	0	0	435	0	18	0	1	0	0	82	0	0
OTU	p__Actinobacteria; g__s__uncultured bacterium__s__ OTU_2299	0	0	0	3	0	0	0	0	1	0	3	0	0	0	1	0	0	0	3	0	3	6	0	0	3	0	0	1	0	0	0	15	3	1	2	0	4	0	4	1	1	1	2	4	0	0	0	88
OTU	p__Actinobacteria; g__s__uncultured bacterium__s__ OTU_1487	0	0	0	23	0	0	0	0	0	0	0	0	0	0	0	0	0	0	0	0	0	0	0	0	0	0	0	0	0	0	0	0	0	0	0	0	0	0	2	0	0	0	0	0	0	0	0	0
OTU	p__Firmicutes; g__s__uncultured bacterium__s__ OTU_459	0	0	0	30	9	0	0	0	0	0	0	0	0	5	0	0	0	0	0	0	0	0	0	0	0	0	0	0	0	0	0	0	0	1	0	0	0	0	0	0	0	0	0	0	0	0	20	0
OTU	p__Firmicutes; g__s__Catabacter hongkongensis__s__ OTU_354	0	0	0	58	6	0	0	0	0	4	0	0	0	0	0	0	13	0	0	0	0	0	0	0	7	0	0	0	0	0	0	67	0	0	0	0	0	0	0	0	55	0	0	0	0	0	6	0
OTU	p__Firmicutes; g__s__uncultured bacterium__s__ OTU_1310	0	0	0	7	0	0	2	0	0	0	0	0	0	0	0	0	0	0	0	0	0	0	0	0	32	1	0	0	0	0	0	0	0	0	0	0	0	0	3	0	0	0	0	0	0	0	0	0
OTU	p__Firmicutes; g__s__uncultured bacterium__s__ OTU_2263	0	0	0	3	0	0	0	2	3	0	0	1	0	1	0	1	0	0	1	0	0	0	0	0	0	0	0	0	0	0	0	0	0	0	0	0	0	0	0	0	0	0	2	0	0	0	0	0
OTU	p__Firmicutes; g__s__uncultured bacterium__s__ OTU_184	0	0	0	20	0	0	0	0	7	6	0	0	0	0	0	0	0	0	0	0	0	0	0	0	65	0	0	0	0	0	0	0	0	0	0	0	0	0	16	0	0	0	0	0	0	0	0	0
OTU	p__Actinobacteria; g__s__uncultured bacterium__s__ OTU_499	0	0	0	19	0	57	0	0	7	0	0	0	0	0	0	0	0	0	0	0	0	0	0	0	0	0	0	0	0	0	0	0	0	0	0	0	0	0	0	0	0	0	0	0	0	0	0	0
OTU	p__Firmicutes; g__s__uncultured bacterium__s__ OTU_708	0	0	0	15	23	0	0	0	0	0	0	0	0	0	0	0	0	0	0	0	0	0	185	0	0	0	0	0	0	0	0	0	0	0	0	0	0	0	0	0	0	0	0	0	0	0	0	0
OTU	p__Firmicutes; g__s__Peptoclostridium difficile 630__s__ OTU_116	0	0	0	7	2	1	0	24	11	0	20	4	42	6	17	7	4	3	8	658	8543	4204	2	1217	13	13	1	567	0	6	54	13	1	2	1414	108	20	13	17	17	8	161	11	33	809	4	2	116
OTU	p__Firmicutes; g__s__Clostridium colinum__s__ OTU_359	0	0	0	1	0	0	0	0	0	0	0	0	0	0	0	0	0	0	0	0	0	0	0	0	0	0	0	0	0	0	0	0	0	0	0	0	0	0	0	0	0	0	0	0	0	0	0	0
OTU	p__Firmicutes; g__s__uncultured bacterium__s__ OTU_233	0	0	0	59	41	0	0	123	5	0	0	9	0	0	0	0	0	0	0	0	0	0	0	0	0	0	0	0	0	0	0	0	6	0	0	0	1	0	0	0	0	0	0	0	0	0	0	0
OTU	p__Firmicutes; g__s__uncultured bacterium__s__ OTU_2165	0	0	0	11	0	0	0	3	0	0	361	0	25	0	5	0	19	15	23	9	174	277	6	13	0	3	3	45	210	12	117	127	0	0	27	3	5	74	12	0	0	0	4	26	90	1	13	113
OTU	p__Firmicutes; g__s__uncultured bacterium__s__ OTU_901	0	0	0	3	0	0	0	2	0	0	0	0	0	0	0	0	0	0	0	0	0	0	0	0	0	0	0	0	0	0	0	0	0	0	3	0	28	5	0	0	0	0	0	2	0	0	0	0
OTU	p__Firmicutes; g__s__uncultured bacterium__s__ OTU_527	0	0	0	2	0	0	0	0	0	0	0	0	0	0	0	0	0	0	0	0	0	0	0	0	0	0	0	0	0	0	0	0	0	0	0	0	27	1	0	0	0	0	0	0	0	0	0	0
OTU	p__Firmicutes; g__s__uncultured bacterium__s__ OTU_136	0	0	0	2	0	0	0	1	0	0	0	0	0	0	0	0	0	0	0	1	2811	1	1	1	1	0	6	2	0	0	5268	0	1	0	1	0	0	5	1	1	0	19	0	10	0	0	0	1
OTU	p__Firmicutes; g__s__uncultured bacterium__s__ OTU_1880	0	0	0	3	62	0	0	226	1125	0	0	0	0	0	0	0	0	0	0	0	0	0	0	0	0	0	0	0	0	0	0	0	0	13	0	0	0	0	0	0	495	0	0	0	0	0	0	0
OTU	p__Firmicutes; g__s__uncultured bacterium__s__ OTU_2386	0	0	0	1	0	4	0	0	0	1	14	0	64	0	9	11	0	0	0	12	0	0	3	26	11	3	15	0	0	14	0	18	4	0	174	68	0	0	17	7	6	0	1	0	0	11	0	127
OTU	p__Firmicutes; g__s__uncultured bacterium__s__ OTU_1641	0	0	0	2	0	0	0	3	0	0	0	0	1	0	3	0	0	0	0	0	0	0	0	0	1	0	0	0	0	0	0	0	0	0	0	0	0	0	2	0	5	0	0	0	0	0	0	0
OTU	p__Firmicutes; g__s__uncultured bacterium__s__ OTU_189	0	0	0	8	0	0	0	394	0	0	0	89	0	163	0	117	0	0	0	0	0	0	2	0	1516	0	0	0	0	1	0	0	5	21	0	0	234	0	4	0	113	0	0	1	0	150	41	0
OTU	p__Firmicutes; g__s__Carnobacterium maltaromaticum__s__ OTU_1106	0	0	0	1	0	1	8	1	0	0	3	0	6	0	2	0	0	57	4	15	12	1	4	80	11	1	13	0	7	0	0	6	1	0	2	19	0	3	0	2	0	0	0	0	30	0	0	8
OTU	p__Firmicutes; g__s__uncultured organism__s__ OTU_376	0	0	0	8	4	0	0	0	8	3	0	0	129	12	0	0	16	0	23	0	0	0	0	0	0	0	0	0	0	0	0	0	0	0	0	0	0	0	0	0	0	0	60	0	0	4	7	0
OTU	p__Proteobacteria; g__s__uncultured organism__s__ OTU_104	0	0	0	5	0	5509	0	0	0	0	989	3298	0	2334	6	0	1232	3897	0	1	0	0	0	0	2	0	0	0	0	2286	0	0	0	511	0	0	0	0	2	0	2415	0	0	0	0	0	3593	3
OTU	p__Firmicutes; g__s__uncultured bacterium__s__ OTU_842	0	0	0	10	0	0	0	0	0	0	0	0	0	0	0	0	0	0	0	0	0	0	0	0	0	0	0	0	0	0	0	0	0	0	0	0	0	0	0	0	0	0	0	0	0	0	0	0
OTU	p__Firmicutes; g__s__uncultured bacterium__s__ OTU_258	0	0	0	1	0	1438	0	0	0	0	0	0	0	0	0	0	0	0	0	0	0	0	0	0	0	0	0	0	0	0	0	0	0	95	0	0	0	0	0	0	0	0	1	0	1	0	0	0
OTU	p__Firmicutes; g__s__uncultured bacterium__s__ OTU_64	0	0	0	5	0	0	0	2	1	0	0	0	0	0	0	3	0	21	58	0	11431	11124	207	1	2	2	4	1369	3	22	9622	6	2	0	0	2	3	1	0	4	0	126	0	0	0	1	0	1
OTU	p__Bacteroidetes; g__s__uncultured bacterium__s__ OTU_163	0	0	0	1	0	0	0	0	0	0	0	33	0	5	3	12	0	0	0	0	0	0	0	0	0	0	0	0	0	0	0	0	0	0	0	0	0	0	0	0	0	0	0	0	0	0	0	0
OTU	p__Firmicutes; g__s__Peptococcus sp. oral taxon 167__s__ OTU_868	0	0	0	4	0	0	0	0	0	0	0	0	0	0	0	0	0	0	0	0	0	0	0	0	0	0	0	0	0	0	0	0	0	0	0	0	0	0	0	0	0	0	0	0	0	0	0	0
OTU	p__Firmicutes; g__s__uncultured bacterium__s__ OTU_513	0	0	0	2	0	0	0	0	0	3	0	0	0	0	0	0	0	0	0	0	0	0	54	0	0	0	0	0	0	0	0	0	0	3	0	0	22	0	0	0	0	0	82	0	0	0	12	0
OTU	p__Firmicutes; g__s__uncultured bacterium__s__ OTU_795	0	0	0	1	0	0	0	0	0	0	0	0	0	0	0	0	0	0	0	0	0	0	0	0	0	0	0	73	0	0	0	0	0	0	0	0	0	0	27	0	0	0	0	0	0	0	0	0
OTU	p__Actinobacteria; g__s__Bifidobacterium longum NCC2705__s__ OTU_1327	0	0	0	1	0	0	0	0	0	0	0	0	0	0	0	0	0	0	0	0	0	0	0	0	0	0	0	3	0	0	0	0	0	0	3	9	0	0	0	0	0	0	0	2	0	0	0	23
OTU	p__Actinobacteria; g__s__Bifidobacterium longum NCC2705__s__ OTU_670	0	0	0	1	0	0	0	0	0	0	0	0	0	0	0	0	0	0	0	0	0	0	0	0	0	0	0	3	0	0	0	0	0	0	11	16	0	1	0	0	0	4	0	3	0	0	0	3
OTU	p__Firmicutes; g__s__uncultured organism__s__ OTU_385	0	0	0	1	0	1	0	0	0	0	0	0	0	0	0	0	4	0	0	0	0	0	7	0	5	0	0	0	0	16	163	0	0	0	0	0	0	0	0	28	0	0	0	0	0	0	0	0
OTU	p__Firmicutes; g__s__uncultured bacterium__s__ OTU_1216	0	0	0	1	0	0	0	7	0	2	0	0	1	1	1	2	3	0	0	0	0	0	6	0	0	3	0	0	0	1	0	4	0	0	0	0	3	0	4	0	3	0	2	0	0	0	0	0
OTU	p__Firmicutes; g__s__uncultured bacterium__s__ OTU_766	0	0	0	6	50	0	0	182	901	0	0	0	0	1	0	0	0	0	0	0	0	0	0	0	0	0	0	0	0	0	0	0	0	24	0	0	0	0	0	0	446	0	2	0	0	0	0	0
OTU	p__Firmicutes; g__s__uncultured bacterium__s__ OTU_791	0	0	0	1	0	0	0	0	0	0	0	0	0	0	0	0	0	0	0	0	0	0	0	0	0	0	0	3	0	0	1	0	0	0	2	5	0	0	0	0	0	0	0	0	3	0	0	0
OTU	p__Actinobacteria; g__s__uncultured bacterium__s__ OTU_611	0	0	0	1	0	0	0	0	0	0	0	0	0	0	0	0	0	0	0	0	0	0	0	0	0	0	0	2	0	0	0	0	0	0	0	3	8	0	0	7	0	0	0	0	0	0	0	0
OTU	p__Tenericutes; g__s____s__ OTU_328	0	0	0	4	0	0	0	0	0	0	0	0	0	0	0	0	0	0	0	0	0	0	0	0	0	0	0	0	0	0	0	0	0	0	0	0	0	0	0	0	0	0	0	0	0	0	0	0
OTU	p__Firmicutes; g__s__uncultured bacterium__s__ OTU_2313	0	0	0	4	6	4	2	3	5	13	51	3	109	3	0	3	1	0	16	0	0	0	0	32	0	1	0	1	0	2	7	1	15	2	1	0	18	34	9	0	5	0	10	28	0	1	0	9
OTU	p__Firmicutes; g__s__uncultured bacterium__s__ OTU_1266	0	0	0	3	0	0	0	0	0	0	0	0	0	0	0	0	0	0	0	0	0	0	0	0	0	0	0	0	0	0	0	0	0	0	0	0	0	0	0	0	0	0	0	0	0	0	0	0
OTU	p__Actinobacteria; g__s__Actinomyces turicensis ACS-279-V-Col4__s__ OTU_1758	0	0	0	2	0	0	1	3	0	0	2	0	0	0	0	2	0	0	2	0	3	1	0	0	0	0	1	46	0	2	1	1	0	0	6	32	0	1	2	3	0	0	2	1	0	0	0	26
OTU	p__Firmicutes; g__s____s__ OTU_512	0	0	0	2	30	0	0	0	20	0	0	0	0	2	0	0	0	0	0	0	0	0	0	0	0	3	0	0	0	0	0	0	0	0	0	0	0	3	7	5	135	0	15	0	0	0	0	0
OTU	p__Firmicutes; g__s____s__ OTU_318	0	0	0	1	16	0	0	0	100	0	0	6	0	16	0	0	0	0	0	0	0	0	0	0	0	0	0	0	0	0	0	0	0	0	0	0	0	1	14	13	91	0	223	0	0	0	0	0
OTU	p__Firmicutes; g__s__Coprobacillus sp. D6__s__ OTU_179	0	0	0	5	4	0	1	300	110	1	11	0	35	1	0	0	1	0	95	0	838	1156	0	2	1	0	0	127	0	0	428	58	0	0	182	6	39	16	0	8	0	43	11	8	0	3	0	298
OTU	p__Firmicutes; g__s__uncultured bacterium__s__ OTU_48	0	0	0	1	0	9363	0	2	0	0	0	0	0	948	0	0	0	0	0	0	0	24	0	0	1	0	0	0	0	0	0	0	0	324	2	0	0	0	1	0	1	0	2	0	0	0	0	0
OTU	p__Firmicutes; g__s__uncultured bacterium__s__ OTU_837	0	0	0	2	1	0	0	0	1724	0	0	0	3	0	0	0	0	0	0	0	0	0	0	0	0	0	0	0	0	0	0	0	0	16	1	1	0	1	0	0	27	0	1	0	0	0	0	19
OTU	p__Firmicutes; g__s__uncultured bacterium__s__ OTU_486	0	0	0	2	0	0	0	0	0	0	24	0	49	0	20	5	1	0	0	3	0	0	5	18	2	3	16	24	0	18	1	15	0	0	129	50	0	0	7	3	1	0	0	3	0	14	0	116
OTU	p__Firmicutes; g__s__uncultured bacterium__s__ OTU_370	0	0	0	1	3	0	1	2	0	10	49	1	68	1	0	0	5	254	15	21	17	10	4	41	0	6	7	3	0	0	478	4	3	1	76	18	36	87	0	0	2	13	8	79	0	0	0	2177
OTU	p__Firmicutes; g__s__uncultured bacterium__s__ OTU_234	0	0	0	0	184	0	0	0	0	0	0	0	0	0	0	0	0	0	0	0	0	0	0	0	0	0	0	0	0	218	0	0	0	0	0	0	0	0	0	0	57	0	0	0	0	1	0	0
OTU	p__Firmicutes; g__s__uncultured bacterium__s__ OTU_131	0	0	0	0	468	0	0	905	0	0	0	217	327	473	0	338	0	0	0	0	0	0	0	0	0	0	0	1	0	562	0	0	67	84	0	0	0	0	0	566	647	0	121	0	0	0	0	0
OTU	p__Firmicutes; g__s__uncultured bacterium__s__ OTU_106	0	0	0	0	3470	696	0	0	0	0	0	1397	112	0	0	0	0	0	0	0	0	0	0	0	0	0	0	0	0	0	0	0	0	1	0	0	1	0	0	0	0	0	0	0	0	0	0	0
OTU	p__Firmicutes; g__s__uncultured bacterium__s__ OTU_95	0	0	0	0	49	1	0	993	486	0	0	127	23	34	0	66	213	0	0	0	0	0	0	0	74	0	0	0	0	0	1	67	0	8	0	0	301	169	12	180	588	0	62	76	98	718	8	0
OTU	p__Firmicutes; g__s__uncultured bacterium__s__ OTU_2214	0	0	0	0	185	0	0	0	0	0	0	62	0	0	0	0	0	0	0	0	0	0	0	0	0	0	0	0	0	0	0	0	0	0	0	0	0	0	0	0	0	0	0	0	0	0	0	0
OTU	p__Firmicutes; g__s__uncultured bacterium__s__ OTU_203	0	0	0	0	267	0	0	68	24	0	0	59	0	4	0	0	0	0	204	0	0	0	0	0	510	1	0	0	0	463	0	0	2	0	0	0	0	116	0	0	43	61	0	0	0	0	14	0
OTU	p__Firmicutes; g__s__uncultured bacterium__s__ OTU_471	0	0	0	0	24	0	0	39	0	0	0	0	0	0	0	0	0	0	0	0	0	0	0	0	0	0	0	0	0	0	0	0	0	12	0	0	0	0	0	1	0	0	0	0	59	9	0	0
OTU	p__Firmicutes; g__s__uncultured bacterium__s__ OTU_1415	0	0	0	0	2	0	0	0	0	0	0	0	0	0	0	0	0	0	0	0	0	0	0	0	0	0	0	0	0	0	0	0	0	0	0	0	0	0	0	0	0	0	2	0	0	0	0	0
OTU	p__Firmicutes; g__s__uncultured bacterium__s__ OTU_245	0	0	0	0	22	0	1	802	0	2	0	113	0	0	0	0	0	0	22	0	0	0	0	0	0	0	0	0	0	0	0	0	0	0	0	0	0	0	0	0	0	0	383	0	0	60	0	0
OTU	p__Firmicutes; g__s__uncultured bacterium__s__ OTU_60	0	0	0	0	18	0	0	30	19	66	3	166	74	0	2	52	4	1103	66	1	0	0	0	41	420	463	15	59	0	140	1	9	0	28	0	0	32	410	3	41	5	311	42	1156	0	39	0	1372
OTU	p__Firmicutes; g__s__uncultured bacterium__s__ OTU_543	0	0	0	0	14	0	19	0	0	0	0	4	0	0	0	0	0	0	0	0	0	0	0	0	0	0	0	0	0	0	2	0	1	0	0	0	0	21	0	0	0	0	284	0	0	35	13	0
OTU	p__Firmicutes; g__s__uncultured bacterium__s__ OTU_282	0	0	0	0	34	7	0	87	43	0	0	12	120	0	0	0	9	0	0	0	0	0	0	0	19	0	0	0	0	0	0	0	0	0	0	0	0	1	0	0	42	0	0	0	0	101	0	0
OTU	p__Bacteroidetes; g__s__uncultured bacterium__s__ OTU_119	0	0	0	0	45	6	2	0	0	68	405	0	13	0	0	86	65	0	0	56	0	0	345	0	59	167	131	0	0	0	0	39	0	1	0	0	29	29	0	3	88	0	136	26	0	1	511	251
OTU	p__Firmicutes; g__s__uncultured bacterium__s__ OTU_936	0	0	0	0	6	0	0	10	8	37	2	116	43	0	4	48	0	687	31	0	0	0	0	33	142	204	6	63	0	88	0	6	0	16	2	0	0	268	5	7	0	126	0	777	0	1	0	804
OTU	p__Firmicutes; g__s__uncultured organism__s__ OTU_288	0	0	0	0	37	0	0	0	1	0	0	15	0	0	0	0	0	0	0	0	0	0	0	0	0	0	0	0	0	0	0	0	0	0	0	0	0	0	1277	0	1	0	0	0	0	0	0	0
OTU	p__Firmicutes; g__s__uncultured bacterium__s__ OTU_162	0	0	0	0	60	0	0	108	0	5	0	251	0	0	0	0	0	0	58	0	0	0	0	0	0	0	0	0	0	0	0	0	0	0	0	0	0	0	1	0	0	0	1010	0	0	0	0	0
OTU	p__Firmicutes; g__s__uncultured bacterium__s__ OTU_789	0	0	0	0	13	0	0	0	0	0	0	0	0	0	0	0	0	0	0	0	0	0	0	0	0	0	0	0	0	0	0	0	0	0	0	0	0	0	0	0	0	0	0	0	0	0	0	0
OTU	p__Firmicutes; g__s__uncultured bacterium__s__ OTU_830	0	0	0	0	1	0	0	13	4	28	0	83	28	0	0	35	7	435	50	0	0	1	0	18	219	115	11	33	0	52	0	6	0	11	3	0	133	152	0	11	1	85	144	751	0	151	0	551
OTU	p__Firmicutes; g__s__uncultured bacterium__s__ OTU_255	0	0	0	0	23	0	0	0	10	5	0	0	7	0	0	0	18	0	0	0	0	0	0	0	0	0	0	0	0	0	0	0	0	0	0	0	0	2	84	0	0	0	148	0	0	34	27	0
OTU	p__Firmicutes; g__s__uncultured bacterium__s__ OTU_361	0	0	0	0	5	0	0	0	0	3	0	0	0	0	0	0	0	0	62	0	0	0	0	0	1	0	0	0	0	0	0	0	0	0	0	0	4	3	0	0	0	0	0	0	0	0	9	0
OTU	p__Firmicutes; g__s__uncultured rumen bacterium__s__ OTU_472	0	0	0	0	7	18	0	0	0	0	0	0	0	0	0	0	27	0	0	0	0	0	0	0	0	0	0	0	0	0	0	0	0	0	0	0	0	8	16	0	10	0	0	0	0	0	0	0
OTU	p__Tenericutes; g__s____s__ OTU_208	0	0	0	0	15	0	0	0	0	0	0	0	0	0	0	0	0	0	0	0	0	0	0	0	0	0	0	0	0	1	0	0	0	0	0	0	0	0	0	0	0	0	0	0	0	5365	0	0
OTU	p__Firmicutes; g__s__uncultured bacterium__s__ OTU_336	0	0	0	0	13	0	0	0	20	3	0	0	0	39	0	2	0	0	0	0	0	0	0	0	0	0	0	0	0	0	0	0	0	0	0	0	0	0	30	0	64	0	0	0	0	141	14	0
OTU	p__Firmicutes; g__s__uncultured bacterium__s__ OTU_556	0	0	0	0	19	12	0	0	0	0	0	0	0	0	2	0	0	0	0	0	0	0	0	0	0	0	0	0	0	0	0	0	0	0	0	0	0	0	0	0	0	0	0	0	0	83	0	0
OTU	p__Firmicutes; g__s__uncultured bacterium__s__ OTU_1751	0	0	0	0	1	0	0	0	0	1	0	0	0	0	0	0	4	0	0	0	0	0	0	0	0	0	0	0	0	0	0	0	0	1	0	0	0	0	12	0	0	0	19	0	0	0	7	0
OTU	p__Firmicutes; g__s__uncultured bacterium__s__ OTU_294	0	0	0	0	8	0	0	0	0	0	0	0	0	0	0	0	0	0	0	0	0	0	0	0	0	0	0	0	0	0	0	0	0	9	0	0	0	0	0	0	0	0	0	0	0	0	0	0
OTU	p__Actinobacteria; g__s__uncultured bacterium__s__ OTU_406	0	0	0	0	15	0	0	0	0	0	0	0	0	11	0	0	0	0	0	0	0	0	0	0	15	0	19	0	0	5	0	0	0	8	0	0	0	0	0	39	11	0	0	0	0	0	0	0
OTU	p__Bacteroidetes; g__s__uncultured organism__s__ OTU_963	0	0	0	0	1	0	0	0	0	0	0	0	0	0	0	0	0	1	0	0	0	0	0	0	1	0	0	0	0	0	0	0	0	0	0	0	0	16	0	1	0	0	0	0	0	0	0	0
OTU	p__Firmicutes; g__s__uncultured bacterium__s__ OTU_2175	0	0	0	0	3	31	0	2	0	0	381	0	2	0	0	0	5	0	50	0	58	300	70	0	0	34	83	0	0	0	139	0	5	0	0	0	17	0	0	26	0	0	0	0	0	0	11	0
OTU	p__Firmicutes; g__s__uncultured bacterium__s__ OTU_522	0	0	0	0	5	0	0	0	0	51	0	0	0	0	0	0	0	0	5	0	0	0	0	0	0	0	0	0	0	0	0	0	0	0	0	0	0	0	0	0	0	0	0	0	0	0	0	0
OTU	p__Firmicutes; g__s__uncultured organism__s__ OTU_334	0	0	0	0	7	0	0	0	44	2	0	0	103	0	0	26	10	0	0	0	0	0	0	0	11	0	0	0	0	0	0	0	0	0	0	0	12	4	26	0	0	0	1	0	0	249	5	0
OTU	p__Firmicutes; g__s__uncultured bacterium__s__ OTU_560	0	0	0	0	2	0	0	0	0	0	0	0	0	0	0	0	0	0	0	0	0	0	0	0	0	0	0	0	0	0	0	0	0	1	0	0	0	0	81	0	0	0	0	0	0	0	0	0
OTU	p__Firmicutes; g__s__uncultured bacterium__s__ OTU_2258	0	0	0	0	1	2	2	1	0	0	5	0	0	0	0	0	0	0	1	1	0	2	0	1	3	0	0	0	0	1	0	0	0	0	0	0	0	1	0	6	1	0	4	0	0	0	0	6
OTU	p__Firmicutes; g__s__unidentified__s__ OTU_729	0	0	0	0	3	0	0	0	0	0	0	0	0	0	0	0	0	0	0	0	0	0	0	0	0	0	0	0	0	0	0	0	0	0	0	0	0	0	0	0	0	0	0	0	0	0	0	0
OTU	p__Firmicutes; g__s__uncultured bacterium__s__ OTU_2199	0	0	0	0	1	1	0	0	0	0	5	0	0	1	0	0	1	0	2	0	0	0	0	0	3	0	0	0	0	4	0	0	0	0	0	0	0	1	0	2	1	0	2	0	0	0	1	1
OTU	p__Firmicutes; g__s__unidentified__s__ OTU_2116	0	0	0	0	3	0	0	0	0	21	0	0	0	0	0	0	0	0	0	10	0	0	2	0	0	0	0	0	0	1	0	0	0	0	0	0	0	0	0	0	0	0	0	0	0	0	0	0
OTU	p__Firmicutes; g__s__uncultured bacterium__s__ OTU_1369	0	0	0	0	4	0	0	0	0	0	0	0	0	0	0	0	0	0	0	0	0	0	0	0	0	0	0	0	0	0	0	0	0	0	0	0	0	0	0	0	0	0	0	0	1	0	0	0
OTU	p__Bacteroidetes; g__s__uncultured bacterium__s__ OTU_2014	0	0	0	0	0	2014	888	0	0	0	0	0	0	2128	15	7765	0	0	0	4	1	2	0	0	0	0	426	0	0	1	0	0	6110	3280	0	3	0	0	1	0	2818	0	2	2	0	1	0	0
OTU	p__Bacteroidetes; g__s__uncultured bacterium__s__ OTU_617	0	0	0	0	0	1262	550	0	0	0	0	0	0	1501	13	5461	0	0	0	0	1	1	1	0	4	1	297	3	0	0	0	0	5065	3090	0	4	0	0	1	0	2042	0	1	0	0	1	0	0
OTU	p__Firmicutes; g__s__uncultured bacterium__s__ OTU_276	0	0	0	0	0	1870	0	0	0	0	0	0	0	0	0	0	0	0	0	0	0	0	0	0	0	0	0	0	0	0	0	0	0	0	0	0	0	0	0	0	0	0	0	0	0	0	0	0
OTU	p__Fusobacteria; g__s__uncultured bacterium__s__ OTU_270	0	0	0	0	0	874	0	0	0	720	0	0	0	0	0	0	124	0	0	0	0	0	0	0	0	0	0	0	0	0	0	0	0	0	0	0	0	0	0	0	0	0	0	0	0	0	4	0
OTU	p__Proteobacteria; g__s__uncultured bacterium__s__ OTU_721	0	0	0	0	0	67	0	0	0	0	34	178	0	90	0	0	43	0	0	0	0	0	0	0	0	0	0	0	0	40	0	0	0	7	0	0	0	0	0	0	40	0	0	0	0	0	118	0
OTU	p__Bacteroidetes; g__s__uncultured bacterium__s__ OTU_124	0	0	0	0	0	353	0	21	0	0	0	0	0	0	0	0	0	0	0	26	0	0	771	0	0	0	0	0	0	0	0	0	0	0	0	0	0	0	0	0	0	0	0	2	0	0	0	0
OTU	p__Fusobacteria; g__s__uncultured organism__s__ OTU_583	0	0	0	0	0	94	0	0	0	0	0	0	0	0	0	0	0	0	0	0	0	0	0	0	0	0	0	0	0	0	0	0	0	0	0	0	0	0	0	0	0	0	0	0	0	0	0	0
OTU	p__Firmicutes; g__s__uncultured bacterium__s__ OTU_649	0	0	0	0	0	242	0	0	0	0	0	0	0	0	0	0	0	0	0	0	0	0	0	0	0	0	0	341	0	0	0	0	0	0	0	0	0	0	0	0	0	0	0	0	0	0	0	0
OTU	p__Bacteroidetes; g__s__uncultured bacterium__s__ OTU_1902	0	0	0	0	0	359	129	0	0	0	0	0	0	155	5	59	0	0	0	0	0	0	0	0	0	0	18	0	0	0	0	0	54	94	0	1	0	0	0	0	0	0	0	0	1	2	0	0
OTU	p__Bacteroidetes; g__s__uncultured bacterium__s__ OTU_1463	0	0	0	0	0	1163	440	0	0	0	0	0	0	509	3	261	0	0	0	0	0	0	0	0	0	0	40	0	0	0	0	0	228	302	0	0	0	0	0	0	0	0	1	0	1	8	0	0
OTU	p__Firmicutes; g__s__uncultured bacterium__s__ OTU_392	0	0	0	0	0	330	0	0	0	0	0	0	0	1	0	0	0	0	0	0	0	0	0	0	0	0	0	0	0	0	0	0	0	0	0	0	0	0	0	28	0	0	0	0	0	0	0	0
OTU	p__Firmicutes; g__s__uncultured bacterium__s__ OTU_1433	0	0	0	0	0	183	99	0	0	0	0	0	0	0	0	0	0	0	0	0	0	0	0	0	0	0	0	0	0	0	0	0	0	0	0	0	0	0	0	0	0	0	0	0	0	0	0	0
OTU	p__Fusobacteria; g__s__uncultured microorganism__s__ OTU_667	0	0	0	0	0	34	0	0	0	2	0	0	0	0	0	0	7	0	0	0	0	0	0	0	0	0	0	0	0	0	0	0	0	0	0	0	0	0	0	0	0	0	0	0	0	0	2	0
OTU	p__Firmicutes; g__s__uncultured bacterium__s__ OTU_563	0	0	0	0	0	58	0	0	0	0	0	0	0	0	0	0	0	0	0	0	18	5	0	0	0	0	0	3	0	1	0	0	0	0	2	0	3	0	0	0	0	0	0	0	0	0	0	0
OTU	p__Firmicutes; g__s__bacterium NLAE-zl-C477__s__ OTU_2129	0	0	0	0	0	91	0	0	2	0	0	0	3	0	0	11	0	0	0	0	0	0	0	0	0	0	0	0	0	0	0	0	13	0	0	0	0	0	41	0	0	0	0	0	0	5	0	0
OTU	p__Firmicutes; g__s__uncultured bacterium__s__ OTU_363	0	0	0	0	0	97	0	0	0	0	0	0	0	0	0	9	0	0	0	16	0	0	0	0	0	0	0	0	0	0	0	0	0	0	0	0	0	0	0	0	0	0	11	0	0	0	0	0
OTU	p__Firmicutes; g__s__uncultured bacterium__s__ OTU_1834	0	0	0	0	0	106	0	0	25	0	0	0	0	3	0	0	0	0	0	0	0	0	0	0	0	0	0	0	0	0	8	0	2	0	0	0	0	0	0	0	0	0	0	0	0	0	0	0
OTU	p__Firmicutes; g__s__uncultured bacterium__s__ OTU_1746	0	0	0	0	0	46	0	0	0	0	0	0	0	0	0	0	0	0	0	0	0	0	0	0	0	0	0	0	0	0	0	0	0	0	0	0	0	0	0	0	0	0	1	0	0	0	0	0
OTU	p__Firmicutes; g__s__uncultured bacterium__s__ OTU_1858	0	0	0	0	0	1	0	0	0	0	0	0	0	0	0	0	0	0	0	0	0	0	0	0	4	0	0	0	0	0	0	0	0	0	0	0	0	0	0	0	0	0	1	0	0	0	0	0
OTU	p__Firmicutes; g__s__uncultured bacterium__s__ OTU_63	0	0	0	0	0	171	1804	0	0	0	0	0	0	0	0	0	0	0	0	0	0	0	0	0	0	0	0	0	0	0	0	0	0	0	0	0	0	0	0	0	0	0	0	0	0	0	0	0
OTU	p__Firmicutes; g__s__uncultured bacterium__s__ OTU_1912	0	0	0	0	0	14	0	0	0	0	19	0	0	1	0	0	0	0	0	0	0	0	0	0	0	0	0	62	0	0	42	0	0	0	0	0	0	0	0	0	0	0	0	3	0	0	0	0
OTU	p__Firmicutes; g__s__uncultured bacterium__s__ OTU_718	0	0	0	0	0	27	0	0	11	0	0	0	49	1	0	0	0	0	0	0	2	2	0	0	0	0	0	4	0	0	0	0	0	0	0	0	0	11	56	1	0	37	7	3	0	7	4	0
OTU	p__Firmicutes; g__s__uncultured bacterium__s__ OTU_341	0	0	0	0	0	8	0	0	2	0	0	0	3	0	0	21	0	0	0	0	0	0	0	0	0	0	0	0	0	0	0	0	34	3	0	0	0	0	66	0	0	0	0	0	0	12	0	0
OTU	p__Actinobacteria; g__s__uncultured bacterium__s__ OTU_890	0	0	0	0	0	7	0	0	0	0	0	0	4	0	0	0	0	0	0	0	0	0	0	0	0	0	0	0	0	0	2	0	0	0	2	0	0	0	0	0	0	0	0	0	0	0	0	0
OTU	p__Firmicutes; g__s__uncultured bacterium__s__ OTU_744	0	0	0	0	0	3	0	0	0	0	0	0	0	0	0	0	0	0	0	0	0	0	0	0	0	0	0	0	0	0	0	0	0	0	0	0	0	0	0	0	0	0	0	0	0	0	0	0
OTU	p__Firmicutes; g__s__uncultured organism__s__ OTU_697	0	0	0	0	0	6	0	0	0	0	0	0	0	0	0	0	0	0	0	0	0	0	0	1	0	0	40	0	0	0	0	0	0	0	0	0	31	2	0	0	0	0	0	0	0	8	0	0
OTU	p__Firmicutes; g__s__uncultured bacterium__s__ OTU_332	0	0	0	0	0	5	0	0	0	0	0	0	0	0	0	0	0	0	0	0	0	0	0	0	0	0	6	0	0	0	0	0	0	0	0	0	8	0	0	0	0	0	0	0	0	13	0	0
OTU	p__Firmicutes; g__s__unidentified__s__ OTU_523	0	0	0	0	0	3	0	5	0	0	129	0	7	0	0	0	0	0	0	0	0	0	0	0	0	0	0	12	0	0	0	0	3	0	0	0	0	0	18	0	0	0	4	0	0	13	2	0
OTU	p__Firmicutes; g__s__uncultured bacterium__s__ OTU_68	0	0	0	0	0	1	0	0	0	0	2100	0	0	0	78	0	0	0	1	0	20632	15114	34	8	3	1	2	18	2	12	21904	2	0	0	3	0	5	74	2	2	0	2	0	0	0	0	0	2
OTU	p__Firmicutes; g__s__uncultured bacterium__s__ OTU_34	0	0	0	0	0	17	0	0	0	0	76	0	0	0	0	0	0	0	1	0	6856	16404	622	532	39	283	0	1	4	5	2	6284	0	0	3	1	1	280	0	10	4	1	0	83	1969	0	186	1
OTU	p__Firmicutes; g__s__uncultured bacterium__s__ OTU_415	0	0	0	0	0	21	0	7	0	28	0	19	0	0	0	0	0	0	0	0	0	0	0	0	0	0	0	0	0	0	0	0	3	5	0	0	9	0	106	0	0	0	52	263	0	89	0	0
OTU	p__Firmicutes; g__s__uncultured organism__s__ OTU_128	0	0	0	0	0	6	0	0	0	0	2	0	7	0	0	0	0	0	5	0	5785	8140	5	0	4	5	41	277	2	2	7450	3	0	0	1	2	0	4	0	147	1	1	0	2	0	0	0	2
OTU	p__Bacteroidetes; g__s__uncultured bacterium__s__ OTU_2134	0	0	0	0	0	5	0	0	13	8	4	3	0	3	0	0	7	0	0	0	0	0	0	0	1	0	0	62	0	0	0	28	0	0	0	0	0	0	0	0	0	0	0	0	0	0	8	0
OTU	p__Firmicutes; g__s__Lactobacillus delbrueckii subsp. bulgaricus__s__ OTU_468	0	0	0	0	0	10	2	0	0	0	0	0	0	0	0	0	0	0	0	0	0	109	0	5	6	0	0	0	0	0	0	0	0	0	0	0	0	0	0	0	0	0	1	0	0	0	16	0
OTU	p__Firmicutes; g__s__uncultured bacterium__s__ OTU_2143	0	0	0	0	0	2	0	0	0	0	7	0	0	0	0	0	0	0	0	0	997	2390	98	70	9	29	0	0	0	0	0	807	0	0	0	0	0	36	0	0	0	1	0	9	381	0	43	0
OTU	p__Firmicutes; g__s__uncultured bacterium__s__ OTU_1787	0	0	0	0	0	6	0	0	0	0	0	0	0	0	0	0	0	0	0	0	0	0	0	0	0	0	0	0	0	0	0	0	0	0	0	0	0	0	0	0	0	0	0	0	0	0	0	0
OTU	k__No blast hit OTU_1823	0	0	0	0	0	2	0	0	0	0	0	0	0	0	0	0	0	0	0	0	0	0	0	0	0	0	0	0	0	0	0	0	0	0	0	0	0	0	0	0	0	0	0	0	0	0	0	0
OTU	p__Proteobacteria; g__s__uncultured bacterium__s__ OTU_1713	0	0	0	0	0	3	0	0	0	0	0	0	0	0	0	0	0	0	0	0	0	0	0	0	0	0	0	0	0	0	0	0	0	0	0	0	0	0	0	0	2	0	0	0	0	0	0	0
OTU	p__Bacteroidetes; g__s__uncultured bacterium__s__ OTU_501	0	0	0	0	0	3	0	0	0	0	0	0	0	0	2	0	0	0	0	0	0	0	0	0	0	0	0	0	0	0	0	0	0	0	0	162	0	0	0	0	9	0	0	0	0	0	0	0
OTU	p__Bacteroidetes; g__s__Alistipes sp. CC-5826-wt-bac__s__ OTU_1666	0	0	0	0	0	1	0	0	0	0	0	0	0	0	0	0	1	0	0	0	0	0	0	0	0	0	0	0	0	1	0	0	0	0	0	0	0	0	0	0	0	0	0	1	0	1	0	0
OTU	p__Firmicutes; g__s__uncultured bacterium__s__ OTU_1821	0	0	0	0	0	2	0	0	0	0	0	0	0	0	0	0	0	0	0	0	0	0	0	0	0	0	0	0	0	0	0	0	0	0	0	0	0	0	0	0	0	0	0	0	0	0	0	0
OTU	p__Firmicutes; g__s__uncultured bacterium__s__ OTU_1592	0	0	0	0	0	2	0	0	0	0	0	0	0	0	0	0	2	0	0	0	0	0	0	0	0	0	0	0	0	0	0	0	1	0	0	0	0	0	0	6	0	0	0	18	0	0	0	0
OTU	p__Firmicutes; g__s__uncultured organism__s__ OTU_1782	0	0	0	0	0	1	0	0	0	0	4	0	0	0	0	0	0	0	1	4	24	26	1	0	0	1	0	10	14	0	13	8	0	0	14	7	0	1	0	2	0	0	0	1	3	0	0	2
OTU	p__Bacteroidetes; g__s__uncultured bacterium__s__ OTU_2016	0	0	0	0	0	1	0	0	0	1	1	0	0	0	0	0	0	3	0	0	0	0	0	0	0	0	0	2	0	0	0	0	0	0	0	0	0	1	0	0	0	0	2	0	0	0	0	0
OTU	p__Firmicutes; g__s__uncultured organism__s__ OTU_1956	0	0	0	0	0	1	4	0	0	1	0	1	0	0	0	0	3	0	1	0	0	0	0	1	0	5	0	0	0	1	0	2	1	0	0	0	0	0	0	0	0	0	0	0	0	1	0	0
OTU	p__Cyanobacteria; g__s____s__ OTU_398	0	0	0	0	0	2	0	0	0	0	0	0	0	0	0	0	0	0	0	0	0	0	0	0	0	0	0	0	0	682	0	0	0	0	0	0	0	0	0	0	0	0	0	0	0	0	0	0
OTU	p__Firmicutes; g__s__uncultured bacterium__s__ OTU_1801	0	0	0	0	0	1	0	0	0	0	0	0	0	0	1	0	0	0	0	0	1	0	0	0	0	0	0	0	0	0	0	1	0	0	0	0	0	0	0	0	0	0	0	0	0	0	0	0
OTU	p__Firmicutes; g__s__uncultured bacterium__s__ OTU_863	0	0	0	0	0	1	1	1	0	0	1	0	0	0	2	0	2	0	0	0	1	1	2	1	7	1	1	0	0	1	5	2	1	0	0	0	0	0	0	4	0	0	0	1	22	1	5	0
OTU	p__Firmicutes; g__s__uncultured organism__s__ OTU_1565	0	0	0	0	0	2	0	0	0	0	0	0	0	0	0	0	0	0	0	0	0	0	0	0	0	0	0	0	0	0	0	0	0	0	0	0	0	15	0	0	0	0	0	0	0	0	0	0
OTU	p__Proteobacteria; g__s__uncultured bacterium__s__ OTU_1045	0	0	0	0	0	3	0	0	0	0	0	0	0	0	0	0	1	0	0	0	0	0	0	0	0	0	0	0	0	0	0	0	0	0	0	0	0	0	0	0	0	0	0	0	0	0	0	0
OTU	p__Bacteroidetes; g__s__uncultured organism__s__ OTU_91	0	0	0	0	0	0	2265	0	0	0	0	0	0	413	0	0	0	0	0	0	0	0	0	0	0	0	0	0	0	0	0	0	0	0	0	0	0	0	0	0	0	0	0	0	0	0	0	0
OTU	p__Firmicutes; g__s__uncultured bacterium__s__ OTU_604	0	0	0	0	0	0	118	0	0	0	0	0	0	0	0	0	0	0	0	0	0	0	0	1	0	0	0	0	0	0	0	0	0	0	0	0	0	0	0	0	0	0	0	0	0	0	0	0
OTU	p__Firmicutes; g__s__uncultured bacterium__s__ OTU_1089	0	0	0	0	0	0	75	0	0	0	0	0	0	0	0	0	0	0	0	0	0	0	0	0	0	0	0	0	0	0	0	0	0	0	0	0	0	0	0	0	0	0	0	0	0	0	0	0
OTU	p__Firmicutes; g__s__uncultured bacterium__s__ OTU_2320	0	0	0	0	0	0	40	0	0	0	0	0	0	0	0	0	0	0	0	0	0	0	0	0	0	0	0	0	0	0	0	0	0	0	0	0	0	0	0	0	0	0	0	0	0	0	0	0
OTU	p__Proteobacteria; g__s__uncultured bacterium__s__ OTU_425	0	0	0	0	0	0	14	0	0	0	0	0	0	0	0	0	0	0	0	0	682	0	0	0	0	6	0	0	0	0	0	0	0	0	0	0	0	0	0	16	0	0	0	0	0	0	0	0
OTU	p__Proteobacteria; g__s__Eikenella corrodens CC92I__s__ OTU_777	0	0	0	0	0	0	4	0	0	0	0	0	0	0	0	0	0	0	0	0	1	0	0	0	8	0	0	0	0	0	0	0	0	0	0	0	4	0	0	0	0	0	0	0	0	0	0	12
OTU	p__Firmicutes; g__s__uncultured bacterium__s__ OTU_1720	0	0	0	0	0	0	30	0	0	1	0	0	0	0	0	0	0	0	0	0	0	0	0	0	0	0	0	0	0	0	0	0	0	3	0	0	0	0	0	0	0	0	0	2	0	0	0	0
OTU	p__Proteobacteria; g__s__uncultured bacterium__s__ OTU_127	0	0	0	0	0	0	15	0	0	0	0	0	0	0	0	0	0	5	0	7	3435	3	3	1	0	6	0	199	2	0	3	2	0	0	1	3	0	501	0	8	0	1	0	0	0	0	0	0
OTU	p__Firmicutes; g__s__uncultured bacterium__s__ OTU_305	0	0	0	0	0	0	51	0	0	0	172	0	782	0	0	0	0	0	0	0	0	0	0	0	0	0	50	204	0	0	0	0	0	0	0	0	16	4	2	0	0	0	0	0	0	0	0	0
OTU	p__Bacteroidetes; g__s__Chryseobacterium sp. LT2D__s__ OTU_714	0	0	0	0	0	0	10	0	0	0	0	0	0	0	0	0	0	0	0	0	0	0	0	0	0	0	0	0	0	0	0	0	0	0	0	0	0	0	0	0	0	0	0	0	0	0	0	0
OTU	p__Firmicutes; g__s__Robinsoniella peoriensis__s__ OTU_185	0	0	0	0	0	0	11	0	0	0	0	0	0	0	0	0	0	0	0	0	546	0	6	0	0	0	0	6	0	0	0	0	0	0	0	0	0	0	0	3	0	4	0	0	297	0	0	0
OTU	p__Proteobacteria; g__s__uncultured bacterium__s__ OTU_1024	0	0	0	0	0	0	12	0	0	0	0	0	0	0	0	0	0	0	0	0	0	0	0	0	0	0	0	0	0	0	0	0	0	0	0	0	0	0	0	0	0	0	0	0	0	0	0	0
OTU	p__Firmicutes; g__s__uncultured bacterium__s__ OTU_140	0	0	0	0	0	0	1	0	0	0	0	0	0	0	0	0	0	0	0	0	20096	7750	2	1	1	4	1	6	0	5	7185	1	0	0	0	1	1	0	0	20	0	0	0	0	0	0	0	3
OTU	p__Firmicutes; g__s__uncultured bacterium__s__ OTU_2024	0	0	0	0	0	0	2	0	0	0	0	0	0	0	0	0	0	0	0	0	0	0	0	0	0	0	0	0	0	0	0	0	0	0	0	0	0	0	0	0	0	0	0	0	0	0	0	0
OTU	p__Proteobacteria; g__s__uncultured bacterium__s__ OTU_959	0	0	0	0	0	0	5	0	0	0	0	0	0	0	0	0	0	0	0	0	2	0	2	0	11	6	0	0	9	1	0	0	4	0	0	0	0	2	0	0	0	0	0	0	0	0	5	3
OTU	p__Firmicutes; g__s__uncultured organism__s__ OTU_1136	0	0	0	0	0	0	2	0	0	2	0	0	0	0	0	0	0	0	1	0	0	0	0	2	2	5	0	0	0	1	0	0	0	0	0	0	0	5	0	5	0	0	5	0	0	0	0	0
OTU	p__Proteobacteria; g__s__uncultured bacterium__s__ OTU_730	0	0	0	0	0	0	3	0	0	0	0	0	0	0	0	0	0	0	0	1	2406	6	0	0	0	6	0	108	0	0	0	7	0	0	1	2	0	336	0	6	0	2	0	0	0	0	0	0
OTU	p__Bacteroidetes; g__s__uncultured organism__s__ OTU_796	0	0	0	0	0	0	1	0	1	0	4	0	0	0	0	0	0	0	0	0	0	0	0	0	0	0	0	70	0	0	0	1	0	0	0	0	0	7	0	14	0	0	0	164	0	1	0	0
OTU	p__Firmicutes; g__s__uncultured bacterium__s__ OTU_218	0	0	0	0	0	0	1	0	306	0	0	698	0	568	0	0	1	0	0	0	0	0	0	0	22	1	0	0	0	0	0	0	0	500	0	0	54	3	0	0	122	1	1	0	0	0	0	0
OTU	p__Firmicutes; g__s__uncultured bacterium__s__ OTU_175	0	0	0	0	0	0	7	0	0	0	0	94	0	349	0	0	0	0	28	0	0	0	0	0	583	7	0	3	0	647	0	0	0	134	0	0	1	1	0	0	256	0	0	0	0	59	0	0
OTU	p__Proteobacteria; g__s__uncultured bacterium__s__ OTU_769	0	0	0	0	0	0	1	0	0	0	0	0	0	0	0	0	0	0	0	0	0	0	0	0	0	1	0	0	0	0	0	0	9	0	0	0	0	0	0	0	0	0	0	0	0	0	0	0
OTU	p__Firmicutes; g__s__uncultured Eubacterium sp.__s__ OTU_813	0	0	0	0	0	0	2	0	0	0	0	0	0	0	4	0	0	0	0	0	0	0	0	0	0	0	0	0	0	0	0	0	0	2	0	0	0	0	0	0	0	0	0	0	0	0	0	0
OTU	p__Firmicutes; g__s____s__ OTU_695	0	0	0	0	0	0	3	0	0	3	0	0	0	0	0	0	0	0	0	0	0	0	0	0	0	0	0	2	0	0	0	0	0	0	0	0	0	0	0	0	0	0	0	1	0	0	0	0
OTU	p__Proteobacteria; g__s__uncultured bacterium__s__ OTU_1399	0	0	0	0	0	0	5	0	0	0	0	0	0	0	0	0	0	0	0	0	17	0	0	0	0	0	0	0	0	0	0	0	0	0	0	0	0	1	0	1	0	1	0	0	0	0	0	0
OTU	p__Firmicutes; g__s__uncultured bacterium__s__ OTU_183	0	0	0	0	0	0	1	0	0	0	0	0	0	0	0	0	0	0	0	0	0	0	0	0	0	560	0	0	0	33	0	0	0	0	0	0	0	10	0	0	0	0	0	0	0	0	513	0
OTU	p__Proteobacteria; g__s__Klebsiella oxytoca__s__ OTU_424	0	0	0	0	0	0	1	0	0	0	0	0	0	0	0	0	0	0	0	3	234	0	0	0	0	1	1	24	0	0	0	0	0	0	2	2	0	55	0	48	0	0	0	0	0	0	0	0
OTU	p__Firmicutes; g__s__uncultured Veillonella sp.__s__ OTU_379	0	0	0	0	0	0	8	0	0	0	0	0	0	0	0	0	0	0	0	1	0	0	0	0	0	0	0	0	0	667	0	0	3	0	0	0	0	0	0	0	0	0	0	0	0	0	0	0
OTU	p__Bacteroidetes; g__s__uncultured bacterium__s__ OTU_1044	0	0	0	0	0	0	1	0	0	0	0	0	0	0	0	0	0	0	0	0	0	0	0	0	0	0	0	0	0	0	0	0	0	0	0	0	0	0	0	0	0	0	0	0	0	0	0	0
OTU	p__Firmicutes; g__s__uncultured bacterium__s__ OTU_147	0	0	0	0	0	0	3	0	0	0	0	0	0	0	0	0	0	0	0	10	0	0	3	7	199	17	109	0	273	46	0	0	0	0	56	127	0	9	0	1	16	57	0	0	15	0	0	3009
OTU	p__Fibrobacteres; g__s__uncultured bacterium__s__ OTU_1619	0	0	0	0	0	0	3	0	0	0	0	0	0	0	0	0	0	0	0	0	0	0	0	0	0	0	0	0	0	0	0	0	0	0	0	0	0	0	0	0	0	0	0	0	0	0	0	0
OTU	p__Firmicutes; g__s__uncultured bacterium__s__ OTU_753	0	0	0	0	0	0	0	242	0	0	0	0	0	0	93	0	0	0	0	0	0	0	0	0	0	0	0	0	0	0	0	0	2	0	0	0	0	0	0	0	0	0	0	0	0	186	0	0
OTU	p__Firmicutes; g__s__uncultured bacterium__s__ OTU_110	0	0	0	0	0	0	0	401	0	0	0	0	0	284	0	0	0	0	0	0	0	0	0	0	0	0	0	0	0	0	0	0	0	0	0	0	0	0	163	0	0	0	0	1	0	0	0	0
OTU	p__Firmicutes; g__s__uncultured bacterium__s__ OTU_866	0	0	0	0	0	0	0	93	9	0	0	0	0	0	0	0	0	0	0	0	0	0	0	0	0	0	0	0	0	0	0	0	0	0	0	0	0	0	67	0	73	0	0	0	0	0	0	0
OTU	p__Firmicutes; g__s__uncultured organism__s__ OTU_1286	0	0	0	0	0	0	0	1	0	0	7	0	8	0	0	0	1	0	0	0	0	0	0	0	0	0	0	0	0	0	0	0	0	0	0	4	0	0	0	0	0	0	6	1	0	0	2	0
OTU	p__Firmicutes; g__s__Clostridium sp. YIT 12069__s__ OTU_661	0	0	0	0	0	0	0	34	5	0	0	0	0	0	0	0	0	0	0	0	0	0	0	0	0	0	0	0	0	0	0	0	0	0	0	0	0	0	32	0	0	0	0	0	0	0	0	0
OTU	p__Firmicutes; g__s__unidentified__s__ OTU_497	0	0	0	0	0	0	0	9	0	0	0	0	28	0	0	13	0	0	0	0	0	0	0	0	0	0	0	0	0	0	0	0	0	0	0	0	0	0	0	0	0	0	0	0	0	4	0	0
OTU	p__Proteobacteria; g__s__uncultured bacterium__s__ OTU_1338	0	0	0	0	0	0	0	5	0	0	0	3	4	0	0	0	0	22	0	5	163	2	0	2	0	0	0	3	10	7	2	3	0	0	17	277	66	2	0	21	0	34	0	6	0	0	0	222
OTU	p__Firmicutes; g__s__uncultured bacterium__s__ OTU_85	0	0	0	0	0	0	0	226	42	7	0	1	0	35	0	0	0	0	0	0	0	0	1	0	3177	0	0	0	0	0	0	0	0	0	1	0	0	0	1	3	141	459	0	0	0	0	158	0
OTU	p__Firmicutes; g__s__uncultured bacterium__s__ OTU_1333	0	0	0	0	0	0	0	47	0	0	0	0	0	0	0	0	0	0	0	0	0	0	0	0	0	0	0	0	0	0	0	0	0	0	0	0	0	0	12	0	0	0	0	0	0	0	0	0
OTU	p__Firmicutes; g__s__uncultured bacterium__s__ OTU_339	0	0	0	0	0	0	0	129	0	0	0	0	0	0	0	0	0	0	0	0	0	0	0	0	0	0	0	0	0	0	0	0	0	0	0	0	0	0	0	0	0	0	0	0	0	0	0	0
OTU	p__Firmicutes; g__s__uncultured bacterium__s__ OTU_460	0	0	0	0	0	0	0	62	0	0	0	0	0	0	0	0	0	0	0	0	0	0	0	0	0	0	0	0	0	0	0	0	0	0	0	0	0	0	0	0	0	0	0	0	0	994	0	0
OTU	p__Firmicutes; g__s__uncultured bacterium__s__ OTU_520	0	0	0	0	0	0	0	37	3	0	0	0	0	0	0	0	0	0	0	0	0	0	0	0	0	0	0	0	0	0	0	0	0	0	0	0	0	0	15	0	1	0	0	0	0	0	0	0
OTU	p__Firmicutes; g__s__uncultured bacterium__s__ OTU_997	0	0	0	0	0	0	0	101	0	1	0	0	0	0	0	0	0	0	0	0	0	0	0	0	0	0	0	0	0	0	0	0	0	0	0	0	0	0	0	0	0	0	0	0	0	0	0	0
OTU	p__Firmicutes; g__s__uncultured bacterium__s__ OTU_1007	0	0	0	0	0	0	0	1	0	0	0	0	0	0	0	0	0	0	0	0	0	0	0	0	0	0	0	0	0	0	0	0	0	0	0	0	0	1	0	0	0	0	0	0	0	0	0	0
OTU	p__Firmicutes; g__s__uncultured bacterium__s__ OTU_1588	0	0	0	0	0	0	0	14	5	0	0	0	0	0	0	0	0	0	0	0	0	0	0	0	0	0	0	0	0	0	0	0	0	3	0	0	0	0	5	0	0	0	0	0	0	0	0	0
OTU	p__Proteobacteria; g__s__uncultured bacterium__s__ OTU_56	0	0	0	0	0	0	0	15	0	0	0	3	15	0	0	0	0	118	15	39	1375	38	1	43	0	1	26	118	35	14	82	135	0	1	238	3116	638	19	2	224	7	399	2	13	33	0	0	3094
OTU	p__Proteobacteria; g__s__Kluyvera sp. SCU-B68__s__ OTU_662	0	0	0	0	0	0	0	19	0	0	0	6	26	4	0	0	0	66	2	16	843	17	0	30	0	1	18	74	11	3	40	67	0	0	106	1240	306	12	1	106	0	147	0	8	19	0	0	1227
OTU	p__Firmicutes; g__s__uncultured bacterium__s__ OTU_2382	0	0	0	0	0	0	0	3	0	0	0	0	0	0	0	0	0	0	0	0	0	0	0	0	0	0	0	0	0	0	0	0	0	0	0	0	0	0	0	0	0	0	0	0	0	0	0	0
OTU	p__Firmicutes; g__s__uncultured organism__s__ OTU_1264	0	0	0	0	0	0	0	17	0	0	0	0	0	0	0	0	0	0	0	0	0	0	0	0	0	0	0	0	0	0	0	0	0	0	0	0	0	0	31	0	0	0	0	0	0	0	0	0
OTU	p__Firmicutes; g__s__uncultured bacterium__s__ OTU_2098	0	0	0	0	0	0	0	1	0	0	0	0	0	0	0	0	0	0	0	0	0	0	0	0	1	1	0	0	0	2	0	0	0	0	0	0	5	10	0	6	0	0	2	3	0	0	0	0
OTU	p__Firmicutes; g__s__uncultured bacterium__s__ OTU_97	0	0	0	0	0	0	0	1	0	0	0	0	0	0	0	0	0	0	8694	1	0	0	1	0	0	0	0	0	0	0	0	0	0	0	0	0	0	0	0	0	0	0	1	0	0	0	0	0
OTU	p__Firmicutes; g__s__uncultured bacterium__s__ OTU_1477	0	0	0	0	0	0	0	3	0	0	0	0	0	0	0	0	0	0	0	0	0	0	0	0	0	0	0	0	0	0	0	0	0	0	0	0	0	0	0	0	0	0	0	0	0	0	0	0
OTU	p__Firmicutes; g__s__uncultured bacterium__s__ OTU_526	0	0	0	0	0	0	0	13	0	0	0	0	27	4	1	0	0	0	0	0	0	0	0	0	0	1	0	0	0	0	0	0	0	0	0	0	0	0	16	0	5	0	0	0	0	0	14	0
OTU	p__Firmicutes; g__s__uncultured organism__s__ OTU_462	0	0	0	0	0	0	0	16	54	0	0	0	0	0	0	0	0	0	0	0	0	0	0	54	0	0	0	0	0	0	0	0	0	0	0	0	0	0	1	0	0	0	0	0	0	25	0	0
OTU	p__Firmicutes; g__s__uncultured bacterium__s__ OTU_572	0	0	0	0	0	0	0	2	0	0	0	0	0	0	14	0	0	0	0	0	0	2	0	0	10	0	0	15	0	0	1	0	0	0	0	0	0	0	80	0	0	0	0	7	0	0	0	0
OTU	p__Firmicutes; g__s__uncultured bacterium__s__ OTU_514	0	0	0	0	0	0	0	7	0	0	0	0	0	0	0	0	0	0	0	0	0	0	0	0	0	0	0	0	0	0	0	0	0	2	0	0	0	2	31	0	0	0	0	0	0	23	0	0
OTU	p__Firmicutes; g__s__uncultured bacterium__s__ OTU_1379	0	0	0	0	0	0	0	2	0	0	0	0	0	0	0	0	0	0	0	0	0	0	0	0	0	0	0	0	0	0	0	0	0	0	0	0	0	0	8	0	4	0	0	0	0	0	0	0
OTU	p__Proteobacteria; g__s__Methylobacterium populi__s__ OTU_1668	0	0	0	0	0	0	0	2	0	0	0	0	0	0	0	0	0	0	0	0	0	0	0	0	0	0	0	0	0	0	0	0	0	0	0	0	0	0	0	0	0	0	0	0	0	0	0	0
OTU	p__Firmicutes; g__s__uncultured bacterium__s__ OTU_1174	0	0	0	0	0	0	0	2	0	0	0	0	0	0	0	0	0	0	0	0	0	0	0	0	0	0	0	0	0	0	0	0	0	0	0	0	0	4	0	0	0	0	1	0	0	0	0	0
OTU	p__Firmicutes; g__s__uncultured organism__s__ OTU_614	0	0	0	0	0	0	0	1	0	0	0	0	0	0	0	0	0	0	0	0	0	0	0	0	0	0	0	0	0	1	0	0	0	0	0	0	0	0	0	0	0	0	0	0	0	0	0	0
OTU	p__Firmicutes; g__s__uncultured bacterium__s__ OTU_1387	0	0	0	0	0	0	0	3	0	0	0	0	0	0	0	0	0	0	0	0	0	0	0	0	0	0	0	0	0	0	0	0	0	0	0	0	0	3	0	0	0	0	0	0	0	0	0	0
OTU	p__Firmicutes; g__s__uncultured bacterium__s__ OTU_1872	0	0	0	0	0	0	0	1	0	0	0	0	0	0	0	0	0	0	0	0	0	0	0	0	0	0	0	0	0	0	0	0	0	0	0	0	0	0	0	0	1	0	0	0	0	0	0	0
OTU	p__Firmicutes; g__s__uncultured bacterium__s__ OTU_558	0	0	0	0	0	0	0	3	15	0	0	0	0	0	0	0	1	0	0	0	0	0	0	0	0	0	0	0	0	0	0	0	0	0	0	0	0	0	9	0	0	0	0	0	0	0	0	0
OTU	p__Firmicutes; g__s__uncultured bacterium__s__ OTU_1983	0	0	0	0	0	0	0	3	0	0	0	0	0	1	0	0	0	0	0	0	0	0	0	0	0	0	0	0	0	0	0	0	0	0	0	0	0	0	0	0	0	0	0	0	0	0	0	0
OTU	p__Firmicutes; g__s__Lachnospiraceae bacterium SRB530__s__ OTU_731	0	0	0	0	0	0	0	1	0	0	0	0	0	0	0	0	0	0	1	0	0	0	1	0	0	0	0	0	0	0	0	0	0	0	0	0	0	0	0	0	0	0	0	0	0	0	0	0
OTU	p__Firmicutes; g__s__uncultured bacterium__s__ OTU_1116	0	0	0	0	0	0	0	2	0	0	0	0	0	0	0	0	0	0	1	0	0	0	0	1	0	0	0	17	0	0	1	0	0	0	15	173	6	0	0	3	0	1	0	2	0	0	0	0
OTU	p__Firmicutes; g__s__uncultured organism__s__ OTU_1241	0	0	0	0	0	0	0	1	0	0	1	0	2	0	0	1	0	0	0	0	0	1	0	0	0	0	0	0	0	0	0	0	0	0	0	0	0	0	0	0	0	0	0	0	0	0	0	0
OTU	p__Tenericutes; g__s____s__ OTU_320	0	0	0	0	0	0	0	0	635	0	0	0	0	0	0	0	0	0	0	0	0	0	0	0	0	0	0	0	0	0	0	0	0	0	0	0	0	0	0	0	0	0	0	0	0	0	0	0
OTU	p__Bacteroidetes; g__s____s__ OTU_226	0	0	0	0	0	0	0	0	344	0	0	0	0	1	0	0	0	0	0	0	0	0	0	0	34	0	0	0	0	93	0	0	0	8	0	0	0	6	0	0	179	0	0	0	0	121	0	0
OTU	p__Proteobacteria; g__s__uncultured bacterium__s__ OTU_134	0	0	0	0	0	0	0	0	26	0	0	0	0	0	0	1	0	0	0	0	0	0	0	0	0	0	0	0	0	0	0	0	0	0	0	0	0	0	0	0	73	0	0	0	0	34	0	0
OTU	p__Tenericutes; g__s____s__ OTU_445	0	0	0	0	0	0	0	0	295	0	0	0	0	0	0	0	0	0	0	0	0	0	0	0	0	0	0	0	0	0	0	0	0	0	0	0	0	0	0	0	0	0	71	0	0	0	0	0
OTU	p__Firmicutes; g__s__uncultured bacterium__s__ OTU_295	0	0	0	0	0	0	0	0	380	0	0	0	0	0	0	0	0	0	0	0	0	0	0	0	0	0	0	0	0	0	0	0	0	88	0	0	0	0	0	0	0	0	0	0	0	0	0	0
OTU	p__Bacteroidetes; g__s__unidentified__s__ OTU_330	0	0	0	0	0	0	0	0	137	0	0	0	0	0	0	0	0	0	0	0	0	0	0	0	0	0	0	0	0	0	0	0	0	0	0	0	0	0	0	0	705	0	0	0	0	0	0	0
OTU	p__Firmicutes; g__s__uncultured Peptococcaceae bacterium__s__ OTU_443	0	0	0	0	0	0	0	0	5	0	0	0	0	0	0	0	0	0	0	0	0	0	0	0	0	0	0	0	0	0	0	0	0	0	4	0	0	0	0	0	0	0	0	0	0	0	0	0
OTU	p__Firmicutes; g__s__uncultured organism__s__ OTU_552	0	0	0	0	0	0	0	0	9	0	0	0	0	0	0	0	0	0	0	0	0	0	0	0	0	0	0	0	0	0	0	0	0	0	0	0	0	0	71	0	0	0	0	0	0	0	0	0
OTU	p__Firmicutes; g__s__uncultured bacterium__s__ OTU_266	0	0	0	0	0	0	0	0	161	0	0	0	0	0	0	0	0	0	0	0	0	0	0	0	0	0	0	0	0	0	0	0	0	0	0	0	0	0	0	0	41	0	0	0	0	0	0	0
OTU	p__Firmicutes; g__s__uncultured bacterium__s__ OTU_167	0	0	0	0	0	0	0	0	156	0	0	0	0	411	0	0	0	0	0	0	0	0	0	0	1	0	0	0	0	0	0	0	0	67	0	0	0	0	0	0	0	0	0	0	0	941	0	0
OTU	p__Firmicutes; g__s__uncultured bacterium__s__ OTU_449	0	0	0	0	0	0	0	0	54	0	0	0	0	0	0	0	0	0	0	0	0	0	0	0	0	0	0	0	0	0	0	0	0	0	0	0	0	0	45	0	16	0	5	0	0	0	19	0
OTU	p__Firmicutes; g__s__uncultured organism__s__ OTU_391	0	0	0	0	0	0	0	0	25	0	0	0	0	0	5	2	4	0	0	0	0	0	0	0	0	0	0	0	0	0	0	19	0	0	0	0	0	0	58	0	8	0	0	0	0	1	0	0
OTU	p__Tenericutes; g__s____s__ OTU_410	0	0	0	0	0	0	0	0	244	0	0	0	0	0	0	0	0	0	0	0	0	0	0	0	0	0	0	0	0	0	0	0	0	0	0	0	0	0	0	0	0	0	0	0	0	0	0	0
OTU	p__Firmicutes; g__s__uncultured bacterium__s__ OTU_1193	0	0	0	0	0	0	0	0	48	0	0	0	0	0	0	1	27	0	0	0	0	0	0	0	0	0	0	0	0	0	0	0	0	0	0	0	0	3	0	0	0	0	0	0	0	0	14	0
OTU	p__Firmicutes; g__s__uncultured bacterium__s__ OTU_476	0	0	0	0	0	0	0	0	19	0	0	0	0	0	0	0	0	0	0	0	0	0	0	0	0	0	0	0	0	0	0	0	0	0	0	0	0	0	0	0	0	0	0	0	0	58	0	0
OTU	p__Tenericutes; g__s____s__ OTU_228	0	0	0	0	0	0	0	0	22	0	0	0	0	0	0	0	0	0	0	0	0	0	0	0	18	0	0	0	0	0	0	0	0	0	0	0	0	0	634	0	0	0	0	0	0	0	0	0
OTU	p__Firmicutes; g__s__unidentified__s__ OTU_712	0	0	0	0	0	0	0	0	115	0	0	0	0	0	0	0	0	0	0	0	0	0	0	0	0	0	0	0	0	0	0	0	0	0	0	0	0	0	0	0	22	0	0	0	0	0	0	0
OTU	p__Firmicutes; g__s__uncultured Clostridium sp.__s__ OTU_223	0	0	0	0	0	0	0	0	34	2	0	0	41	0	2	0	0	11	13	4	8	4	0	12	0	0	2	1	1	12	46	31	1	1	186	39	0	5	1	0	0	20	0	5	0	1	0	2795
OTU	p__Firmicutes; g__s__uncultured bacterium__s__ OTU_910	0	0	0	0	0	0	0	0	44	0	0	0	0	0	0	0	0	0	0	0	0	0	0	0	0	0	0	0	0	0	0	0	0	0	0	0	0	0	0	0	0	0	0	0	0	2	0	0
OTU	p__Firmicutes; g__s__uncultured bacterium__s__ OTU_547	0	0	0	0	0	0	0	0	16	0	0	0	0	0	0	0	0	0	0	0	0	0	0	0	0	0	0	0	0	0	0	0	0	1	0	0	0	0	11	0	0	0	0	0	0	0	0	0
OTU	p__Firmicutes; g__s__intestinal bacterium CG19-1__s__ OTU_812	0	0	0	0	0	0	0	0	13	0	0	0	0	0	0	0	0	0	0	0	0	0	0	0	0	0	0	0	0	0	0	0	0	0	0	0	0	0	0	0	0	0	0	0	0	4	0	0
OTU	p__Firmicutes; g__s____s__ OTU_710	0	0	0	0	0	0	0	0	31	0	0	0	0	0	0	0	0	0	0	0	0	0	0	0	0	0	0	0	0	0	0	0	0	3	0	0	0	0	3	0	0	0	0	0	0	0	0	0
OTU	p__Firmicutes; g__s__uncultured bacterium__s__ OTU_606	0	0	0	0	0	0	0	0	19	0	0	0	0	0	0	0	0	0	0	0	0	0	0	0	0	0	0	0	0	0	0	0	0	0	0	0	0	0	0	0	0	0	0	0	0	5	0	0
OTU	p__Firmicutes; g__s__uncultured bacterium__s__ OTU_600	0	0	0	0	0	0	0	0	25	0	0	2	0	0	0	0	0	0	0	0	0	0	0	0	0	0	0	0	0	0	0	0	0	0	0	0	0	0	32	0	0	0	0	0	0	0	0	0
OTU	p__Firmicutes; g__s__uncultured organism__s__ OTU_951	0	0	0	0	0	0	0	0	1	0	0	0	0	0	0	0	0	0	0	0	0	3	0	0	0	0	0	0	0	0	0	0	0	0	0	0	30	0	0	0	0	0	10	0	0	0	0	0
OTU	p__Firmicutes; g__s__uncultured bacterium__s__ OTU_2053	0	0	0	0	0	0	0	0	7	0	0	0	0	0	0	0	0	0	0	0	0	0	0	0	0	0	0	0	0	0	0	0	0	0	0	0	0	0	0	0	0	0	0	0	0	0	0	0
OTU	p__Firmicutes; g__s__uncultured bacterium__s__ OTU_326	0	0	0	0	0	0	0	0	5	0	0	0	0	0	0	0	0	0	0	0	0	0	0	0	0	0	0	0	0	0	0	0	0	0	0	0	0	0	0	271	0	0	0	0	0	0	0	0
OTU	p__Firmicutes; g__s__uncultured bacterium__s__ OTU_1270	0	0	0	0	0	0	0	0	3	0	0	0	0	0	0	0	0	0	0	0	0	0	0	0	0	0	0	0	0	0	0	0	0	0	0	0	0	0	0	0	0	0	0	0	0	0	0	0
OTU	p__Firmicutes; g__s__uncultured bacterium__s__ OTU_511	0	0	0	0	0	0	0	0	16	0	0	0	0	0	0	0	0	0	0	0	0	0	0	0	0	0	0	0	0	0	0	0	0	0	0	0	0	0	11	0	0	0	1	0	0	0	0	0
OTU	p__Firmicutes; g__s__uncultured bacterium__s__ OTU_885	0	0	0	0	0	0	0	0	29	0	0	0	0	0	0	0	0	0	0	0	0	0	0	0	0	0	0	0	0	0	0	0	0	0	0	0	0	0	0	0	0	0	0	0	0	0	0	0
OTU	p__Firmicutes; g__s____s__ OTU_596	0	0	0	0	0	0	0	0	4	0	0	0	0	0	0	0	0	0	0	0	0	0	0	0	0	0	0	0	0	0	0	0	0	0	0	0	0	0	15	0	0	0	0	0	0	0	0	0
OTU	p__Firmicutes; g__s__uncultured bacterium__s__ OTU_1059	0	0	0	0	0	0	0	0	5	0	0	1	0	0	0	0	0	0	0	0	0	0	0	0	0	0	0	0	0	0	0	0	0	0	0	0	0	0	0	0	0	0	0	0	0	0	0	0
OTU	p__Firmicutes; g__s__Erysipelotrichaceae bacterium 21_3__s__ OTU_2234	0	0	0	0	0	0	0	0	1	0	6	0	0	0	0	0	0	2	0	3	87	9	2	0	5	0	0	81	3	0	49	1	0	0	2	0	4	5	0	3	0	0	5	1	6	0	0	71
OTU	p__Firmicutes; g__s__uncultured bacterium__s__ OTU_810	0	0	0	0	0	0	0	0	2	0	0	0	0	0	0	0	0	0	0	0	6	0	0	0	2	0	9	0	0	0	0	0	0	0	0	0	0	0	2	0	0	0	0	0	0	9	0	0
OTU	p__Firmicutes; g__s__uncultured bacterium__s__ OTU_1560	0	0	0	0	0	0	0	0	3	0	0	0	0	0	0	0	0	0	0	0	0	0	0	0	0	0	0	0	0	0	0	0	0	0	0	0	0	0	1	0	0	0	0	0	0	0	0	0
OTU	p__Firmicutes; g__s__uncultured bacterium__s__ OTU_1868	0	0	0	0	0	0	0	0	4	0	0	0	0	0	0	0	0	0	0	0	0	0	0	0	0	0	0	0	0	0	0	0	0	0	0	0	0	0	0	0	0	0	0	0	0	0	0	0
OTU	p__Firmicutes; g__s__uncultured bacterium__s__ OTU_628	0	0	0	0	0	0	0	0	9	0	0	0	0	0	0	0	0	0	0	0	0	0	0	0	0	0	0	0	0	0	0	0	0	0	0	0	0	0	0	0	0	0	0	0	0	0	0	0
OTU	p__Firmicutes; g__s__uncultured organism__s__ OTU_2202	0	0	0	0	0	0	0	0	2	0	0	0	0	0	0	0	0	0	0	0	0	0	0	0	0	0	0	0	0	0	0	0	0	0	0	0	0	0	0	0	0	0	0	0	0	0	0	0
OTU	p__Firmicutes; g__s__uncultured bacterium__s__ OTU_2047	0	0	0	0	0	0	0	0	1	0	0	0	0	86	0	0	0	0	0	0	0	0	0	0	0	0	0	0	0	0	0	0	0	0	0	0	0	0	0	0	0	0	0	0	0	0	0	0
OTU	p__Firmicutes; g__s__uncultured Clostridiaceae bacterium__s__ OTU_808	0	0	0	0	0	0	0	0	6	0	0	0	0	0	0	0	0	0	0	0	0	0	0	0	0	0	0	0	0	0	0	0	0	0	0	0	0	0	7	0	0	0	0	0	0	0	0	0
OTU	p__Firmicutes; g__s__uncultured bacterium__s__ OTU_259	0	0	0	0	0	0	0	0	3	0	0	0	0	0	0	0	0	0	0	0	0	0	0	0	22	0	0	0	0	0	0	0	0	0	0	0	0	0	0	0	0	0	0	0	0	0	0	0
OTU	p__Firmicutes; g__s__uncultured bacterium__s__ OTU_494	0	0	0	0	0	0	0	0	2	0	14	0	0	0	0	0	10	0	0	0	0	0	0	0	0	0	0	0	0	0	0	0	1	0	0	0	0	6	0	0	0	0	0	0	0	0	0	0
OTU	p__Firmicutes; g__s____s__ OTU_554	0	0	0	0	0	0	0	0	5	0	0	0	0	3	0	0	0	0	0	0	0	0	0	0	0	0	0	0	0	0	0	0	0	2	0	0	0	0	0	0	22	0	0	0	0	0	0	0
OTU	p__Firmicutes; g__s__uncultured organism__s__ OTU_329	0	0	0	0	0	0	0	0	2	0	698	0	0	0	0	0	0	0	0	0	0	0	0	0	0	0	0	0	0	0	0	0	0	0	0	0	0	0	1	0	0	0	0	0	0	0	0	0
OTU	p__Firmicutes; g__s__uncultured bacterium__s__ OTU_790	0	0	0	0	0	0	0	0	1	0	0	0	0	0	0	0	0	0	0	0	0	0	0	0	0	0	0	0	0	0	0	0	0	0	0	0	0	0	0	0	0	0	0	0	0	0	0	0
OTU	p__Firmicutes; g__s__uncultured organism__s__ OTU_2308	0	0	0	0	0	0	0	0	7	0	0	0	0	0	0	0	0	0	0	0	0	0	0	0	0	0	0	0	0	0	0	0	0	0	0	0	0	0	4	0	0	0	0	0	0	27	0	0
OTU	p__Firmicutes; g__s__uncultured bacterium__s__ OTU_675	0	0	0	0	0	0	0	0	3	0	0	0	0	0	0	61	0	0	0	0	0	0	0	0	0	0	0	0	0	0	0	0	0	0	0	0	0	0	0	0	0	0	0	0	0	0	0	0
OTU	p__Firmicutes; g__s__uncultured bacterium__s__ OTU_1479	0	0	0	0	0	0	0	0	3	0	0	0	0	0	0	0	0	0	0	0	0	0	0	0	0	0	0	0	0	0	0	0	0	0	0	0	0	0	0	0	0	0	0	0	0	0	0	0
OTU	p__Firmicutes; g__s__uncultured bacterium__s__ OTU_322	0	0	0	0	0	0	0	0	2	0	0	0	0	0	0	0	2	0	0	0	0	0	0	0	0	0	0	0	0	0	0	0	0	0	0	0	0	0	58	0	9	0	0	0	0	0	0	0
OTU	p__Tenericutes; g__s____s__ OTU_269	0	0	0	0	0	0	0	0	0	89	0	0	0	0	0	0	0	0	0	0	0	0	0	0	0	0	0	0	0	0	0	0	0	7	0	0	0	0	0	0	0	0	0	0	0	0	0	0
OTU	p__Firmicutes; g__s__uncultured bacterium__s__ OTU_479	0	0	0	0	0	0	0	0	0	19	0	0	0	0	0	11	0	0	0	0	0	0	0	0	0	0	0	0	0	16	0	0	0	0	0	0	0	0	0	0	0	0	78	0	0	0	0	0
OTU	p__Firmicutes; g__s__Streptococcus pyogenes phage 5005.3__s__ OTU_719	0	0	0	0	0	0	0	0	0	2	0	0	0	1	0	0	0	0	3	0	0	0	0	0	0	1	0	0	0	0	0	0	0	0	0	0	0	0	0	0	0	0	0	0	0	0	0	0
OTU	p__Firmicutes; g__s__Clostridium hylemonae__s__ OTU_342	0	0	0	0	0	0	0	0	0	13	0	0	0	0	7	0	7	0	0	0	0	0	0	0	0	0	0	732	0	0	0	0	0	0	0	0	0	0	16	0	0	0	12	10	0	0	0	0
OTU	p__Firmicutes; g__s__uncultured bacterium__s__ OTU_1876	0	0	0	0	0	0	0	0	0	5	0	0	0	0	7	0	0	0	0	0	0	0	0	2	0	0	0	0	0	0	0	0	0	0	0	0	0	1	0	0	0	0	0	0	0	0	0	0
OTU	p__Firmicutes; g__s__uncultured organism__s__ OTU_464	0	0	0	0	0	0	0	0	0	14	0	0	0	0	0	0	0	0	0	0	0	0	0	0	0	0	0	0	0	0	0	0	0	0	0	0	0	0	0	0	0	0	0	0	0	0	0	0
OTU	p__Firmicutes; g__s__uncultured bacterium__s__ OTU_1086	0	0	0	0	0	0	0	0	0	9	0	0	0	0	28	0	0	0	2	0	0	0	0	0	0	0	0	0	0	0	0	0	0	0	0	0	0	0	0	0	0	0	0	2	0	0	0	0
OTU	p__Firmicutes; g__s__uncultured bacterium__s__ OTU_2141	0	0	0	0	0	0	0	0	0	1	56	0	0	0	0	0	0	0	0	0	2	25	0	2	0	0	0	5	15	0	0	0	0	0	0	0	0	0	0	2	0	0	0	0	0	0	0	0
OTU	p__Firmicutes; g__s__uncultured bacterium__s__ OTU_1842	0	0	0	0	0	0	0	0	0	1	0	0	0	0	0	0	0	1	0	0	0	0	0	0	1	0	0	0	0	0	0	0	0	0	0	0	0	4	0	0	0	0	0	3	0	0	0	6
OTU	p__Firmicutes; g__s__uncultured bacterium__s__ OTU_1626	0	0	0	0	0	0	0	0	0	1	0	0	2	0	1	0	0	0	0	0	0	0	0	1	0	1	0	0	0	1	0	1	0	0	35	13	0	0	2	3	0	0	0	2	0	2	0	62
OTU	p__Firmicutes; g__s__uncultured bacterium__s__ OTU_1847	0	0	0	0	0	0	0	0	0	1	0	3	0	0	0	0	0	0	0	0	0	0	0	0	0	0	0	0	0	0	0	0	0	0	0	0	0	0	0	0	0	0	5	0	0	0	0	0
OTU	p__Firmicutes; g__s__uncultured organism__s__ OTU_1908	0	0	0	0	0	0	0	0	0	2	0	0	0	0	0	0	0	0	0	0	0	0	0	0	0	0	0	0	0	0	0	0	0	0	0	0	0	0	0	0	0	0	0	0	0	0	0	0
OTU	p__Firmicutes; g__s__uncultured bacterium__s__ OTU_1878	0	0	0	0	0	0	0	0	0	1	0	0	0	0	0	0	0	0	1	0	0	0	0	0	0	0	0	0	0	1	0	0	0	0	0	0	43	0	0	0	0	0	0	0	0	0	0	0
OTU	p__Firmicutes; g__s__uncultured organism__s__ OTU_484	0	0	0	0	0	0	0	0	0	1	0	0	0	0	0	0	16	0	0	0	0	0	0	0	0	0	0	0	0	0	0	0	0	0	0	0	0	0	0	0	0	0	0	0	0	0	0	0
OTU	p__Firmicutes; g__s__uncultured bacterium__s__ OTU_1891	0	0	0	0	0	0	0	0	0	1	1	0	3	0	0	0	0	0	2	0	0	0	0	1	0	0	0	0	0	0	0	0	0	0	0	0	4	7	0	0	0	0	0	3	0	0	0	0
OTU	p__Firmicutes; g__s__Eubacterium dolichum__s__ OTU_188	0	0	0	0	0	0	0	0	0	0	1387	0	9	0	0	0	0	0	0	0	0	0	0	0	0	0	0	0	0	0	1016	0	0	0	0	0	0	0	5	1	0	0	0	11	0	0	0	0
OTU	p__Firmicutes; g__s__uncultured bacterium__s__ OTU_213	0	0	0	0	0	0	0	0	0	0	77	0	0	3	0	0	0	25	0	0	5	0	0	24	0	0	0	3	0	0	1	2	0	0	0	0	0	61	0	0	0	2	0	0	2	0	0	1
OTU	p__Lentisphaerae; g__s__uncultured rumen bacterium__s__ OTU_466	0	0	0	0	0	0	0	0	0	0	61	0	0	0	0	0	0	0	0	0	0	0	0	0	0	0	0	0	0	0	0	0	0	0	0	0	0	0	0	203	0	0	0	0	0	0	0	0
OTU	p__Firmicutes; g__s__uncultured bacterium__s__ OTU_1231	0	0	0	0	0	0	0	0	0	0	123	0	42	0	0	0	0	0	0	0	0	0	0	0	0	0	20	162	0	0	0	0	0	0	0	0	7	5	2	0	0	0	0	0	0	0	0	0
OTU	p__Firmicutes; g__s__uncultured organism__s__ OTU_1531	0	0	0	0	0	0	0	0	0	0	78	0	0	0	0	6	0	0	0	0	7	15	0	0	0	0	0	0	0	0	0	1	0	0	0	0	0	1	0	0	0	3	0	0	0	0	0	34
OTU	p__Firmicutes; g__s__uncultured bacterium__s__ OTU_427	0	0	0	0	0	0	0	0	0	0	298	0	0	0	0	0	0	0	0	0	0	0	0	0	0	0	0	0	0	0	0	0	0	0	0	0	0	0	0	0	0	0	0	0	0	0	0	0
OTU	p__Bacteroidetes; g__s__uncultured bacterium__s__ OTU_1978	0	0	0	0	0	0	0	0	0	0	8	0	0	0	0	0	0	0	0	0	0	0	0	0	0	0	2	0	0	0	0	0	0	0	0	5	0	0	0	3	0	3	0	11	0	0	0	0
OTU	p__Firmicutes; g__s__uncultured bacterium__s__ OTU_1825	0	0	0	0	0	0	0	0	0	0	3	0	0	0	1	0	0	0	0	0	28	19	0	0	0	0	0	1	6	0	0	10	0	0	2	0	0	0	0	0	0	4	0	0	3	0	0	1
OTU	p__Firmicutes; g__s__unidentified__s__ OTU_186	0	0	0	0	0	0	0	0	0	0	68	0	0	0	0	0	0	0	0	0	0	0	1	37	0	0	0	771	0	0	2860	0	0	0	0	0	8	2	0	0	0	2	0	0	0	0	0	0
OTU	p__Firmicutes; g__s__uncultured bacterium__s__ OTU_1768	0	0	0	0	0	0	0	0	0	0	4	0	0	0	0	0	0	0	0	1	0	3	0	0	0	0	0	0	0	0	0	0	0	0	0	0	0	0	0	0	0	0	0	0	0	0	0	0
OTU	p__Firmicutes; g__s__uncultured bacterium__s__ OTU_1031	0	0	0	0	0	0	0	0	0	0	23	0	0	0	0	0	0	0	0	0	0	0	0	0	0	0	0	0	0	0	11	0	0	0	0	0	0	0	0	0	0	0	0	0	0	0	0	0
OTU	p__Firmicutes; g__s__uncultured bacterium__s__ OTU_587	0	0	0	0	0	0	0	0	0	0	5	0	0	0	0	0	0	5	0	0	0	0	0	3	0	0	0	0	0	0	0	0	0	0	0	13	0	1	0	0	0	0	0	1	0	0	0	0
OTU	p__Bacteroidetes; g__s__uncultured organism__s__ OTU_1400	0	0	0	0	0	0	0	0	0	0	4	0	0	0	0	0	0	16	0	0	0	0	0	1	0	0	0	0	26	16	0	0	0	0	0	0	0	0	0	2	1	8	8	8	0	1	4	0
OTU	p__Firmicutes; g__s__uncultured bacterium__s__ OTU_1145	0	0	0	0	0	0	0	0	0	0	1	0	0	0	0	0	0	0	1	0	0	0	0	0	0	1	0	4	0	0	0	0	0	0	0	0	0	0	0	1	0	0	0	0	0	0	0	0
OTU	p__Bacteroidetes; g__s__human gut metagenome__s__ OTU_1169	0	0	0	0	0	0	0	0	0	0	3	0	0	0	0	0	1	0	0	0	0	0	0	0	0	0	0	0	0	0	0	0	0	0	0	0	2	0	0	0	0	0	0	5	0	0	0	0
OTU	p__Firmicutes; g__s__uncultured bacterium__s__ OTU_1526	0	0	0	0	0	0	0	0	0	0	2	0	0	0	0	4	0	0	0	0	0	0	0	1	0	0	0	0	0	1	0	0	0	0	0	0	0	0	0	0	1	0	0	0	0	0	0	1
OTU	p__Firmicutes; g__s__uncultured bacterium__s__ OTU_1636	0	0	0	0	0	0	0	0	0	0	1	0	0	0	1	0	0	0	0	0	0	0	0	1	1	0	0	1	0	0	0	0	0	0	0	0	0	0	0	0	0	0	2	1	0	0	0	0
OTU	p__Bacteroidetes; g__s__uncultured bacterium__s__ OTU_1133	0	0	0	0	0	0	0	0	0	0	1	0	3	0	0	0	0	0	0	0	0	0	0	0	0	0	0	116	0	0	0	0	0	0	0	1	0	7	0	12	0	0	0	2	0	0	1	0
OTU	p__Bacteroidetes; g__s__Parabacteroides distasonis str. 3999B T(B) 6__s__ OTU_1082	0	0	0	0	0	0	0	0	0	0	1	0	0	0	0	0	0	0	0	0	0	0	0	0	0	0	0	21	0	0	0	0	0	0	0	0	0	3	0	0	0	0	0	0	0	0	0	0
OTU	p__Cyanobacteria; g__s____s__ OTU_393	0	0	0	0	0	0	0	0	0	0	1	5	0	0	0	0	0	0	0	0	0	4	0	5	90	0	0	0	2	0	0	4	0	0	0	0	0	0	0	4	0	6	0	0	0	1	6	2
OTU	p__Firmicutes; g__s__uncultured bacterium__s__ OTU_1723	0	0	0	0	0	0	0	0	0	0	6	0	0	0	0	0	0	0	0	0	31	23	1	0	0	0	0	2	10	0	0	5	0	0	1	0	0	0	0	1	0	1	0	0	4	0	0	1
OTU	p__Firmicutes; g__s__uncultured bacterium__s__ OTU_2037	0	0	0	0	0	0	0	0	0	0	2	0	0	0	0	0	0	0	0	0	0	0	0	0	0	0	0	5	0	0	0	0	0	0	0	0	0	0	0	0	0	0	0	0	0	0	0	0
OTU	p__Bacteroidetes; g__s__uncultured organism__s__ OTU_888	0	0	0	0	0	0	0	0	0	0	6	0	0	0	0	0	9	0	0	0	0	0	0	0	2	0	3	19	0	1	0	0	0	0	0	5	3	7	0	8	0	0	0	33	0	0	0	0
OTU	p__Firmicutes; g__s__uncultured bacterium__s__ OTU_137	0	0	0	0	0	0	0	0	0	0	2	0	0	0	0	0	0	0	0	104	1	0	0	0	0	0	0	0	1333	0	0	1201	0	0	0	0	4	0	0	0	0	1	0	0	14	0	0	1
OTU	p__Firmicutes; g__s__uncultured bacterium__s__ OTU_1563	0	0	0	0	0	0	0	0	0	0	1	0	0	0	0	0	0	0	0	0	0	0	0	0	0	0	0	0	0	0	0	0	0	0	0	0	0	0	0	0	0	0	0	0	0	0	0	0
OTU	p__Firmicutes; g__s__uncultured bacterium__s__ OTU_1081	0	0	0	0	0	0	0	0	0	0	1	0	12	0	0	8	0	0	1	0	1	2	0	0	0	0	0	38	0	0	0	2	0	0	0	0	0	7	5	1	0	0	0	36	1	25	0	0
OTU	p__Tenericutes; g__s____s__ OTU_52	0	0	0	0	0	0	0	0	0	0	0	892	0	0	0	0	0	0	0	0	0	0	0	0	0	0	0	0	0	0	0	0	0	791	0	0	0	0	5060	0	1	0	2	1	0	0	0	0
OTU	p__Tenericutes; g__s____s__ OTU_530	0	0	0	0	0	0	0	0	0	0	0	99	0	0	0	0	0	0	0	0	0	0	0	0	0	0	0	0	0	0	0	0	0	65	0	0	0	0	420	0	0	0	0	0	0	0	0	0
OTU	p__Firmicutes; g__s__uncultured bacterium__s__ OTU_293	0	0	0	0	0	0	0	0	0	0	0	296	0	0	0	0	0	0	0	0	0	0	0	0	0	0	0	0	0	0	0	0	6	0	0	0	0	0	0	0	0	0	0	0	0	0	0	0
OTU	p__Firmicutes; g__s__uncultured bacterium__s__ OTU_101	0	0	0	0	0	0	0	0	0	0	0	79	5622	0	0	0	0	0	0	0	0	0	0	0	0	0	0	0	0	0	1	0	0	19	0	0	0	0	2240	0	6108	0	1	0	0	0	0	0
OTU	p__Firmicutes; g__s__uncultured Ruminococcaceae bacterium__s__ OTU_205	0	0	0	0	0	0	0	0	0	0	0	37	0	0	0	0	0	0	0	0	0	0	0	0	0	0	0	0	0	0	0	0	0	0	0	0	0	0	0	0	0	0	0	0	0	0	0	0
OTU	p__Firmicutes; g__s__uncultured bacterium__s__ OTU_1228	0	0	0	0	0	0	0	0	0	0	0	3	0	0	0	2	3	21	14	0	0	0	0	1	107	8	0	0	0	15	0	0	0	0	0	0	122	5	0	0	0	2	35	10	0	78	0	7
OTU	p__Firmicutes; g__s__uncultured organism__s__ OTU_423	0	0	0	0	0	0	0	0	0	0	0	4	10	0	1	0	0	0	0	0	0	0	22	0	0	0	0	0	0	11	0	0	0	8	0	0	10	3	21	0	45	0	0	0	0	6	0	0
OTU	p__Firmicutes; g__s__uncultured bacterium__s__ OTU_123	0	0	0	0	0	0	0	0	0	0	0	2	0	0	1	0	0	0	0	2	0	0	0	0	0	0	0	0	0	0	0	3	0	0	0	0	8	0	0	0	0	0	0	0	0	5	0	0
OTU	p__Firmicutes; g__s__uncultured bacterium__s__ OTU_31	0	0	0	0	0	0	0	0	0	0	0	2	1	0	0	3	0	1	1	0	1	0	0	0	8	0	0	1398	0	0	2	2	0	0	1	0	2	2	0	120	0	1	1	1	7910	25848	0	3
OTU	p__Firmicutes; g__s__uncultured bacterium__s__ OTU_111	0	0	0	0	0	0	0	0	0	0	0	2	0	0	14	0	0	0	6	0	0	0	0	0	0	0	0	0	0	2	0	0	0	0	0	0	1062	0	0	0	24	0	0	1	0	0	0	0
OTU	p__Firmicutes; g__s__uncultured bacterium__s__ OTU_2244	0	0	0	0	0	0	0	0	0	0	0	1	2	0	0	0	0	0	0	0	0	0	0	0	0	0	0	0	0	0	0	0	0	0	0	0	0	0	0	0	0	0	0	0	0	0	0	0
OTU	p__Firmicutes; g__s__uncultured bacterium__s__ OTU_1441	0	0	0	0	0	0	0	0	0	0	0	1	0	0	0	0	0	0	0	0	0	0	0	0	0	0	0	0	0	0	0	0	0	0	0	0	0	0	0	0	0	0	1	0	0	0	0	0
OTU	p__Firmicutes; g__s__uncultured Bacillus sp.__s__ OTU_2154	0	0	0	0	0	0	0	0	0	0	0	2	0	0	0	0	0	0	0	0	0	0	0	0	0	0	0	0	0	0	0	0	0	0	0	0	0	0	1	0	0	0	0	0	0	0	0	0
OTU	p__Firmicutes; g__s__uncultured bacterium__s__ OTU_536	0	0	0	0	0	0	0	0	0	0	0	4	0	0	3	0	0	0	0	0	0	0	7	0	0	1	0	0	0	33	0	0	0	0	33	146	0	0	0	1	0	0	0	0	6	0	0	0
OTU	p__Firmicutes; g__s__Lactobacillus oris F0423__s__ OTU_130	0	0	0	0	0	0	0	0	0	0	0	1	0	0	0	1	1	0	0	0	0	0	0	1	0	0	123	5	0	0	12	2	0	0	9353	9659	0	3	0	3	0	2	0	0	0	0	0	2800
OTU	p__Firmicutes; g__s__uncultured bacterium__s__ OTU_1869	0	0	0	0	0	0	0	0	0	0	0	1	0	0	0	0	0	0	0	0	0	0	0	0	0	0	0	0	0	0	0	0	0	0	0	0	0	0	0	0	0	0	0	0	0	0	0	0
OTU	p__Bacteroidetes; g__s__uncultured bacterium__s__ OTU_76	0	0	0	0	0	0	0	0	0	0	0	1	2	0	1	3	0	0	0	0	0	0	0	0	0	0	0	0	0	0	0	0	0	0	0	0	0	0	0	0	0	0	0	0	0	0	0	0
OTU	p__Bacteroidetes; g__s____s__ OTU_1033	0	0	0	0	0	0	0	0	0	0	0	3	0	0	0	0	0	0	0	0	0	0	0	0	0	0	0	0	0	0	0	0	0	0	0	0	0	0	0	0	0	0	0	0	0	0	1	0
OTU	p__Firmicutes; g__s__unidentified__s__ OTU_555	0	0	0	0	0	0	0	0	0	0	0	0	131	0	0	0	0	0	0	0	0	0	5	0	0	0	0	0	0	0	0	0	0	0	0	0	0	0	0	0	0	0	0	0	0	0	0	0
OTU	p__Firmicutes; g__s__Eubacteriaceae bacterium DEY5__s__ OTU_1314	0	0	0	0	0	0	0	0	0	0	0	0	38	0	0	0	0	0	0	0	0	0	0	0	0	0	0	0	0	0	0	0	0	0	0	0	0	0	0	0	0	0	0	0	0	0	0	0
OTU	p__Firmicutes; g__s__Clostridium sp. JCD__s__ OTU_159	0	0	0	0	0	0	0	0	0	0	0	0	104	0	0	0	0	0	0	0	1	1	16	3	2	1	693	0	0	6	4	0	0	0	4245	164	0	52	4	1	0	1	0	0	0	0	0	514
OTU	p__Firmicutes; g__s__uncultured bacterium__s__ OTU_693	0	0	0	0	0	0	0	0	0	0	0	0	13	2	5	0	0	0	0	0	0	3	0	0	0	0	0	0	0	0	0	0	0	0	0	0	0	0	8	0	0	0	0	1	0	0	0	0
OTU	p__Actinobacteria; g__s__uncultured bacterium__s__ OTU_463	0	0	0	0	0	0	0	0	0	0	0	0	703	0	0	0	0	0	0	0	0	0	0	0	0	0	0	0	0	0	0	0	0	0	0	0	0	0	0	0	0	0	0	0	0	0	0	0
OTU	p__Firmicutes; g__s__uncultured bacterium__s__ OTU_537	0	0	0	0	0	0	0	0	0	0	0	0	202	0	0	0	0	0	0	0	0	0	0	0	0	0	0	0	0	0	0	0	0	0	0	0	0	0	0	0	0	0	0	0	0	0	0	0
OTU	p__Firmicutes; g__s__unidentified__s__ OTU_367	0	0	0	0	0	0	0	0	0	0	0	0	27	2	0	0	0	0	0	0	0	0	0	104	0	0	0	0	0	0	0	19	0	0	0	0	0	0	29	0	0	2	0	0	0	0	1	0
OTU	p__Firmicutes; g__s__uncultured organism__s__ OTU_1583	0	0	0	0	0	0	0	0	0	0	0	0	8	0	0	0	0	0	0	0	0	0	19	0	0	0	0	0	0	7	0	0	0	0	0	0	3	0	24	0	3	0	0	1	0	2	5	0
OTU	p__Firmicutes; g__s__uncultured bacterium__s__ OTU_1073	0	0	0	0	0	0	0	0	0	0	0	0	63	0	0	0	0	0	0	0	0	0	0	0	0	0	0	0	0	0	0	0	0	0	0	0	0	0	8	0	4	0	0	0	0	0	0	0
OTU	p__Firmicutes; g__s__uncultured organism__s__ OTU_2396	0	0	0	0	0	0	0	0	0	0	0	0	3	1	0	0	0	0	0	0	0	0	0	0	0	0	0	0	0	0	0	0	0	0	0	0	0	2	4	0	0	0	0	0	0	0	0	0
OTU	p__Firmicutes; g__s__uncultured Streptococcus sp.__s__ OTU_622	0	0	0	0	0	0	0	0	0	0	0	0	17	3	0	0	0	0	0	0	0	0	0	0	0	0	0	0	0	0	0	0	0	0	0	0	0	0	0	0	0	0	0	0	0	0	0	0
OTU	p__Actinobacteria; g__s__Actinomyces gerencseriae__s__ OTU_1331	0	0	0	0	0	0	0	0	0	0	0	0	2	0	0	0	0	0	0	0	0	0	0	0	0	0	0	0	0	0	0	0	0	0	0	0	0	0	0	0	0	0	0	0	0	0	0	0
OTU	p__Firmicutes; g__s__uncultured bacterium__s__ OTU_200	0	0	0	0	0	0	0	0	0	0	0	0	1	0	0	0	0	0	0	0	0	0	0	0	0	0	5	1	0	0	0	1	0	0	0	0	0	1	0	0	0	0	0	0	0	0	0	3796
OTU	p__Firmicutes; g__s____s__ OTU_312	0	0	0	0	0	0	0	0	0	0	0	0	2	0	0	0	0	0	0	0	0	0	0	0	0	0	0	0	0	0	0	0	0	0	0	0	0	0	0	0	0	0	0	0	0	506	0	0
OTU	p__Firmicutes; g__s__uncultured bacterium__s__ OTU_524	0	0	0	0	0	0	0	0	0	0	0	0	8	0	0	0	0	0	0	0	0	0	2	0	0	28	0	0	0	0	0	0	1	0	0	0	0	3	0	0	0	0	0	0	0	0	0	0
OTU	p__Firmicutes; g__s__uncultured bacterium__s__ OTU_1966	0	0	0	0	0	0	0	0	0	0	0	0	1	0	0	0	0	0	0	0	0	0	0	0	0	0	0	0	0	0	0	0	0	0	0	1	0	0	0	0	0	0	0	0	0	0	0	6
OTU	p__Firmicutes; g__s__uncultured bacterium__s__ OTU_676	0	0	0	0	0	0	0	0	0	0	0	0	3	0	0	0	0	0	0	0	0	0	0	0	0	0	0	0	0	0	0	0	0	0	0	0	0	0	49	0	0	0	0	0	0	0	0	0
OTU	p__Proteobacteria; g__s__uncultured bacterium__s__ OTU_2172	0	0	0	0	0	0	0	0	0	0	0	0	1	0	0	0	0	0	0	0	0	0	0	0	0	0	0	1	0	0	0	0	0	0	0	0	0	0	0	0	0	0	0	0	0	0	0	0
OTU	p__Firmicutes; g__s__uncultured organism__s__ OTU_2051	0	0	0	0	0	0	0	0	0	0	0	0	3	0	0	0	0	0	0	0	0	0	0	0	0	0	0	0	0	24	0	0	0	0	0	0	0	0	0	0	0	0	0	0	0	9	0	0
OTU	p__Firmicutes; g__s__Peptoniphilus lacrimalis DSM 7455__s__ OTU_559	0	0	0	0	0	0	0	0	0	0	0	0	2	0	0	0	0	0	0	0	0	0	1	0	0	2	0	0	0	0	0	0	0	0	0	0	0	2	0	0	0	0	0	0	0	0	7	0
OTU	p__Firmicutes; g__s__uncultured Clostridium sp.__s__ OTU_916	0	0	0	0	0	0	0	0	0	0	0	0	1	0	0	0	0	0	0	0	0	0	0	0	0	0	0	0	0	1	0	0	0	0	4	2	0	0	0	0	0	1	0	0	0	0	0	52
OTU	p__Firmicutes; g__s__uncultured bacterium__s__ OTU_2246	0	0	0	0	0	0	0	0	0	0	0	0	1	0	0	0	0	0	0	0	0	0	0	0	0	0	0	0	0	0	0	0	0	0	0	0	0	0	0	0	0	0	0	0	0	0	0	0
OTU	p__Firmicutes; g__s__uncultured bacterium__s__ OTU_1677	0	0	0	0	0	0	0	0	0	0	0	0	1	0	1	0	1	0	1	0	2	2	0	0	0	0	0	25	0	0	0	1	0	0	0	0	0	0	0	0	0	0	0	0	0	0	0	1
OTU	p__Bacteroidetes; g__s__uncultured bacterium__s__ OTU_2020	0	0	0	0	0	0	0	0	0	0	0	0	1	0	0	0	0	0	0	0	0	0	0	0	2	0	0	0	0	0	0	0	1	0	0	0	0	0	0	1	0	0	0	0	0	0	0	0
OTU	p__Proteobacteria; g__s__uncultured bacterium__s__ OTU_668	0	0	0	0	0	0	0	0	0	0	0	0	1	0	0	0	0	0	0	0	0	0	0	0	0	0	0	0	0	0	0	0	0	0	1	39	6	0	0	7	0	14	0	0	0	0	0	26
OTU	p__Firmicutes; g__s__Candidatus Soleaferrea massiliensis AP7__s__ OTU_847	0	0	0	0	0	0	0	0	0	0	0	0	1	0	0	0	0	0	0	0	0	0	0	0	0	0	0	0	0	0	0	0	0	0	0	0	0	3	5	0	1	0	0	0	0	0	0	0
OTU	p__Firmicutes; g__s__uncultured bacterium__s__ OTU_146	0	0	0	0	0	0	0	0	0	0	0	0	0	965	0	0	0	0	0	0	0	0	0	0	0	0	0	0	0	0	0	0	0	0	0	0	0	0	0	0	211	0	0	0	0	0	0	0
OTU	p__Cyanobacteria; g__s____s__ OTU_652	0	0	0	0	0	0	0	0	0	0	0	0	0	182	0	0	0	0	0	0	0	0	0	0	0	0	0	0	0	0	0	0	0	0	0	0	0	0	0	0	0	1	0	0	0	0	0	0
OTU	p__Firmicutes; g__s__uncultured bacterium__s__ OTU_1164	0	0	0	0	0	0	0	0	0	0	0	0	1	0	0	0	0	0	1	0	0	0	0	2	0	0	0	0	0	0	0	0	0	0	0	0	0	1	0	0	0	0	0	0	0	0	0	0
OTU	p__Firmicutes; g__s__uncultured Clostridia bacterium__s__ OTU_650	0	0	0	0	0	0	0	0	0	0	0	0	0	12	0	0	0	0	0	0	0	0	0	0	0	0	0	0	0	0	0	0	0	0	0	0	0	0	0	0	0	0	0	0	0	0	0	0
OTU	p__Firmicutes; g__s__uncultured bacterium__s__ OTU_567	0	0	0	0	0	0	0	0	0	0	0	0	0	29	0	0	0	0	0	0	0	0	0	0	0	0	0	0	0	0	0	0	0	0	0	0	0	0	0	0	0	0	0	0	0	0	0	0
OTU	p__Actinobacteria; g__s__uncultured bacterium__s__ OTU_325	0	0	0	0	0	0	0	0	0	0	0	0	0	323	0	0	0	0	0	0	0	0	0	0	592	0	0	0	0	0	0	0	0	65	0	0	0	1	767	0	0	0	0	0	0	0	0	0
OTU	p__Bacteroidetes; g__s__uncultured organism__s__ OTU_164	0	0	0	0	0	0	0	0	0	0	0	0	0	1042	0	0	0	0	0	0	0	0	0	0	0	0	0	0	0	0	0	0	0	0	0	0	0	0	0	0	0	0	0	0	0	0	0	0
OTU	p__Firmicutes; g__s__uncultured organism__s__ OTU_506	0	0	0	0	0	0	0	0	0	0	0	0	0	117	0	0	0	0	0	0	0	0	0	0	0	0	0	0	0	0	0	0	0	0	0	0	0	4	0	0	0	0	0	0	0	0	0	0
OTU	p__Firmicutes; g__s__uncultured bacterium__s__ OTU_173	0	0	0	0	0	0	0	0	0	0	0	0	0	8	0	0	0	0	0	0	0	0	0	0	0	0	0	0	0	0	1859	0	200	0	0	0	0	0	0	8	0	0	62	0	0	4	0	0
OTU	p__Proteobacteria; g__s____s__ OTU_508	0	0	0	0	0	0	0	0	0	0	0	0	0	86	0	0	0	0	0	0	0	0	3	11	11	1	0	0	0	16	0	11	0	0	0	0	0	0	0	1	0	0	0	0	0	0	0	0
OTU	p__Bacteroidetes; g__s__uncultured organism__s__ OTU_1585	0	0	0	0	0	0	0	0	0	0	0	0	0	7	0	0	0	0	0	0	0	0	0	0	0	0	0	0	0	0	0	0	0	0	0	0	0	0	0	0	0	0	0	0	0	0	0	0
OTU	p__Firmicutes; g__s__uncultured bacterium__s__ OTU_360	0	0	0	0	0	0	0	0	0	0	0	0	0	25	0	0	0	0	0	0	0	0	0	0	0	0	0	0	0	0	0	0	0	73	0	0	0	0	0	0	0	0	0	0	0	0	59	0
OTU	p__Bacteroidetes; g__s__uncultured bacterium__s__ OTU_1161	0	0	0	0	0	0	0	0	0	0	0	0	0	6	0	0	0	0	0	0	0	0	0	0	0	0	0	0	0	0	0	0	0	0	0	0	0	0	0	0	0	0	0	0	0	0	0	0
OTU	p__Firmicutes; g__s__uncultured bacterium__s__ OTU_507	0	0	0	0	0	0	0	0	0	0	0	0	0	14	0	0	0	0	0	0	0	0	0	0	0	0	0	0	0	0	0	0	0	0	0	0	0	0	3	0	11	0	0	0	0	0	0	0
OTU	p__Firmicutes; g__s__uncultured bacterium__s__ OTU_1165	0	0	0	0	0	0	0	0	0	0	0	0	0	1	0	0	0	0	0	0	0	0	0	0	1	0	0	0	0	0	0	0	0	1	0	0	0	0	0	0	7	0	0	0	0	0	0	0
OTU	p__Firmicutes; g__s__uncultured bacterium__s__ OTU_313	0	0	0	0	0	0	0	0	0	0	0	0	0	3	0	0	0	0	0	0	0	0	0	0	0	0	0	0	0	0	0	0	0	5	0	0	0	0	864	0	0	0	0	0	0	201	0	0
OTU	p__Proteobacteria; g__s____s__ OTU_586	0	0	0	0	0	0	0	0	0	0	0	0	0	3	0	0	0	0	0	0	0	0	0	0	2	0	0	0	0	235	0	4	0	0	0	0	0	0	0	2	0	0	0	0	0	0	0	0
OTU	p__Firmicutes; g__s__uncultured Firmicutes bacterium__s__ OTU_465	0	0	0	0	0	0	0	0	0	0	0	0	0	1	0	0	19	0	0	0	0	0	0	0	0	0	0	0	0	0	0	0	0	0	0	0	0	0	0	0	0	0	0	0	0	0	0	0
OTU	p__Firmicutes; g__s__uncultured bacterium__s__ OTU_220	0	0	0	0	0	0	0	0	0	0	0	0	0	1	0	0	0	0	0	0	0	0	0	0	0	0	0	0	0	0	0	0	0	0	0	0	0	0	0	0	0	0	0	0	0	0	0	0
OTU	p__Cyanobacteria; g__s____s__ OTU_517	0	0	0	0	0	0	0	0	0	0	0	0	0	3	0	0	0	0	0	0	0	0	9	0	5	0	0	0	0	0	0	0	0	0	0	0	0	23	0	0	0	0	0	0	0	0	47	0
OTU	p__Firmicutes; g__s__uncultured bacterium__s__ OTU_2262	0	0	0	0	0	0	0	0	0	0	0	0	0	3	0	0	0	0	0	0	0	0	0	0	0	0	0	0	0	0	0	0	0	0	0	0	0	0	0	0	0	0	0	0	0	0	0	0
OTU	p__Bacteroidetes; g__s__uncultured organism__s__ OTU_1006	0	0	0	0	0	0	0	0	0	0	0	0	0	3	0	0	0	0	0	0	0	0	0	0	0	0	0	0	0	0	0	0	0	0	0	0	0	0	0	0	0	0	0	0	0	0	0	0
OTU	p__Firmicutes; g__s__uncultured bacterium__s__ OTU_89	0	0	0	0	0	0	0	0	0	0	0	0	0	0	3509	0	0	0	0	0	2	0	0	0	1	3837	0	0	2	0	0	0	0	0	0	0	0	0	0	1416	0	0	0	0	0	0	0	1
OTU	p__Actinobacteria; g__s__uncultured bacterium__s__ OTU_742	0	0	0	0	0	0	0	0	0	0	0	0	0	0	56	0	0	0	0	0	0	0	0	0	0	0	0	0	0	0	0	0	0	0	0	0	0	0	0	0	0	0	0	0	0	0	0	0
OTU	p__Firmicutes; g__s__uncultured bacterium__s__ OTU_1701	0	0	0	0	0	0	0	0	0	0	0	0	0	0	4	0	0	0	1	0	0	1	0	1	0	0	0	3	0	0	0	0	0	0	0	0	0	0	1	2	0	3	0	0	0	0	0	0
OTU	p__Firmicutes; g__s__uncultured bacterium__s__ OTU_1016	0	0	0	0	0	0	0	0	0	0	0	0	0	0	3	0	0	0	0	0	0	0	0	0	0	0	0	0	0	0	0	0	0	0	0	0	0	0	0	0	0	0	0	0	0	0	0	0
OTU	p__Firmicutes; g__s__uncultured bacterium__s__ OTU_764	0	0	0	0	0	0	0	0	0	0	0	0	0	0	16	0	0	0	0	0	0	0	0	0	0	0	0	0	0	0	0	0	0	0	0	0	0	0	0	0	0	0	0	0	0	0	0	0
OTU	p__Actinobacteria; g__s__Slackia exigua ATCC 700122__s__ OTU_1718	0	0	0	0	0	0	0	0	0	0	0	0	0	0	6	0	0	0	0	0	0	0	0	0	0	0	0	0	0	0	0	0	0	0	0	0	0	0	0	0	0	0	0	0	0	0	0	4
OTU	p__Firmicutes; g__s__uncultured bacterium__s__ OTU_1455	0	0	0	0	0	0	0	0	0	0	0	0	0	0	1	0	0	0	0	0	0	0	0	0	0	0	0	0	0	0	0	0	0	0	0	0	0	0	0	0	0	0	0	0	0	0	0	0
OTU	p__Firmicutes; g__s__uncultured bacterium__s__ OTU_806	0	0	0	0	0	0	0	0	0	0	0	0	0	0	20	0	0	0	0	0	0	0	0	0	0	0	0	0	0	0	0	0	0	0	0	0	0	0	0	0	0	0	0	0	0	0	0	0
OTU	p__Firmicutes; g__s__uncultured bacterium__s__ OTU_1182	0	0	0	0	0	0	0	0	0	0	0	0	0	0	1	0	0	0	0	0	0	4	0	0	0	0	0	42	0	1	747	0	0	0	0	0	0	0	0	22	0	3	0	0	0	1	0	2
OTU	p__Firmicutes; g__s__uncultured bacterium__s__ OTU_694	0	0	0	0	0	0	0	0	0	0	0	0	0	0	1	0	0	0	0	0	0	0	0	0	0	0	0	0	0	0	0	0	0	0	0	0	0	0	0	0	0	0	0	0	0	0	0	0
OTU	p__Firmicutes; g__s__uncultured bacterium__s__ OTU_1833	0	0	0	0	0	0	0	0	0	0	0	0	0	0	4	0	0	0	0	0	0	0	0	0	0	0	0	0	0	0	0	0	0	0	0	0	0	0	0	0	0	0	0	0	0	0	0	0
OTU	p__Firmicutes; g__s__uncultured bacterium__s__ OTU_909	0	0	0	0	0	0	0	0	0	0	0	0	0	0	2	0	0	0	0	0	0	0	4	0	0	0	0	0	0	4	0	0	0	0	20	238	0	0	0	2	0	0	0	0	0	0	0	0
OTU	p__Firmicutes; g__s__uncultured bacterium__s__ OTU_1283	0	0	0	0	0	0	0	0	0	0	0	0	0	0	2	0	0	0	0	0	0	0	0	0	0	0	0	0	0	0	0	0	0	0	0	0	0	0	0	0	0	0	0	0	0	0	0	0
OTU	p__Firmicutes; g__s__uncultured bacterium__s__ OTU_212	0	0	0	0	0	0	0	0	0	0	0	0	0	0	6	0	0	0	0	0	0	0	0	0	71	0	0	0	0	0	0	0	0	0	0	0	0	0	0	0	0	0	0	0	0	0	0	0
OTU	p__Bacteroidetes; g__s__uncultured bacterium__s__ OTU_1311	0	0	0	0	0	0	0	0	0	0	0	0	0	0	2	0	0	0	0	0	0	0	0	0	0	0	0	0	0	0	0	0	0	0	0	0	0	0	0	0	0	0	0	0	0	0	0	0
OTU	p__Firmicutes; g__s__uncultured bacterium__s__ OTU_1168	0	0	0	0	0	0	0	0	0	0	0	0	0	0	0	55	0	0	0	0	0	0	0	0	0	0	0	0	0	0	0	0	0	0	0	0	0	0	0	0	0	0	0	0	0	0	0	0
OTU	p__Proteobacteria; g__s__Acetobacter nitrogenifigens__s__ OTU_1684	0	0	0	0	0	0	0	0	0	0	0	0	0	0	0	6	0	0	0	0	0	0	0	0	0	0	0	0	0	0	0	0	0	0	0	0	0	0	0	0	0	0	0	0	0	0	0	0
OTU	p__Firmicutes; g__s__uncultured bacterium__s__ OTU_500	0	0	0	0	0	0	0	0	0	0	0	0	0	0	0	13	4	0	0	0	0	0	0	0	0	0	0	0	0	0	0	0	0	0	0	0	0	0	6	0	0	0	0	0	0	0	0	0
OTU	p__Actinobacteria; g__s__uncultured bacterium__s__ OTU_756	0	0	0	0	0	0	0	0	0	0	0	0	0	0	0	7	0	0	0	0	0	0	0	0	0	0	0	0	0	0	0	0	0	0	0	0	0	0	0	0	0	0	0	0	0	0	0	0
OTU	p__Firmicutes; g__s__uncultured bacterium__s__ OTU_2201	0	0	0	0	0	0	0	0	0	0	0	0	0	0	0	3	0	0	0	0	0	0	0	0	0	0	0	0	0	0	0	0	0	0	0	0	0	0	0	0	0	0	0	0	0	0	0	0
OTU	p__Bacteroidetes; g__s__uncultured bacterium__s__ OTU_1999	0	0	0	0	0	0	0	0	0	0	0	0	0	0	0	3	0	0	0	0	0	0	6	0	0	3	4	0	0	0	0	0	0	0	0	0	0	1	0	0	0	0	2	0	0	0	3	1300
OTU	p__Bacteroidetes; g__s__uncultured bacterium__s__ OTU_2030	0	0	0	0	0	0	0	0	0	0	0	0	0	0	0	3	0	0	0	0	0	0	0	0	0	0	0	0	0	0	0	0	0	0	0	0	0	0	0	0	0	0	0	0	0	0	0	0
OTU	p__Firmicutes; g__s__uncultured bacterium__s__ OTU_399	0	0	0	0	0	0	0	0	0	0	0	0	0	0	0	2	0	0	0	0	0	0	0	0	0	0	0	0	0	0	0	0	0	0	0	0	53	0	0	0	0	0	0	0	0	0	0	0
OTU	p__Firmicutes; g__s__uncultured bacterium__s__ OTU_725	0	0	0	0	0	0	0	0	0	0	0	0	0	0	0	0	1	0	0	0	0	0	0	0	0	0	0	0	0	0	0	0	0	0	0	0	7	0	0	1	0	0	1	3	0	0	0	0
OTU	p__Firmicutes; g__s__uncultured Selenomonas sp.__s__ OTU_1140	0	0	0	0	0	0	0	0	0	0	0	0	0	0	0	0	7	0	0	0	0	0	0	0	0	0	0	0	0	0	1	0	0	0	0	0	0	10	0	0	0	0	0	0	0	0	0	0
OTU	p__Bacteroidetes; g__s__uncultured bacterium__s__ OTU_2045	0	0	0	0	0	0	0	0	0	0	0	0	0	0	0	0	4	0	0	0	0	0	0	0	0	0	0	0	0	0	0	0	0	0	0	0	0	0	0	0	0	0	0	0	0	0	0	0
OTU	p__Firmicutes; g__s__uncultured bacterium__s__ OTU_1154	0	0	0	0	0	0	0	0	0	0	0	0	0	0	0	0	3	0	0	0	0	0	0	0	0	0	0	0	0	0	0	0	0	0	0	0	0	0	0	8	0	104	1	0	0	0	0	1
OTU	p__Proteobacteria; g__s__uncultured organism__s__ OTU_1055	0	0	0	0	0	0	0	0	0	0	0	0	0	0	0	0	8	0	0	0	0	0	0	0	14	0	0	0	0	0	0	0	0	0	0	0	0	426	0	0	0	0	0	0	0	0	0	0
OTU	p__Proteobacteria; g__s__uncultured organism__s__ OTU_197	0	0	0	0	0	0	0	0	0	0	0	0	0	0	0	0	7	0	0	0	0	0	0	0	62	0	0	0	0	0	0	0	0	0	0	0	0	2554	0	0	0	0	0	0	0	0	0	0
OTU	p__Verrucomicrobia; g__s__uncultured bacterium__s__ OTU_1290	0	0	0	0	0	0	0	0	0	0	0	0	0	0	0	0	2	0	4	0	0	0	0	0	3	1	5	0	0	0	0	0	0	0	0	108	0	0	0	0	2	0	0	5	269	8	2	0
OTU	p__Actinobacteria; g__s__uncultured bacterium__s__ OTU_1218	0	0	0	0	0	0	0	0	0	0	0	0	0	0	0	0	5	0	0	0	0	0	0	0	0	0	0	0	0	0	0	0	0	0	0	0	0	0	0	0	0	0	0	0	0	0	0	0
OTU	p__Firmicutes; g__s__uncultured bacterium__s__ OTU_943	0	0	0	0	0	0	0	0	0	0	0	0	0	0	0	0	1	0	0	0	0	0	0	0	0	0	0	0	0	2	0	0	0	0	0	0	7	0	0	0	11	0	6	0	0	0	0	0
OTU	p__Firmicutes; g__s__uncultured organism__s__ OTU_945	0	0	0	0	0	0	0	0	0	0	0	0	0	0	0	0	1	0	0	0	0	0	0	0	0	0	0	0	0	0	0	0	0	0	0	0	0	0	0	0	0	0	0	0	0	0	0	0
OTU	p__Firmicutes; g__s__uncultured rumen bacterium 5C3d-14__s__ OTU_86	0	0	0	0	0	0	0	0	0	0	0	0	0	0	0	0	0	8013	0	0	0	0	0	0	0	0	0	0	0	0	0	0	0	0	0	0	0	0	0	0	0	0	0	0	0	0	0	18
OTU	p__Bacteroidetes; g__s__uncultured bacterium__s__ OTU_1398	0	0	0	0	0	0	0	0	0	0	0	0	0	0	0	0	0	4	0	0	0	0	0	0	0	0	0	0	0	0	0	0	0	0	0	0	0	0	0	0	0	0	0	0	0	0	0	0
OTU	p__Firmicutes; g__s__uncultured rumen bacterium 5C3d-14__s__ OTU_1431	0	0	0	0	0	0	0	0	0	0	0	0	0	0	0	0	0	695	0	0	0	0	0	0	0	0	0	0	0	0	0	0	0	0	0	0	0	0	0	0	0	0	0	0	0	0	0	0
OTU	p__Firmicutes; g__s__bacterium NLAE-zl-H395__s__ OTU_1615	0	0	0	0	0	0	0	0	0	0	0	0	0	0	0	0	0	106	0	2	176	0	0	0	0	0	13	0	0	0	0	0	0	0	17	33	0	1	0	0	0	0	0	0	31	0	0	67
OTU	p__Firmicutes; g__s__uncultured bacterium__s__ OTU_1645	0	0	0	0	0	0	0	0	0	0	0	0	0	0	0	0	0	2	0	0	0	0	0	0	0	0	0	0	0	0	0	0	0	0	0	0	0	0	0	0	0	0	0	0	0	0	0	0
OTU	p__Proteobacteria; g__s__uncultured organism__s__ OTU_240	0	0	0	0	0	0	0	0	0	0	0	0	0	0	0	0	0	7	0	0	0	0	0	0	0	0	0	0	0	0	0	0	0	0	0	0	0	0	0	0	0	0	0	0	0	0	0	0
OTU	p__Firmicutes; g__s__uncultured bacterium__s__ OTU_1808	0	0	0	0	0	0	0	0	0	0	0	0	0	0	0	0	0	4	0	12	0	0	4	5	0	0	1	0	2	0	0	0	0	0	0	0	0	0	0	0	0	0	0	0	0	0	1	0
OTU	p__Firmicutes; g__s__Enterococcus sp. 83ws1__s__ OTU_1788	0	0	0	0	0	0	0	0	0	0	0	0	0	0	0	0	0	5	0	1	3	0	1	0	0	0	1	0	0	0	0	0	0	6	48	385	1	8	9	0	9	0	16	0	2	0	0	168
OTU	p__Firmicutes; g__s__uncultured bacterium__s__ OTU_663	0	0	0	0	0	0	0	0	0	0	0	0	0	0	0	0	0	2	0	0	0	0	0	0	0	0	0	0	0	0	0	0	0	0	0	8	0	0	0	0	0	0	0	0	0	0	0	0
OTU	p__Bacteroidetes; g__s__uncultured bacterium__s__ OTU_2086	0	0	0	0	0	0	0	0	0	0	0	0	0	0	0	0	0	1	0	0	0	0	0	0	0	0	0	0	0	0	0	0	0	0	0	0	0	0	0	1	0	0	0	1	0	0	0	0
OTU	p__Lentisphaerae; g__s____s__ OTU_2109	0	0	0	0	0	0	0	0	0	0	0	0	0	0	0	0	0	3	0	0	0	0	0	0	0	0	0	0	0	0	0	0	0	0	0	0	0	0	0	0	0	0	0	0	0	0	0	0
OTU	p__Firmicutes; g__s__uncultured bacterium__s__ OTU_673	0	0	0	0	0	0	0	0	0	0	0	0	0	0	0	0	0	3	0	0	1	1	0	0	0	0	0	0	0	0	0	6	0	0	0	0	0	0	0	5	0	0	0	0	0	0	0	0
OTU	p__Firmicutes; g__s__uncultured bacterium__s__ OTU_1780	0	0	0	0	0	0	0	0	0	0	0	0	0	0	0	0	0	0	1	0	0	0	4	3	0	0	0	0	0	0	0	0	2	0	0	0	0	0	0	0	3	0	0	0	0	0	0	0
OTU	p__Firmicutes; g__s__uncultured bacterium__s__ OTU_219	0	0	0	0	0	0	0	0	0	0	0	0	0	0	0	0	0	0	1	0	0	0	0	0	0	0	0	0	0	0	0	0	0	0	0	0	0	16	3233	0	1	0	0	0	0	0	0	0
OTU	p__Fusobacteria; g__s__uncultured bacterium__s__ OTU_1699	0	0	0	0	0	0	0	0	0	0	0	0	0	0	0	0	0	0	3	0	1	0	0	1	1	0	5	0	0	0	0	0	0	0	0	3	0	0	0	0	0	0	0	0	0	0	0	0
OTU	p__Firmicutes; g__s__uncultured bacterium__s__ OTU_2146	0	0	0	0	0	0	0	0	0	0	0	0	0	0	0	0	0	0	2	0	0	0	0	0	0	0	0	0	0	0	0	0	0	0	0	0	0	1	0	0	0	0	1	0	0	0	0	0
OTU	p__Firmicutes; g__s__uncultured bacterium__s__ OTU_924	0	0	0	0	0	0	0	0	0	0	0	0	0	0	0	0	0	0	2	0	0	0	1	2	0	0	0	13	0	4	0	1	0	0	0	0	2	5	0	0	1	5	1	8	0	0	0	0
OTU	p__Proteobacteria; g__s__uncultured bacterium__s__ OTU_1478	0	0	0	0	0	0	0	0	0	0	0	0	0	0	0	0	0	0	3	0	0	0	0	0	0	0	0	0	0	0	0	0	0	0	0	0	0	0	0	0	0	0	0	0	0	0	0	0
OTU	p__Actinobacteria; g__s__unidentified__s__ OTU_2159	0	0	0	0	0	0	0	0	0	0	0	0	0	0	0	0	0	0	1	0	0	0	1	0	0	0	0	1	0	0	0	0	0	0	4	1	0	0	0	0	1	12	0	0	0	1	0	1
OTU	p__Firmicutes; g__s__uncultured bacterium__s__ OTU_838	0	0	0	0	0	0	0	0	0	0	0	0	0	0	0	0	0	0	1	0	0	0	0	0	0	0	0	0	0	0	0	0	0	0	0	0	6	1	0	1	0	13	0	4	0	0	0	0
OTU	p__Firmicutes; g__s__uncultured bacterium__s__ OTU_2293	0	0	0	0	0	0	0	0	0	0	0	0	0	0	0	0	0	0	2	0	5	3	0	0	0	0	0	22	0	1	0	1	0	0	0	0	0	1	0	0	0	4	0	0	0	0	0	0
OTU	p__Firmicutes; g__s__uncultured bacterium__s__ OTU_1340	0	0	0	0	0	0	0	0	0	0	0	0	0	0	0	0	0	0	1	0	0	0	0	0	0	0	0	0	0	0	0	0	0	0	0	31	10	1	0	7	0	0	0	5	0	0	0	0
OTU	p__Proteobacteria; g__s__uncultured bacterium__s__ OTU_279	0	0	0	0	0	0	0	0	0	0	0	0	0	0	0	0	0	0	0	2178	0	0	0	0	0	0	0	0	0	0	0	0	0	0	0	0	0	1055	0	0	0	0	0	0	0	1	0	0
OTU	p__Firmicutes; g__s__Negativicoccus succinicivorans DORA_17_25__s__ OTU_1390	0	0	0	0	0	0	0	0	0	0	0	0	0	0	0	0	0	0	0	10	0	0	0	0	0	0	0	0	0	5	0	0	0	0	0	6	0	0	0	0	0	0	0	0	0	0	0	0
OTU	p__Firmicutes; g__s__uncultured bacterium__s__ OTU_2265	0	0	0	0	0	0	0	0	0	0	0	0	0	0	0	0	0	0	0	2	0	0	1	1	0	0	0	0	5	0	0	0	0	0	0	0	0	0	0	0	0	0	0	0	0	0	0	0
OTU	p__Firmicutes; g__s__uncultured bacterium__s__ OTU_475	0	0	0	0	0	0	0	0	0	0	0	0	0	0	0	0	0	0	0	20	0	0	0	0	0	0	0	1	440	0	0	341	0	2	2	0	75	0	1	0	1	0	2	0	1	0	0	0
OTU	p__Proteobacteria; g__s__unidentified__s__ OTU_1936	0	0	0	0	0	0	0	0	0	0	0	0	0	0	0	0	0	0	0	1	0	0	0	0	0	0	0	0	0	0	0	0	0	1	0	0	0	6	0	0	0	0	0	0	0	0	0	0
OTU	p__Firmicutes; g__s__uncultured bacterium__s__ OTU_841	0	0	0	0	0	0	0	0	0	0	0	0	0	0	0	0	0	0	0	6	0	0	0	1	0	0	0	0	2	0	0	1	0	0	2	5	2	0	3	0	4	2	0	0	0	0	0	0
OTU	p__Firmicutes; g__s__uncultured bacterium__s__ OTU_1714	0	0	0	0	0	0	0	0	0	0	0	0	0	0	0	0	0	0	0	9	0	0	0	0	0	0	0	0	0	0	0	0	0	0	0	0	0	1	0	0	0	0	0	0	1	0	0	0
OTU	p__Proteobacteria; g__s__unidentified__s__ OTU_1179	0	0	0	0	0	0	0	0	0	0	0	0	0	0	0	0	0	0	0	3	0	0	0	0	0	0	1	3	0	0	0	0	0	0	0	0	0	45	0	0	0	0	0	0	0	2	1	0
OTU	p__Firmicutes; g__s__uncultured bacterium__s__ OTU_2354	0	0	0	0	0	0	0	0	0	0	0	0	0	0	0	0	0	0	0	1	0	0	0	0	0	0	0	0	4	0	0	2	0	0	0	0	0	0	0	0	0	0	0	0	0	0	0	0
OTU	p__Firmicutes; g__s__uncultured bacterium__s__ OTU_1334	0	0	0	0	0	0	0	0	0	0	0	0	0	0	0	0	0	0	0	1	0	0	0	0	0	0	0	0	16	0	0	23	0	0	0	0	0	0	0	0	0	0	0	0	0	0	0	0
OTU	p__Firmicutes; g__s__uncultured organism__s__ OTU_174	0	0	0	0	0	0	0	0	0	0	0	0	0	0	0	0	0	0	0	1	0	0	0	0	0	0	0	0	0	0	265	0	0	0	16	45	1	1	1	0	6	0	0	0	0	0	0	362
OTU	p__Firmicutes; g__s__uncultured organism__s__ OTU_481	0	0	0	0	0	0	0	0	0	0	0	0	0	0	0	0	0	0	0	0	315	26	0	0	0	0	0	0	0	0	0	0	0	0	0	0	0	0	0	0	0	0	0	0	0	0	0	0
OTU	p__Proteobacteria; g__s__human gut metagenome__s__ OTU_1119	0	0	0	0	0	0	0	0	0	0	0	0	0	0	0	0	0	0	0	0	268	0	0	0	0	0	0	10	0	0	0	1	0	0	0	0	0	39	0	0	0	0	0	0	0	0	0	0
OTU	p__Firmicutes; g__s__uncultured bacterium__s__ OTU_1122	0	0	0	0	0	0	0	0	0	0	0	0	0	0	0	0	0	0	0	0	158	219	0	0	0	0	0	6	0	0	153	0	0	0	0	0	0	0	0	0	0	0	0	0	0	0	0	0
OTU	p__Firmicutes; g__s__uncultured bacterium__s__ OTU_384	0	0	0	0	0	0	0	0	0	0	0	0	0	0	0	0	0	0	0	0	539	0	0	0	0	0	0	0	9	0	0	0	0	0	30	49	0	1	0	0	0	0	0	0	0	0	0	15
OTU	p__Proteobacteria; g__s__uncultured organism__s__ OTU_1041	0	0	0	0	0	0	0	0	0	0	0	0	0	0	0	0	0	0	0	0	4	0	19	0	0	0	0	0	0	0	0	0	0	0	0	0	0	2	0	0	0	0	0	0	0	0	0	0
OTU	p__Firmicutes; g__s__uncultured bacterium__s__ OTU_2182	0	0	0	0	0	0	0	0	0	0	0	0	0	0	0	0	0	0	0	0	1	0	2	0	4	0	0	6	0	0	0	0	0	0	0	0	0	0	0	0	0	0	0	0	0	0	0	0
OTU	p__Proteobacteria; g__s__uncultured bacterium__s__ OTU_1853	0	0	0	0	0	0	0	0	0	0	0	0	0	0	0	0	0	0	0	0	62	0	0	0	0	0	0	0	0	0	0	0	0	0	0	0	0	0	0	0	0	0	0	0	0	0	0	0
OTU	p__Proteobacteria; g__s__uncultured bacterium__s__ OTU_1344	0	0	0	0	0	0	0	0	0	0	0	0	0	0	0	0	0	0	0	0	6	0	2	0	0	0	0	0	0	0	0	0	0	0	0	0	0	0	0	0	0	0	0	0	0	0	0	0
OTU	p__Proteobacteria; g__s__Rhizobium sp. O-MR31__s__ OTU_1186	0	0	0	0	0	0	0	0	0	0	0	0	0	0	0	0	0	0	0	0	9	0	0	0	0	0	0	0	0	0	0	0	0	0	0	0	0	0	0	0	0	0	0	0	0	0	0	0
OTU	p__Proteobacteria; g__s__Comamonas sp. 2009I4__s__ OTU_1027	0	0	0	0	0	0	0	0	0	0	0	0	0	0	0	0	0	0	0	0	23	0	0	0	0	0	0	0	0	0	0	0	0	0	0	0	0	0	0	0	0	0	0	0	0	0	0	0
OTU	p__Firmicutes; g__s__uncultured bacterium__s__ OTU_1995	0	0	0	0	0	0	0	0	0	0	0	0	0	0	0	0	0	0	0	0	13	37	1	2	0	1	0	0	0	0	0	4	0	0	0	0	0	1	0	0	0	0	0	0	3	0	1	0
OTU	p__Proteobacteria; g__s__uncultured bacterium__s__ OTU_908	0	0	0	0	0	0	0	0	0	0	0	0	0	0	0	0	0	0	0	0	6	0	0	0	0	0	0	0	0	0	0	0	0	0	0	0	0	0	0	0	0	0	0	0	0	0	0	0
OTU	p__Proteobacteria; g__s__uncultured Acinetobacter sp.__s__ OTU_682	0	0	0	0	0	0	0	0	0	0	0	0	0	0	0	0	0	0	0	0	30	0	0	0	0	0	0	0	0	0	0	0	0	0	0	0	0	2	0	0	0	0	0	0	0	0	0	0
OTU	p__Firmicutes; g__s__uncultured bacterium__s__ OTU_1183	0	0	0	0	0	0	0	0	0	0	0	0	0	0	0	0	0	0	0	0	2	0	0	0	0	0	0	0	0	0	0	0	0	0	0	0	0	0	21	0	0	0	0	0	0	0	0	0
OTU	p__Proteobacteria; g__s__uncultured organism__s__ OTU_284	0	0	0	0	0	0	0	0	0	0	0	0	0	0	0	0	0	0	0	0	6	0	0	0	18	0	0	42	0	0	0	0	0	4	0	0	0	23	0	9	7	1	0	180	0	0	0	8
OTU	p__Proteobacteria; g__s__uncultured organism__s__ OTU_1602	0	0	0	0	0	0	0	0	0	0	0	0	0	0	0	0	0	0	0	0	6	0	0	0	17	2	0	36	0	0	0	0	2	0	0	0	0	27	0	12	9	7	0	305	0	0	0	14
OTU	p__Proteobacteria; g__s__Stenotrophomonas humi__s__ OTU_903	0	0	0	0	0	0	0	0	0	0	0	0	0	0	0	0	0	0	0	0	1	0	0	0	0	0	0	0	0	0	0	0	0	0	0	0	0	0	0	0	0	0	0	0	0	0	0	0
OTU	p__Firmicutes; g__s__uncultured bacterium__s__ OTU_1489	0	0	0	0	0	0	0	0	0	0	0	0	0	0	0	0	0	0	0	0	3	0	0	0	0	0	0	2	0	0	1	1	0	0	2	0	0	2	0	0	0	0	0	0	0	0	0	0
OTU	p__Firmicutes; g__s__uncultured bacterium__s__ OTU_417	0	0	0	0	0	0	0	0	0	0	0	0	0	0	0	0	0	0	0	0	1	5	1	0	29	0	0	10	0	0	0	0	0	0	0	0	0	0	0	0	0	0	0	0	0	0	0	0
OTU	p__Fusobacteria; g__s__Fusobacterium periodonticum__s__ OTU_1943	0	0	0	0	0	0	0	0	0	0	0	0	0	0	0	0	0	0	0	0	1	0	2	0	3	0	0	0	0	0	0	0	0	0	0	0	0	0	0	0	0	0	0	0	0	0	0	0
OTU	p__Firmicutes; g__s__uncultured organism__s__ OTU_1589	0	0	0	0	0	0	0	0	0	0	0	0	0	0	0	0	0	0	0	0	1	0	0	0	0	0	0	0	0	0	0	2	0	0	0	0	0	1	0	0	0	0	0	0	0	0	0	0
OTU	p__Proteobacteria; g__s__uncultured Acinetobacter sp.__s__ OTU_1411	0	0	0	0	0	0	0	0	0	0	0	0	0	0	0	0	0	0	0	0	18	0	0	0	0	0	0	0	0	0	0	0	0	0	0	0	0	0	0	0	0	0	0	0	0	0	0	0
OTU	p__Firmicutes; g__s__uncultured bacterium__s__ OTU_1743	0	0	0	0	0	0	0	0	0	0	0	0	0	0	0	0	0	0	0	0	1	0	0	0	0	0	0	0	0	0	0	0	0	0	0	0	0	6	0	0	0	0	0	0	0	0	0	0
OTU	p__Firmicutes; g__s__uncultured organism__s__ OTU_754	0	0	0	0	0	0	0	0	0	0	0	0	0	0	0	0	0	0	0	0	1	0	0	0	0	0	1	0	0	0	0	0	0	0	4	1	0	0	0	0	0	0	0	0	1	0	0	6
OTU	p__Firmicutes; g__s__uncultured bacterium__s__ OTU_732	0	0	0	0	0	0	0	0	0	0	0	0	0	0	0	0	0	0	0	0	1	2	0	0	0	0	0	0	0	0	0	0	0	0	0	0	0	0	0	0	0	0	0	0	0	0	11	0
OTU	p__Fusobacteria; g__s____s__ OTU_1486	0	0	0	0	0	0	0	0	0	0	0	0	0	0	0	0	0	0	0	0	1	0	0	0	0	0	0	0	0	0	0	0	0	0	0	0	0	0	0	0	0	0	0	0	0	0	0	0
OTU	p__Firmicutes; g__s__uncultured bacterium__s__ OTU_1648	0	0	0	0	0	0	0	0	0	0	0	0	0	0	0	0	0	0	0	0	1	0	0	0	0	0	0	2	0	0	0	0	0	0	0	0	0	2	0	0	0	0	0	0	0	0	0	0
OTU	p__Firmicutes; g__s__uncultured organism__s__ OTU_2327	0	0	0	0	0	0	0	0	0	0	0	0	0	0	0	0	0	0	0	0	1	1	0	0	0	0	0	0	0	0	0	0	0	0	0	0	0	0	0	2	0	0	0	0	0	0	0	13
OTU	p__Firmicutes; g__s__Ochrobactrum sp. LC019__s__ OTU_1058	0	0	0	0	0	0	0	0	0	0	0	0	0	0	0	0	0	0	0	0	1	0	0	0	0	0	0	0	0	0	0	0	0	0	0	0	0	0	0	0	0	0	0	3	0	0	0	0
OTU	p__Firmicutes; g__s__uncultured bacterium__s__ OTU_151	0	0	0	0	0	0	0	0	0	0	0	0	0	0	0	0	0	0	0	0	0	2	1	0	3	1	1527	2	0	0	1	0	0	0	1080	1	0	3	0	0	0	1479	0	0	0	0	0	1
OTU	p__Actinobacteria; g__s__uncultured bacterium__s__ OTU_657	0	0	0	0	0	0	0	0	0	0	0	0	0	0	0	0	0	0	0	0	0	5	0	11	4	0	0	4	0	0	0	0	0	0	0	3	0	0	0	0	0	0	0	0	0	2	0	63
OTU	p__Firmicutes; g__s__uncultured organism__s__ OTU_782	0	0	0	0	0	0	0	0	0	0	0	0	0	0	0	0	0	0	0	0	0	1	0	0	0	0	0	0	0	0	0	0	0	0	0	0	0	0	0	2	0	0	0	0	0	0	0	0
OTU	p__Proteobacteria; g__s__uncultured bacterium__s__ OTU_117	0	0	0	0	0	0	0	0	0	0	0	0	0	0	0	0	0	0	0	0	0	2	2	0	2	0	0	0	1	25541	0	0	0	0	0	0	0	0	0	0	0	0	0	0	0	0	0	0
OTU	p__Actinobacteria; g__s__uncultured bacterium__s__ OTU_1319	0	0	0	0	0	0	0	0	0	0	0	0	0	0	0	0	0	0	0	0	0	1	0	0	1	0	0	0	0	0	0	0	0	0	0	3	0	0	0	0	0	0	0	0	0	0	0	0
OTU	p__Firmicutes; g__s__uncultured bacterium__s__ OTU_2152	0	0	0	0	0	0	0	0	0	0	0	0	0	0	0	0	0	0	0	0	0	1	0	0	0	0	0	0	0	0	0	1	0	0	0	0	0	4	0	1	0	0	0	0	1	0	0	0
OTU	p__Firmicutes; g__s__Streptococcus sp. C150__s__ OTU_1219	0	0	0	0	0	0	0	0	0	0	0	0	0	0	0	0	0	0	0	0	0	0	3	0	3	0	0	0	1	0	0	0	0	0	0	0	0	0	0	0	0	0	0	0	0	0	0	0
OTU	p__Firmicutes; g__s__uncultured bacterium__s__ OTU_489	0	0	0	0	0	0	0	0	0	0	0	0	0	0	0	0	0	0	0	0	0	0	5	0	0	0	0	1	0	21	0	0	0	0	40	196	0	1	2	0	0	0	0	0	3	0	0	0
OTU	p__Firmicutes; g__s__uncultured bacterium__s__ OTU_2119	0	0	0	0	0	0	0	0	0	0	0	0	0	0	0	0	0	0	0	0	0	0	2	0	0	0	0	0	0	0	0	0	0	0	0	0	0	0	0	0	0	0	2	0	0	0	0	0
OTU	p__Firmicutes; g__s__uncultured organism__s__ OTU_1603	0	0	0	0	0	0	0	0	0	0	0	0	0	0	0	0	0	0	0	0	0	0	3	0	0	2	0	341	0	0	0	0	0	6	0	0	2	1	17	8	15	0	11	0	16	71	0	0
OTU	p__Firmicutes; g__s__uncultured bacterium__s__ OTU_2092	0	0	0	0	0	0	0	0	0	0	0	0	0	0	0	0	0	0	0	0	0	0	3	2	0	0	0	0	0	0	0	0	0	0	0	0	0	0	0	0	0	0	1	0	0	0	0	0
OTU	p__Firmicutes; g__s__uncultured bacterium__s__ OTU_1237	0	0	0	0	0	0	0	0	0	0	0	0	0	0	0	0	0	0	0	0	0	0	1	0	0	0	0	0	0	0	0	0	0	0	0	0	0	0	0	0	0	0	0	0	0	0	0	0
OTU	p__Proteobacteria; g__s__uncultured organism__s__ OTU_883	0	0	0	0	0	0	0	0	0	0	0	0	0	0	0	0	0	0	0	0	0	0	2	0	7	2	0	0	0	0	0	0	2	0	0	0	0	0	0	0	0	0	0	0	0	0	0	0
OTU	p__Firmicutes; g__s__Leuconostoc mesenteroides subsp. mesenteroides__s__ OTU_1544	0	0	0	0	0	0	0	0	0	0	0	0	0	0	0	0	0	0	0	0	0	0	1	0	0	0	0	0	0	4	0	0	0	0	0	0	0	2	0	0	0	0	0	0	0	0	0	0
OTU	p__Firmicutes; g__s__uncultured bacterium__s__ OTU_832	0	0	0	0	0	0	0	0	0	0	0	0	0	0	0	0	0	0	0	0	0	0	1	0	0	0	0	4	0	0	0	0	0	0	0	0	0	0	0	0	0	0	0	0	0	0	0	0
OTU	p__Firmicutes; g__s__Lactobacillus fermentum__s__ OTU_411	0	0	0	0	0	0	0	0	0	0	0	0	0	0	0	0	0	0	0	0	0	0	1	0	0	1	536	0	0	1	0	0	0	0	0	0	0	0	0	0	0	0	0	0	0	0	0	0
OTU	p__Firmicutes; g__s__uncultured bacterium__s__ OTU_629	0	0	0	0	0	0	0	0	0	0	0	0	0	0	0	0	0	0	0	0	0	0	0	110	0	0	0	0	0	0	0	0	0	0	0	0	0	0	0	0	0	0	0	0	0	2	0	0
OTU	p__Cyanobacteria; g__s____s__ OTU_717	0	0	0	0	0	0	0	0	0	0	0	0	0	0	0	0	0	0	0	0	0	0	0	36	0	0	0	0	0	0	0	0	0	0	0	0	0	0	0	8	0	2	0	0	0	0	0	0
OTU	p__Firmicutes; g__s__uncultured bacterium__s__ OTU_724	0	0	0	0	0	0	0	0	0	0	0	0	0	0	0	0	0	0	0	0	0	0	0	2	0	5	0	0	1	1	0	0	0	0	0	0	1	44	3	18	0	0	0	10	0	0	2	0
OTU	p__Firmicutes; g__s__Lactobacillus paracasei__s__ OTU_2298	0	0	0	0	0	0	0	0	0	0	0	0	0	0	0	0	0	0	0	0	0	0	0	1	0	0	0	0	0	0	0	0	0	0	0	0	0	0	1	0	0	0	0	0	0	0	0	2
OTU	p__Firmicutes; g__s__Eubacterium sp. CS1 Van__s__ OTU_485	0	0	0	0	0	0	0	0	0	0	0	0	0	0	0	0	0	0	0	0	0	0	0	1	7	0	0	1	0	0	0	0	0	0	0	0	0	0	0	0	0	0	0	0	0	0	0	0
OTU	p__Firmicutes; g__s__uncultured bacterium__s__ OTU_956	0	0	0	0	0	0	0	0	0	0	0	0	0	0	0	0	0	0	0	0	0	0	0	1	0	0	0	0	0	0	0	0	0	0	6	0	0	0	0	0	0	0	0	0	0	4	0	0
OTU	p__Firmicutes; g__s__uncultured bacterium__s__ OTU_878	0	0	0	0	0	0	0	0	0	0	0	0	0	0	0	0	0	0	0	0	0	0	0	4	0	0	0	0	0	0	3	0	0	0	0	0	0	0	0	4	0	0	0	0	10	0	0	0
OTU	p__Actinobacteria; g__s__uncultured bacterium__s__ OTU_435	0	0	0	0	0	0	0	0	0	0	0	0	0	0	0	0	0	0	0	0	0	0	0	0	227	0	0	1	0	0	0	0	0	0	0	0	0	0	0	0	0	0	0	0	0	0	0	0
OTU	p__Actinobacteria; g__s__uncultured bacterium__s__ OTU_1190	0	0	0	0	0	0	0	0	0	0	0	0	0	0	0	0	0	0	0	0	0	0	0	0	1	0	0	0	0	0	0	0	0	0	0	0	0	0	0	0	106	0	0	0	0	0	0	0
OTU	p__Actinobacteria; g__s__uncultured bacterium__s__ OTU_691	0	0	0	0	0	0	0	0	0	0	0	0	0	0	0	0	0	0	0	0	0	0	0	0	12	0	0	30	0	0	0	0	0	0	0	0	0	0	0	0	0	0	0	0	0	0	0	0
OTU	p__Firmicutes; g__s__uncultured organism__s__ OTU_263	0	0	0	0	0	0	0	0	0	0	0	0	0	0	0	0	0	0	0	0	0	0	0	0	8	0	0	0	0	0	0	0	0	0	0	0	0	0	0	0	0	0	0	0	0	0	0	0
OTU	p__Fusobacteria; g__s__uncultured bacterium__s__ OTU_1080	0	0	0	0	0	0	0	0	0	0	0	0	0	0	0	0	0	0	0	0	0	0	0	0	8	0	0	0	0	0	0	0	0	0	0	0	0	0	0	0	0	0	0	0	0	0	0	0
OTU	p__Proteobacteria; g__s__uncultured bacterium__s__ OTU_1222	0	0	0	0	0	0	0	0	0	0	0	0	0	0	0	0	0	0	0	0	0	0	0	0	1	0	0	15	0	0	0	0	0	0	0	0	0	4	0	0	0	0	0	13	0	0	0	0
OTU	p__Firmicutes; g__s__Murdochiella sp. S5-A16__s__ OTU_2315	0	0	0	0	0	0	0	0	0	0	0	0	0	0	0	0	0	0	0	0	0	0	0	0	3	8	0	0	0	0	0	0	0	0	0	0	0	0	0	0	0	0	0	0	0	0	0	0
OTU	p__Firmicutes; g__s__uncultured bacterium__s__ OTU_1640	0	0	0	0	0	0	0	0	0	0	0	0	0	0	0	0	0	0	0	0	0	0	0	0	5	0	0	0	0	0	5	0	0	0	0	0	0	0	0	0	0	0	0	0	0	0	0	0
OTU	p__Firmicutes; g__s__uncultured bacterium__s__ OTU_1755	0	0	0	0	0	0	0	0	0	0	0	0	0	0	0	0	0	0	0	0	0	0	0	0	2	1	0	0	0	0	0	0	0	0	0	0	0	0	0	0	0	0	0	0	0	0	0	0
OTU	p__Tenericutes; g__s____s__ OTU_920	0	0	0	0	0	0	0	0	0	0	0	0	0	0	0	0	0	0	0	0	0	0	0	0	10	0	0	0	0	0	0	0	0	0	0	0	0	0	0	0	0	0	0	0	0	0	0	0
OTU	p__Firmicutes; g__s__uncultured organism__s__ OTU_1120	0	0	0	0	0	0	0	0	0	0	0	0	0	0	0	0	0	0	0	0	0	0	0	0	5	0	0	0	0	0	0	0	0	0	0	0	0	6	0	0	0	0	0	0	0	0	0	0
OTU	p__Firmicutes; g__s__uncultured bacterium__s__ OTU_414	0	0	0	0	0	0	0	0	0	0	0	0	0	0	0	0	0	0	0	0	0	0	0	0	1	0	0	0	0	0	0	0	0	0	0	0	0	0	0	0	0	0	0	0	0	0	0	0
OTU	p__Firmicutes; g__s__unidentified__s__ OTU_331	0	0	0	0	0	0	0	0	0	0	0	0	0	0	0	0	0	0	0	0	0	0	0	0	1	0	0	0	0	0	0	0	0	0	93	201	0	0	0	0	0	0	0	0	0	0	0	1905
OTU	p__Firmicutes; g__s__uncultured bacterium__s__ OTU_1538	0	0	0	0	0	0	0	0	0	0	0	0	0	0	0	0	0	0	0	0	0	0	0	0	1	0	0	2	0	0	0	0	0	0	0	0	0	0	0	0	0	0	0	0	0	0	0	0
OTU	p__Firmicutes; g__s__uncultured bacterium__s__ OTU_926	0	0	0	0	0	0	0	0	0	0	0	0	0	0	0	0	0	0	0	0	0	0	0	0	0	1	0	0	0	0	0	0	0	0	0	0	0	0	0	0	0	0	0	0	0	0	3	0
OTU	p__Bacteroidetes; g__s__uncultured bacterium__s__ OTU_467	0	0	0	0	0	0	0	0	0	0	0	0	0	0	0	0	0	0	0	0	0	0	0	0	0	2	0	0	0	0	0	0	0	0	0	0	0	0	0	0	0	0	0	0	0	0	0	0
OTU	p__Firmicutes; g__s__uncultured bacterium__s__ OTU_1130	0	0	0	0	0	0	0	0	0	0	0	0	0	0	0	0	0	0	0	0	0	0	0	0	0	1	0	0	0	0	0	0	0	0	0	0	0	0	0	0	0	0	0	2	0	0	0	0
OTU	p__Firmicutes; g__s__uncultured bacterium__s__ OTU_612	0	0	0	0	0	0	0	0	0	0	0	0	0	0	0	0	0	0	0	0	0	0	0	0	0	2	0	0	0	0	0	0	0	0	0	0	0	0	1	0	0	0	0	0	0	0	0	0
OTU	p__Bacteroidetes; g__s__uncultured bacterium__s__ OTU_1085	0	0	0	0	0	0	0	0	0	0	0	0	0	0	0	0	0	0	0	0	0	0	0	0	0	1	0	8	0	0	0	0	0	0	0	0	0	9	0	0	0	0	1	0	0	0	0	0
OTU	p__Firmicutes; g__s__uncultured bacterium__s__ OTU_182	0	0	0	0	0	0	0	0	0	0	0	0	0	0	0	0	0	0	0	0	0	0	0	0	0	1	0	0	0	0	1	1	0	0	0	1	0	2	0	6877	0	0	0	0	0	0	0	0
OTU	p__Firmicutes; g__s__uncultured bacterium__s__ OTU_1245	0	0	0	0	0	0	0	0	0	0	0	0	0	0	0	0	0	0	0	0	0	0	0	0	0	1	0	0	0	0	0	0	0	0	0	0	3	0	0	0	0	0	0	0	0	0	0	0
OTU	p__Firmicutes; g__s__uncultured bacterium__s__ OTU_2135	0	0	0	0	0	0	0	0	0	0	0	0	0	0	0	0	0	0	0	0	0	0	0	0	0	1	0	0	0	0	0	0	0	0	0	0	0	0	0	0	0	0	0	0	0	0	0	0
OTU	p__Firmicutes; g__s__uncultured organism__s__ OTU_532	0	0	0	0	0	0	0	0	0	0	0	0	0	0	0	0	0	0	0	0	0	0	0	0	0	0	70	0	0	0	0	0	0	0	0	0	0	0	26	0	0	0	0	0	0	0	0	0
OTU	p__Firmicutes; g__s__uncultured bacterium__s__ OTU_351	0	0	0	0	0	0	0	0	0	0	0	0	0	0	0	0	0	0	0	0	0	0	0	0	0	0	149	0	232	0	0	0	0	0	0	0	0	0	0	0	0	0	0	0	0	0	0	0
OTU	p__Firmicutes; g__s__uncultured Clostridiaceae bacterium__s__ OTU_480	0	0	0	0	0	0	0	0	0	0	0	0	0	0	0	0	0	0	0	0	0	0	0	0	0	0	29	0	0	0	0	0	0	4	0	0	0	0	14	0	0	0	0	0	0	0	5	0
OTU	p__Firmicutes; g__s__uncultured bacterium__s__ OTU_1572	0	0	0	0	0	0	0	0	0	0	0	0	0	0	0	0	0	0	0	0	0	0	0	0	0	0	2	0	0	0	0	0	0	0	0	0	0	0	0	0	0	0	0	0	0	0	0	0
OTU	p__Actinobacteria; g__s__uncultured bacterium__s__ OTU_395	0	0	0	0	0	0	0	0	0	0	0	0	0	0	0	0	0	0	0	0	0	0	0	0	0	0	1	0	0	0	0	0	0	0	11	5	0	14	0	0	1	0	0	0	0	0	0	0
OTU	p__Firmicutes; g__s__uncultured bacterium__s__ OTU_369	0	0	0	0	0	0	0	0	0	0	0	0	0	0	0	0	0	0	0	0	0	0	0	0	0	0	3	0	0	0	0	0	0	0	0	0	0	0	0	0	0	0	0	0	0	145	0	0
OTU	p__Firmicutes; g__s__uncultured organism__s__ OTU_1386	0	0	0	0	0	0	0	0	0	0	0	0	0	0	0	0	0	0	0	0	0	0	0	0	0	0	9	0	0	0	0	0	0	0	0	0	0	0	0	0	0	0	0	0	0	0	0	0
OTU	p__Firmicutes; g__s__uncultured Clostridia bacterium__s__ OTU_1672	0	0	0	0	0	0	0	0	0	0	0	0	0	0	0	0	0	0	0	0	0	0	0	0	0	0	5	0	0	0	0	0	0	0	0	0	0	0	0	0	0	0	0	0	0	0	0	0
OTU	p__Firmicutes; g__s__Lactobacillus vaginalis__s__ OTU_1371	0	0	0	0	0	0	0	0	0	0	0	0	0	0	0	0	0	0	0	0	0	0	0	0	0	0	1	0	0	0	0	0	0	0	79	176	0	0	0	0	0	0	0	0	0	0	0	593
OTU	p__Firmicutes; g__s__uncultured bacterium__s__ OTU_598	0	0	0	0	0	0	0	0	0	0	0	0	0	0	0	0	0	0	0	0	0	0	0	0	0	0	3	0	0	0	0	0	0	0	0	0	0	0	25	0	0	0	0	0	0	1	0	0
OTU	p__Firmicutes; g__s__Enterococcus faecium__s__ OTU_2110	0	0	0	0	0	0	0	0	0	0	0	0	0	0	0	0	0	0	0	0	0	0	0	0	0	0	1	0	0	0	0	0	0	0	0	7	0	0	0	0	0	0	0	0	0	0	0	1
OTU	p__Bacteroidetes; g__s__uncultured bacterium__s__ OTU_1946	0	0	0	0	0	0	0	0	0	0	0	0	0	0	0	0	0	0	0	0	0	0	0	0	0	0	0	195	0	0	0	0	0	0	0	0	0	4	0	4	0	0	0	0	0	0	0	0
OTU	p__Firmicutes; g__s__uncultured bacterium__s__ OTU_2046	0	0	0	0	0	0	0	0	0	0	0	0	0	0	0	0	0	0	0	0	0	0	0	0	0	0	0	61	0	0	0	0	0	0	0	0	0	0	0	0	0	0	0	0	0	0	0	0
OTU	p__Firmicutes; g__s__uncultured bacterium__s__ OTU_571	0	0	0	0	0	0	0	0	0	0	0	0	0	0	0	0	0	0	0	0	0	0	0	0	0	0	0	130	0	0	0	0	0	0	0	0	0	0	22	0	0	0	0	0	0	27	0	0
OTU	p__Firmicutes; g__s__uncultured bacterium__s__ OTU_1262	0	0	0	0	0	0	0	0	0	0	0	0	0	0	0	0	0	0	0	0	0	0	0	0	0	0	0	83	0	0	0	0	0	0	0	0	0	0	0	7	0	0	0	0	530	1022	0	0
OTU	p__Firmicutes; g__s__uncultured bacterium__s__ OTU_1138	0	0	0	0	0	0	0	0	0	0	0	0	0	0	0	0	0	0	0	0	0	0	0	0	0	0	0	40	0	0	0	0	0	0	0	0	0	6	0	0	0	0	0	0	0	0	0	0
OTU	p__Firmicutes; g__s__uncultured bacterium__s__ OTU_906	0	0	0	0	0	0	0	0	0	0	0	0	0	0	0	0	0	0	0	0	0	0	0	0	0	0	0	1	0	0	0	0	0	0	0	2	0	2	0	0	0	0	0	0	0	0	0	0
OTU	p__Firmicutes; g__s__uncultured bacterium__s__ OTU_1590	0	0	0	0	0	0	0	0	0	0	0	0	0	0	0	0	0	0	0	0	0	0	0	0	0	0	0	4	0	0	0	0	0	0	0	0	0	0	0	0	0	0	0	0	0	0	0	0
OTU	p__Firmicutes; g__s__uncultured bacterium__s__ OTU_281	0	0	0	0	0	0	0	0	0	0	0	0	0	0	0	0	0	0	0	0	0	0	0	0	0	0	0	33	0	0	0	0	0	0	0	0	0	0	0	0	0	0	0	0	0	0	0	0
OTU	p__Firmicutes; g__s__uncultured bacterium__s__ OTU_743	0	0	0	0	0	0	0	0	0	0	0	0	0	0	0	0	0	0	0	0	0	0	0	0	0	0	0	2	0	0	0	0	0	0	0	0	0	0	0	0	0	0	0	0	0	0	0	1
OTU	p__Bacteroidetes; g__s__uncultured bacterium__s__ OTU_895	0	0	0	0	0	0	0	0	0	0	0	0	0	0	0	0	0	0	0	0	0	0	0	0	0	0	0	4	0	0	0	0	0	0	0	0	0	0	0	2	0	0	0	0	0	0	0	0
OTU	p__Bacteroidetes; g__s__uncultured organism__s__ OTU_788	0	0	0	0	0	0	0	0	0	0	0	0	0	0	0	0	0	0	0	0	0	0	0	0	0	0	0	54	0	0	0	0	0	0	0	0	0	3	0	1	0	0	0	2	0	0	0	0
OTU	p__Firmicutes; g__s__uncultured bacterium__s__ OTU_1160	0	0	0	0	0	0	0	0	0	0	0	0	0	0	0	0	0	0	0	0	0	0	0	0	0	0	0	45	0	0	0	0	0	0	0	0	0	0	0	0	0	0	0	0	0	0	0	0
OTU	p__Firmicutes; g__s__uncultured bacterium__s__ OTU_1313	0	0	0	0	0	0	0	0	0	0	0	0	0	0	0	0	0	0	0	0	0	0	0	0	0	0	0	19	0	0	0	0	0	0	0	0	0	0	0	0	0	0	0	0	0	0	0	0
OTU	p__Firmicutes; g__s__uncultured bacterium__s__ OTU_1022	0	0	0	0	0	0	0	0	0	0	0	0	0	0	0	0	0	0	0	0	0	0	0	0	0	0	0	6	0	0	0	0	0	0	0	0	0	0	0	0	0	0	0	0	0	0	0	0
OTU	p__Firmicutes; g__s__uncultured bacterium__s__ OTU_1101	0	0	0	0	0	0	0	0	0	0	0	0	0	0	0	0	0	0	0	0	0	0	0	0	0	0	0	32	0	0	0	0	0	0	0	0	0	0	0	0	0	0	0	0	270	694	0	0
OTU	p__Firmicutes; g__s__uncultured bacterium__s__ OTU_426	0	0	0	0	0	0	0	0	0	0	0	0	0	0	0	0	0	0	0	0	0	0	0	0	0	0	0	10	0	24	0	0	0	0	85	261	0	0	0	0	0	2	0	0	0	0	0	0
OTU	p__Bacteroidetes; g__s__Bacteroides acidifaciens JCM 10556__s__ OTU_1171	0	0	0	0	0	0	0	0	0	0	0	0	0	0	0	0	0	0	0	0	0	0	0	0	0	0	0	3	0	0	0	0	0	0	0	0	0	0	0	0	0	0	0	0	0	0	0	0
OTU	p__Firmicutes; g__s__uncultured bacterium__s__ OTU_1562	0	0	0	0	0	0	0	0	0	0	0	0	0	0	0	0	0	0	0	0	0	0	0	0	0	0	0	7	0	0	0	0	0	0	0	0	0	0	0	0	0	0	0	0	0	0	0	0
OTU	p__Firmicutes; g__s__uncultured organism__s__ OTU_970	0	0	0	0	0	0	0	0	0	0	0	0	0	0	0	0	0	0	0	0	0	0	0	0	0	0	0	7	0	0	0	0	0	0	0	0	0	0	0	0	0	0	0	0	0	0	0	0
OTU	p__Firmicutes; g__s__uncultured bacterium__s__ OTU_876	0	0	0	0	0	0	0	0	0	0	0	0	0	0	0	0	0	0	0	0	0	0	0	0	0	0	0	25	1	0	0	0	0	0	0	0	0	0	0	2	0	0	0	0	0	0	0	0
OTU	p__Firmicutes; g__s__uncultured bacterium__s__ OTU_1131	0	0	0	0	0	0	0	0	0	0	0	0	0	0	0	0	0	0	0	0	0	0	0	0	0	0	0	3	0	0	0	0	0	0	0	0	0	0	0	0	0	0	0	0	0	0	0	0
OTU	p__Firmicutes; g__s__uncultured organism__s__ OTU_2082	0	0	0	0	0	0	0	0	0	0	0	0	0	0	0	0	0	0	0	0	0	0	0	0	0	0	0	4	0	0	0	0	0	0	0	0	0	0	0	0	0	0	0	0	0	0	0	0
OTU	p__Firmicutes; g__s__uncultured bacterium__s__ OTU_2302	0	0	0	0	0	0	0	0	0	0	0	0	0	0	0	0	0	0	0	0	0	0	0	0	0	0	0	4	0	0	0	0	0	0	0	0	0	0	0	0	0	0	0	0	0	0	0	0
OTU	p__Firmicutes; g__s__uncultured bacterium__s__ OTU_1991	0	0	0	0	0	0	0	0	0	0	0	0	0	0	0	0	0	0	0	0	0	0	0	0	0	0	0	5	0	0	0	0	0	0	0	0	0	0	0	0	0	0	0	0	0	0	0	0
OTU	p__Firmicutes; g__s__uncultured bacterium__s__ OTU_2144	0	0	0	0	0	0	0	0	0	0	0	0	0	0	0	0	0	0	0	0	0	0	0	0	0	0	0	4	0	0	0	0	0	0	0	0	0	0	0	0	0	0	0	0	0	0	0	0
OTU	p__Firmicutes; g__s__uncultured bacterium__s__ OTU_2038	0	0	0	0	0	0	0	0	0	0	0	0	0	0	0	0	0	0	0	0	0	0	0	0	0	0	0	39	0	0	0	0	0	0	0	0	0	0	0	0	0	0	0	0	0	0	0	0
OTU	p__Firmicutes; g__s__uncultured bacterium__s__ OTU_978	0	0	0	0	0	0	0	0	0	0	0	0	0	0	0	0	0	0	0	0	0	0	0	0	0	0	0	12	0	0	0	0	0	0	0	0	0	0	0	0	0	0	0	0	0	0	0	0
OTU	p__Actinobacteria; g__s__uncultured bacterium__s__ OTU_801	0	0	0	0	0	0	0	0	0	0	0	0	0	0	0	0	0	0	0	0	0	0	0	0	0	0	0	20	0	0	0	0	0	0	0	0	0	0	0	0	0	0	7	0	0	0	0	0
OTU	p__Firmicutes; g__s__uncultured bacterium__s__ OTU_1519	0	0	0	0	0	0	0	0	0	0	0	0	0	0	0	0	0	0	0	0	0	0	0	0	0	0	0	2	0	0	0	0	0	0	0	0	0	0	0	0	0	0	0	0	0	0	0	0
OTU	p__Bacteroidetes; g__s__uncultured bacterium__s__ OTU_1469	0	0	0	0	0	0	0	0	0	0	0	0	0	0	0	0	0	0	0	0	0	0	0	0	0	0	0	15	0	0	0	0	0	0	0	0	1	6	0	0	0	0	0	0	0	0	0	0
OTU	p__Firmicutes; g__s__uncultured bacterium__s__ OTU_2301	0	0	0	0	0	0	0	0	0	0	0	0	0	0	0	0	0	0	0	0	0	0	0	0	0	0	0	2	0	0	0	0	0	0	0	0	0	0	0	0	0	0	0	0	0	0	0	0
OTU	p__Firmicutes; g__s__uncultured bacterium__s__ OTU_1783	0	0	0	0	0	0	0	0	0	0	0	0	0	0	0	0	0	0	0	0	0	0	0	0	0	0	0	4	0	0	0	0	0	0	0	0	0	0	0	0	0	0	0	0	0	0	0	0
OTU	p__Firmicutes; g__s__uncultured bacterium__s__ OTU_1098	0	0	0	0	0	0	0	0	0	0	0	0	0	0	0	0	0	0	0	0	0	0	0	0	0	0	0	4	0	0	0	0	0	0	0	0	0	0	0	0	0	0	0	0	0	0	0	0
OTU	p__Firmicutes; g__s__unidentified__s__ OTU_2371	0	0	0	0	0	0	0	0	0	0	0	0	0	0	0	0	0	0	0	0	0	0	0	0	0	0	0	4	0	0	0	0	0	0	0	0	0	0	0	0	0	0	0	0	0	0	0	0
OTU	p__Firmicutes; g__s__uncultured bacterium__s__ OTU_893	0	0	0	0	0	0	0	0	0	0	0	0	0	0	0	0	0	0	0	0	0	0	0	0	0	0	0	4	0	0	0	0	0	0	0	0	0	17	0	0	0	0	0	0	0	0	0	0
OTU	p__Firmicutes; g__s__uncultured organism__s__ OTU_55	0	0	0	0	0	0	0	0	0	0	0	0	0	0	0	0	0	0	0	0	0	0	0	0	0	0	0	3	0	0	0	0	0	0	0	3	0	8	8782	1	2	0	3	1	0	1	0	0
OTU	p__Firmicutes; g__s__uncultured bacterium__s__ OTU_1374	0	0	0	0	0	0	0	0	0	0	0	0	0	0	0	0	0	0	0	0	0	0	0	0	0	0	0	3	0	0	0	0	0	0	0	0	0	0	0	0	0	0	0	0	0	0	0	0
OTU	p__Bacteroidetes; g__s__uncultured bacterium__s__ OTU_1540	0	0	0	0	0	0	0	0	0	0	0	0	0	0	0	0	0	0	0	0	0	0	0	0	0	0	0	2	0	0	0	0	0	0	0	0	0	0	0	1	0	0	0	0	0	0	0	0
OTU	p__Actinobacteria; g__s__Bifidobacterium longum NCC2705__s__ OTU_976	0	0	0	0	0	0	0	0	0	0	0	0	0	0	0	0	0	0	0	0	0	0	0	0	0	0	0	1	0	0	0	1	0	0	2	10	0	1	0	0	0	1	0	0	0	0	0	2
OTU	p__Firmicutes; g__s__uncultured bacterium__s__ OTU_1929	0	0	0	0	0	0	0	0	0	0	0	0	0	0	0	0	0	0	0	0	0	0	0	0	0	0	0	3	0	0	0	0	0	0	2	0	0	0	0	0	0	0	0	0	0	0	0	0
OTU	p__Actinobacteria; g__s__Bifidobacterium longum NCC2705__s__ OTU_1616	0	0	0	0	0	0	0	0	0	0	0	0	0	0	0	0	0	0	0	0	0	0	0	0	0	0	0	1	0	0	0	0	0	0	0	0	0	0	0	0	0	0	0	0	0	0	0	0
OTU	p__Bacteroidetes; g__s__uncultured organism__s__ OTU_1846	0	0	0	0	0	0	0	0	0	0	0	0	0	0	0	0	0	0	0	0	0	0	0	0	0	0	0	2	0	0	0	0	0	0	0	0	0	0	0	0	0	0	0	0	0	0	0	0
OTU	p__Firmicutes; g__s__uncultured bacterium__s__ OTU_1527	0	0	0	0	0	0	0	0	0	0	0	0	0	0	0	0	0	0	0	0	0	0	0	0	0	0	0	1	0	0	0	0	0	0	0	0	0	0	0	0	0	0	0	0	0	0	0	0
OTU	p__Bacteroidetes; g__s__uncultured bacterium__s__ OTU_797	0	0	0	0	0	0	0	0	0	0	0	0	0	0	0	0	0	0	0	0	0	0	0	0	0	0	0	6	0	0	0	0	0	0	0	0	0	0	0	0	0	0	0	0	0	0	0	0
OTU	p__Firmicutes; g__s__uncultured bacterium__s__ OTU_1927	0	0	0	0	0	0	0	0	0	0	0	0	0	0	0	0	0	0	0	0	0	0	0	0	0	0	0	2	0	0	0	0	0	0	0	0	0	0	0	0	0	0	0	0	0	0	0	0
OTU	p__Firmicutes; g__s__Erysipelotrichaceae bacterium 21_3__s__ OTU_1609	0	0	0	0	0	0	0	0	0	0	0	0	0	0	0	0	0	0	0	0	0	0	0	0	0	0	0	3	0	0	0	0	0	0	0	0	0	0	0	0	0	0	0	0	0	0	0	0
OTU	p__Bacteroidetes; g__s__Parabacteroides goldsteinii__s__ OTU_413	0	0	0	0	0	0	0	0	0	0	0	0	0	0	0	0	0	0	0	0	0	0	0	0	0	0	0	5	0	0	0	0	0	0	0	0	0	0	0	0	261	0	0	0	0	0	0	0
OTU	p__Firmicutes; g__s__uncultured bacterium__s__ OTU_2072	0	0	0	0	0	0	0	0	0	0	0	0	0	0	0	0	0	0	0	0	0	0	0	0	0	0	0	2	0	0	0	0	0	0	0	0	0	0	0	0	0	0	0	0	0	0	0	0
OTU	p__Bacteroidetes; g__s__uncultured bacterium__s__ OTU_1211	0	0	0	0	0	0	0	0	0	0	0	0	0	0	0	0	0	0	0	0	0	0	0	0	0	0	0	3	0	0	0	0	0	0	0	0	0	0	0	0	0	0	0	0	0	0	0	0
OTU	p__Proteobacteria; g__s__Haemophilus pittmaniae__s__ OTU_498	0	0	0	0	0	0	0	0	0	0	0	0	0	0	0	0	0	0	0	0	0	0	0	0	0	0	0	3	0	0	0	0	0	0	0	0	0	0	0	0	0	0	0	0	0	0	0	0
OTU	p__Bacteroidetes; g__s__Prevotella bivia__s__ OTU_430	0	0	0	0	0	0	0	0	0	0	0	0	0	0	0	0	0	0	0	0	0	0	0	0	0	0	0	4	0	0	0	0	0	0	0	0	0	0	0	0	0	0	0	0	0	0	0	0
OTU	p__Bacteroidetes; g__s__uncultured bacterium__s__ OTU_2180	0	0	0	0	0	0	0	0	0	0	0	0	0	0	0	0	0	0	0	0	0	0	0	0	0	0	0	2	0	0	0	0	0	0	0	0	0	0	0	0	0	0	0	0	0	0	0	0
OTU	p__Firmicutes; g__s__uncultured bacterium__s__ OTU_1638	0	0	0	0	0	0	0	0	0	0	0	0	0	0	0	0	0	0	0	0	0	0	0	0	0	0	0	1	0	0	0	0	0	0	0	0	0	0	0	0	0	0	0	0	0	0	0	0
OTU	p__Firmicutes; g__s__uncultured bacterium__s__ OTU_1394	0	0	0	0	0	0	0	0	0	0	0	0	0	0	0	0	0	0	0	0	0	0	0	0	0	0	0	3	0	0	0	0	0	0	0	0	0	0	0	0	0	0	0	0	0	0	0	0
OTU	p__Firmicutes; g__s__uncultured bacterium__s__ OTU_1618	0	0	0	0	0	0	0	0	0	0	0	0	0	0	0	0	0	0	0	0	0	0	0	0	0	0	0	1	0	0	0	0	0	0	0	1	0	2	0	4	0	2	0	0	0	0	0	0
OTU	p__Firmicutes; g__s__uncultured bacterium__s__ OTU_2329	0	0	0	0	0	0	0	0	0	0	0	0	0	0	0	0	0	0	0	0	0	0	0	0	0	0	0	2	0	0	0	0	0	0	0	0	0	0	0	0	0	0	0	0	0	0	0	0
OTU	p__Firmicutes; g__s__unidentified__s__ OTU_1611	0	0	0	0	0	0	0	0	0	0	0	0	0	0	0	0	0	0	0	0	0	0	0	0	0	0	0	2	0	0	0	0	0	0	0	0	0	0	0	0	0	0	0	0	0	0	0	0
OTU	p__Firmicutes; g__s__uncultured bacterium__s__ OTU_683	0	0	0	0	0	0	0	0	0	0	0	0	0	0	0	0	0	0	0	0	0	0	0	0	0	0	0	1	0	0	0	0	0	0	0	0	0	0	0	5	0	0	0	0	0	0	0	0
OTU	p__Firmicutes; g__s__uncultured organism__s__ OTU_1151	0	0	0	0	0	0	0	0	0	0	0	0	0	0	0	0	0	0	0	0	0	0	0	0	0	0	0	3	0	0	0	0	0	0	0	0	0	0	0	0	0	0	0	0	0	0	0	0
OTU	p__Firmicutes; g__s__bacterium NLAE-zl-C312__s__ OTU_1550	0	0	0	0	0	0	0	0	0	0	0	0	0	0	0	0	0	0	0	0	0	0	0	0	0	0	0	1	0	0	0	0	0	0	0	0	0	0	0	0	0	0	0	0	0	0	0	0
OTU	p__Firmicutes; g__s__Erysipelotrichaceae bacterium 21_3__s__ OTU_1835	0	0	0	0	0	0	0	0	0	0	0	0	0	0	0	0	0	0	0	0	0	0	0	0	0	0	0	1	0	0	0	0	0	0	0	0	0	0	0	0	0	0	0	0	0	0	0	1
OTU	p__Firmicutes; g__s__uncultured bacterium__s__ OTU_1092	0	0	0	0	0	0	0	0	0	0	0	0	0	0	0	0	0	0	0	0	0	0	0	0	0	0	0	3	0	0	0	0	0	0	0	0	0	0	0	0	0	0	0	0	0	0	0	0
OTU	p__Firmicutes; g__s__uncultured bacterium__s__ OTU_745	0	0	0	0	0	0	0	0	0	0	0	0	0	0	0	0	0	0	0	0	0	0	0	0	0	0	0	0	33	0	0	0	0	0	0	0	0	6	0	0	0	0	0	0	0	0	0	27
OTU	p__Firmicutes; g__s__uncultured bacterium__s__ OTU_456	0	0	0	0	0	0	0	0	0	0	0	0	0	0	0	0	0	0	0	0	0	0	0	0	0	0	0	0	23	0	0	14	0	0	0	0	0	0	0	0	0	0	0	0	0	0	0	0
OTU	p__Bacteroidetes; g__s__Dysgonomonas capnocytophagoides DSM 22835__s__ OTU_90	0	0	0	0	0	0	0	0	0	0	0	0	0	0	0	0	0	0	0	0	0	0	0	0	0	0	0	0	1	0	0	0	0	0	0	0	0	0	0	0	0	0	0	0	0	0	0	0
OTU	p__Verrucomicrobia; g__s__uncultured bacterium__s__ OTU_2191	0	0	0	0	0	0	0	0	0	0	0	0	0	0	0	0	0	0	0	0	0	0	0	0	0	0	0	0	1	0	0	0	0	0	0	0	0	0	0	0	0	0	0	0	0	0	0	0
OTU	p__Bacteroidetes; g__s__uncultured bacterium__s__ OTU_483	0	0	0	0	0	0	0	0	0	0	0	0	0	0	0	0	0	0	0	0	0	0	0	0	0	0	0	0	3	0	0	0	0	0	0	0	0	1	0	3	0	0	0	1	0	0	0	0
OTU	p__Bacteroidetes; g__s__uncultured bacterium__s__ OTU_458	0	0	0	0	0	0	0	0	0	0	0	0	0	0	0	0	0	0	0	0	0	0	0	0	0	0	0	0	2	7	0	0	0	0	0	0	0	0	0	0	0	0	0	0	0	0	0	0
OTU	p__Proteobacteria; g__s____s__ OTU_690	0	0	0	0	0	0	0	0	0	0	0	0	0	0	0	0	0	0	0	0	0	0	0	0	0	0	0	0	0	90	0	0	0	0	0	0	0	0	0	0	0	0	0	0	0	0	0	0
OTU	p__Proteobacteria; g__s____s__ OTU_648	0	0	0	0	0	0	0	0	0	0	0	0	0	0	0	0	0	0	0	0	0	0	0	0	0	0	0	0	0	78	0	0	0	0	0	0	0	0	0	0	0	0	0	0	0	0	0	0
OTU	p__Proteobacteria; g__s____s__ OTU_1945	0	0	0	0	0	0	0	0	0	0	0	0	0	0	0	0	0	0	0	0	0	0	0	0	0	0	0	0	0	9	0	0	0	0	0	0	0	0	0	0	0	0	0	0	0	0	0	0
OTU	p__Firmicutes; g__s__uncultured bacterium__s__ OTU_1974	0	0	0	0	0	0	0	0	0	0	0	0	0	0	0	0	0	0	0	0	0	0	0	0	0	0	0	0	0	1	0	0	0	0	0	0	0	0	0	0	0	8	0	1	0	0	0	0
OTU	p__Proteobacteria; g__s____s__ OTU_653	0	0	0	0	0	0	0	0	0	0	0	0	0	0	0	0	0	0	0	0	0	0	0	0	0	0	0	0	0	28	0	0	0	0	0	0	0	0	0	0	0	0	0	0	0	0	0	0
OTU	p__Firmicutes; g__s__uncultured bacterium__s__ OTU_2080	0	0	0	0	0	0	0	0	0	0	0	0	0	0	0	0	0	0	0	0	0	0	0	0	0	0	0	0	0	1	0	0	0	0	1	4	0	0	0	0	0	0	0	0	0	0	0	0
OTU	p__Cyanobacteria; g__s____s__ OTU_2035	0	0	0	0	0	0	0	0	0	0	0	0	0	0	0	0	0	0	0	0	0	0	0	0	0	0	0	0	0	8	0	0	0	0	0	0	0	0	0	0	0	0	0	0	0	0	0	0
OTU	p__Bacteroidetes; g__s__uncultured bacterium__s__ OTU_597	0	0	0	0	0	0	0	0	0	0	0	0	0	0	0	0	0	0	0	0	0	0	0	0	0	0	0	0	0	4	0	0	0	0	0	0	0	0	0	0	0	0	0	3	0	0	0	0
OTU	p__Firmicutes; g__s__Leuconostoc sp. SAP805.1__s__ OTU_631	0	0	0	0	0	0	0	0	0	0	0	0	0	0	0	0	0	0	0	0	0	0	0	0	0	0	0	0	0	1	0	27	0	0	0	0	0	0	0	0	0	0	0	0	0	0	0	1
OTU	p__Firmicutes; g__s__uncultured bacterium__s__ OTU_2069	0	0	0	0	0	0	0	0	0	0	0	0	0	0	0	0	0	0	0	0	0	0	0	0	0	0	0	0	0	3	0	0	0	0	0	0	0	0	0	0	0	0	0	0	0	0	0	0
OTU	p__Firmicutes; g__s__uncultured bacterium__s__ OTU_1752	0	0	0	0	0	0	0	0	0	0	0	0	0	0	0	0	0	0	0	0	0	0	0	0	0	0	0	0	0	3	0	0	0	0	0	0	0	0	0	0	0	0	0	0	0	0	0	0
OTU	p__Proteobacteria; g__s__uncultured bacterium__s__ OTU_1121	0	0	0	0	0	0	0	0	0	0	0	0	0	0	0	0	0	0	0	0	0	0	0	0	0	0	0	0	0	1	0	0	0	0	0	0	0	0	0	0	3	0	0	0	0	0	0	0
OTU	p__Firmicutes; g__s__uncultured organism__s__ OTU_222	0	0	0	0	0	0	0	0	0	0	0	0	0	0	0	0	0	0	0	0	0	0	0	0	0	0	0	0	0	0	2596	0	0	0	0	1	0	0	0	0	0	0	0	0	1644	0	0	0
OTU	p__Firmicutes; g__s__uncultured bacterium__s__ OTU_388	0	0	0	0	0	0	0	0	0	0	0	0	0	0	0	0	0	0	0	0	0	0	0	0	0	0	0	0	0	0	138	0	0	0	280	17	0	0	0	0	0	0	0	0	0	0	0	6
OTU	p__Firmicutes; g__s__uncultured bacterium__s__ OTU_1420	0	0	0	0	0	0	0	0	0	0	0	0	0	0	0	0	0	0	0	0	0	0	0	0	0	0	0	0	0	0	1	0	0	0	5	0	0	0	0	1	0	0	0	0	0	0	0	0
OTU	p__Firmicutes; g__s__uncultured bacterium__s__ OTU_1385	0	0	0	0	0	0	0	0	0	0	0	0	0	0	0	0	0	0	0	0	0	0	0	0	0	0	0	0	0	0	3	0	0	0	0	0	0	0	0	0	0	0	0	0	0	0	0	0
OTU	p__Firmicutes; g__s__uncultured bacterium__s__ OTU_1660	0	0	0	0	0	0	0	0	0	0	0	0	0	0	0	0	0	0	0	0	0	0	0	0	0	0	0	0	0	0	1	0	0	0	0	0	0	0	0	0	0	0	0	0	0	0	0	0
OTU	p__Firmicutes; g__s__Pediococcus ethanolidurans__s__ OTU_487	0	0	0	0	0	0	0	0	0	0	0	0	0	0	0	0	0	0	0	0	0	0	0	0	0	0	0	0	0	0	0	6	0	0	0	1	0	0	0	0	0	0	0	0	0	0	0	1000
OTU	p__Cyanobacteria; g__s____s__ OTU_595	0	0	0	0	0	0	0	0	0	0	0	0	0	0	0	0	0	0	0	0	0	0	0	0	0	0	0	0	0	0	0	1	0	0	0	0	0	0	0	2	0	0	0	0	0	0	0	1
OTU	p__Cyanobacteria; g__s____s__ OTU_2233	0	0	0	0	0	0	0	0	0	0	0	0	0	0	0	0	0	0	0	0	0	0	0	0	0	0	0	0	0	0	0	2	0	0	0	0	0	0	0	0	0	0	0	0	0	0	0	0
OTU	p__Firmicutes; g__s__uncultured bacterium__s__ OTU_1760	0	0	0	0	0	0	0	0	0	0	0	0	0	0	0	0	0	0	0	0	0	0	0	0	0	0	0	0	0	0	0	1	0	0	0	0	19	0	0	0	0	0	0	0	0	0	0	0
OTU	p__Firmicutes; g__s__uncultured bacterium__s__ OTU_1963	0	0	0	0	0	0	0	0	0	0	0	0	0	0	0	0	0	0	0	0	0	0	0	0	0	0	0	0	0	0	0	2	0	0	0	0	0	0	0	1	0	0	0	0	0	0	0	0
OTU	p__Firmicutes; g__s__uncultured Weissella sp.__s__ OTU_1238	0	0	0	0	0	0	0	0	0	0	0	0	0	0	0	0	0	0	0	0	0	0	0	0	0	0	0	0	0	0	0	1	0	0	0	0	0	0	0	0	0	0	0	0	0	0	0	0
OTU	p__Firmicutes; g__s__uncultured bacterium__s__ OTU_285	0	0	0	0	0	0	0	0	0	0	0	0	0	0	0	0	0	0	0	0	0	0	0	0	0	0	0	0	0	0	0	0	30	0	0	0	0	0	1663	0	1	0	1105	0	0	135	0	0
OTU	p__Firmicutes; g__s__uncultured bacterium__s__ OTU_461	0	0	0	0	0	0	0	0	0	0	0	0	0	0	0	0	0	0	0	0	0	0	0	0	0	0	0	0	0	0	0	0	2	0	0	0	0	0	0	0	0	0	141	0	0	0	0	0
OTU	p__Firmicutes; g__s__uncultured bacterium__s__ OTU_278	0	0	0	0	0	0	0	0	0	0	0	0	0	0	0	0	0	0	0	0	0	0	0	0	0	0	0	0	0	0	0	0	7	0	0	0	0	0	0	0	0	0	0	0	0	1295	0	0
OTU	p__Firmicutes; g__s__uncultured organism__s__ OTU_624	0	0	0	0	0	0	0	0	0	0	0	0	0	0	0	0	0	0	0	0	0	0	0	0	0	0	0	0	0	0	0	0	8	0	0	0	0	0	0	0	0	0	0	0	0	0	0	0
OTU	p__Firmicutes; g__s__uncultured bacterium__s__ OTU_688	0	0	0	0	0	0	0	0	0	0	0	0	0	0	0	0	0	0	0	0	0	0	0	0	0	0	0	0	0	0	0	0	1	0	0	0	0	0	0	0	0	0	0	0	0	0	0	0
OTU	p__Firmicutes; g__s__uncultured bacterium__s__ OTU_2300	0	0	0	0	0	0	0	0	0	0	0	0	0	0	0	0	0	0	0	0	0	0	0	0	0	0	0	0	0	0	0	0	0	8	0	0	0	0	0	0	0	0	0	0	0	0	0	0
OTU	p__Actinobacteria; g__s__unidentified__s__ OTU_1896	0	0	0	0	0	0	0	0	0	0	0	0	0	0	0	0	0	0	0	0	0	0	0	0	0	0	0	0	0	0	0	0	0	6	0	0	0	0	0	0	0	0	0	0	0	0	0	0
OTU	p__Tenericutes; g__s____s__ OTU_409	0	0	0	0	0	0	0	0	0	0	0	0	0	0	0	0	0	0	0	0	0	0	0	0	0	0	0	0	0	0	0	0	0	25	0	0	0	0	0	0	0	0	0	0	0	0	0	0
OTU	p__Firmicutes; g__s__uncultured bacterium__s__ OTU_1107	0	0	0	0	0	0	0	0	0	0	0	0	0	0	0	0	0	0	0	0	0	0	0	0	0	0	0	0	0	0	0	0	0	1	0	0	0	0	0	3	0	0	0	0	0	0	0	0
OTU	p__Firmicutes; g__s__uncultured bacterium__s__ OTU_422	0	0	0	0	0	0	0	0	0	0	0	0	0	0	0	0	0	0	0	0	0	0	0	0	0	0	0	0	0	0	0	0	0	24	0	0	0	0	0	0	0	0	0	0	0	0	0	0
OTU	p__Firmicutes; g__s__uncultured organism__s__ OTU_1776	0	0	0	0	0	0	0	0	0	0	0	0	0	0	0	0	0	0	0	0	0	0	0	0	0	0	0	0	0	0	0	0	0	1	0	0	0	0	0	0	0	0	0	0	0	0	0	0
OTU	p__Firmicutes; g__s__uncultured bacterium__s__ OTU_544	0	0	0	0	0	0	0	0	0	0	0	0	0	0	0	0	0	0	0	0	0	0	0	0	0	0	0	0	0	0	0	0	0	3	0	0	0	0	0	0	0	0	0	0	0	0	0	0
OTU	p__Firmicutes; g__s__uncultured bacterium__s__ OTU_327	0	0	0	0	0	0	0	0	0	0	0	0	0	0	0	0	0	0	0	0	0	0	0	0	0	0	0	0	0	0	0	0	0	41	0	0	0	0	0	0	538	0	0	0	0	0	0	0
OTU	p__Bacteroidetes; g__s__uncultured bacterium__s__ OTU_490	0	0	0	0	0	0	0	0	0	0	0	0	0	0	0	0	0	0	0	0	0	0	0	0	0	0	0	0	0	0	0	0	0	5	0	0	0	0	0	0	0	0	0	0	0	0	0	0
OTU	p__Firmicutes; g__s__Clostridiales bacterium 10-3b__s__ OTU_454	0	0	0	0	0	0	0	0	0	0	0	0	0	0	0	0	0	0	0	0	0	0	0	0	0	0	0	0	0	0	0	0	0	4	0	0	0	0	0	0	0	0	0	0	0	225	0	0
OTU	p__Firmicutes; g__s__uncultured organism__s__ OTU_474	0	0	0	0	0	0	0	0	0	0	0	0	0	0	0	0	0	0	0	0	0	0	0	0	0	0	0	0	0	0	0	0	0	2	0	0	0	0	0	0	0	0	0	0	0	0	0	0
OTU	p__Bacteroidetes; g__s____s__ OTU_610	0	0	0	0	0	0	0	0	0	0	0	0	0	0	0	0	0	0	0	0	0	0	0	0	0	0	0	0	0	0	0	0	0	2	0	0	0	0	0	0	0	0	0	0	0	0	2	0
OTU	p__Firmicutes; g__s__uncultured bacterium__s__ OTU_397	0	0	0	0	0	0	0	0	0	0	0	0	0	0	0	0	0	0	0	0	0	0	0	0	0	0	0	0	0	0	0	0	0	4	0	0	0	0	0	0	79	0	0	0	0	0	0	0
OTU	p__Firmicutes; g__s__uncultured bacterium__s__ OTU_568	0	0	0	0	0	0	0	0	0	0	0	0	0	0	0	0	0	0	0	0	0	0	0	0	0	0	0	0	0	0	0	0	0	4	0	0	0	0	0	0	0	0	0	0	0	0	0	0
OTU	p__Firmicutes; g__s__uncultured bacterium__s__ OTU_2075	0	0	0	0	0	0	0	0	0	0	0	0	0	0	0	0	0	0	0	0	0	0	0	0	0	0	0	0	0	0	0	0	0	4	0	0	0	0	1	0	0	0	0	0	0	0	0	0
OTU	p__Firmicutes; g__s__uncultured bacterium__s__ OTU_529	0	0	0	0	0	0	0	0	0	0	0	0	0	0	0	0	0	0	0	0	0	0	0	0	0	0	0	0	0	0	0	0	0	1	0	0	0	0	0	0	0	0	0	0	0	0	0	0
OTU	p__Firmicutes; g__s__uncultured bacterium__s__ OTU_311	0	0	0	0	0	0	0	0	0	0	0	0	0	0	0	0	0	0	0	0	0	0	0	0	0	0	0	0	0	0	0	0	0	3	0	0	0	0	0	0	0	0	0	0	0	0	0	0
OTU	p__Firmicutes; g__s__Lactobacillus oris F0423__s__ OTU_1278	0	0	0	0	0	0	0	0	0	0	0	0	0	0	0	0	0	0	0	0	0	0	0	0	0	0	0	0	0	0	0	0	0	0	11	26	0	0	0	0	0	0	0	0	0	0	0	5
OTU	p__Firmicutes; g__s__uncultured bacterium__s__ OTU_952	0	0	0	0	0	0	0	0	0	0	0	0	0	0	0	0	0	0	0	0	0	0	0	0	0	0	0	0	0	0	0	0	0	0	8	17	0	0	0	0	0	0	0	0	0	0	0	1
OTU	p__Firmicutes; g__s__Lactobacillus casei W56__s__ OTU_896	0	0	0	0	0	0	0	0	0	0	0	0	0	0	0	0	0	0	0	0	0	0	0	0	0	0	0	0	0	0	0	0	0	0	28	280	0	0	0	0	0	0	0	0	0	0	0	40
OTU	p__Firmicutes; g__s__Clostridium sp. JCD__s__ OTU_1273	0	0	0	0	0	0	0	0	0	0	0	0	0	0	0	0	0	0	0	0	0	0	0	0	0	0	0	0	0	0	0	0	0	0	3	0	0	0	0	0	0	0	0	0	0	0	0	0
OTU	p__Actinobacteria; g__s__Bifidobacterium pseudocatenulatum__s__ OTU_1324	0	0	0	0	0	0	0	0	0	0	0	0	0	0	0	0	0	0	0	0	0	0	0	0	0	0	0	0	0	0	0	0	0	0	2	0	0	0	0	1	0	0	0	0	0	0	0	1
OTU	p__Actinobacteria; g__s__Bifidobacterium longum NCC2705__s__ OTU_1646	0	0	0	0	0	0	0	0	0	0	0	0	0	0	0	0	0	0	0	0	0	0	0	0	0	0	0	0	0	0	0	0	0	0	5	7	0	0	0	0	0	0	0	2	0	0	0	3
OTU	p__Actinobacteria; g__s__Bifidobacterium pseudocatenulatum__s__ OTU_1873	0	0	0	0	0	0	0	0	0	0	0	0	0	0	0	0	0	0	0	0	0	0	0	0	0	0	0	0	0	0	0	0	0	0	2	2	2	1	0	0	0	2	0	2	0	0	0	0
OTU	p__Proteobacteria; g__s__Morganella sp. MH-149__s__ OTU_442	0	0	0	0	0	0	0	0	0	0	0	0	0	0	0	0	0	0	0	0	0	0	0	0	0	0	0	0	0	0	0	0	0	0	9	1	0	0	0	0	0	0	0	0	0	0	0	0
OTU	p__Firmicutes; g__s__uncultured bacterium__s__ OTU_799	0	0	0	0	0	0	0	0	0	0	0	0	0	0	0	0	0	0	0	0	0	0	0	0	0	0	0	0	0	0	0	0	0	0	5	1	0	0	0	0	0	0	0	0	0	0	0	1
OTU	p__Firmicutes; g__s__uncultured bacterium__s__ OTU_1932	0	0	0	0	0	0	0	0	0	0	0	0	0	0	0	0	0	0	0	0	0	0	0	0	0	0	0	0	0	0	0	0	0	0	1	0	0	4	0	10	0	0	0	0	0	0	0	0
OTU	p__Actinobacteria; g__s__Bifidobacterium bifidum ATCC 29521 = JCM 1255 = DSM 20456__s__ OTU_1217	0	0	0	0	0	0	0	0	0	0	0	0	0	0	0	0	0	0	0	0	0	0	0	0	0	0	0	0	0	0	0	0	0	0	3	11	0	0	0	0	0	1	0	0	0	0	0	1
OTU	p__Firmicutes; g__s__uncultured bacterium__s__ OTU_1391	0	0	0	0	0	0	0	0	0	0	0	0	0	0	0	0	0	0	0	0	0	0	0	0	0	0	0	0	0	0	0	0	0	0	1	12	0	0	0	0	0	0	0	0	0	0	0	0
OTU	p__Firmicutes; g__s__uncultured bacterium__s__ OTU_416	0	0	0	0	0	0	0	0	0	0	0	0	0	0	0	0	0	0	0	0	0	0	0	0	0	0	0	0	0	0	0	0	0	0	1	5	0	0	0	0	0	0	0	0	0	0	0	1
OTU	p__Firmicutes; g__s__uncultured bacterium__s__ OTU_450	0	0	0	0	0	0	0	0	0	0	0	0	0	0	0	0	0	0	0	0	0	0	0	0	0	0	0	0	0	0	0	0	0	0	1	0	0	493	3	0	0	0	0	0	0	0	0	0
OTU	p__Actinobacteria; g__s__Bifidobacterium longum NCC2705__s__ OTU_1712	0	0	0	0	0	0	0	0	0	0	0	0	0	0	0	0	0	0	0	0	0	0	0	0	0	0	0	0	0	0	0	0	0	0	1	1	0	0	1	0	0	0	0	0	0	0	0	2
OTU	p__Firmicutes; g__s__uncultured bacterium__s__ OTU_1268	0	0	0	0	0	0	0	0	0	0	0	0	0	0	0	0	0	0	0	0	0	0	0	0	0	0	0	0	0	0	0	0	0	0	3	0	0	0	0	0	0	0	0	0	0	0	0	0
OTU	p__Firmicutes; g__s__uncultured bacterium__s__ OTU_2291	0	0	0	0	0	0	0	0	0	0	0	0	0	0	0	0	0	0	0	0	0	0	0	0	0	0	0	0	0	0	0	0	0	0	2	0	0	0	0	0	0	0	0	0	0	0	0	0
OTU	p__Firmicutes; g__s__Lactobacillus rhamnosus__s__ OTU_1947	0	0	0	0	0	0	0	0	0	0	0	0	0	0	0	0	0	0	0	0	0	0	0	0	0	0	0	0	0	0	0	0	0	0	3	0	0	0	0	0	0	0	0	0	0	0	0	0
OTU	p__Firmicutes; g__s__uncultured organism__s__ OTU_1875	0	0	0	0	0	0	0	0	0	0	0	0	0	0	0	0	0	0	0	0	0	0	0	0	0	0	0	0	0	0	0	0	0	0	2	0	0	0	0	0	0	0	0	0	0	0	0	0
OTU	p__Firmicutes; g__s__uncultured bacterium__s__ OTU_986	0	0	0	0	0	0	0	0	0	0	0	0	0	0	0	0	0	0	0	0	0	0	0	0	0	0	0	0	0	0	0	0	0	0	0	11	0	0	0	0	0	0	0	0	0	0	0	0
OTU	p__Firmicutes; g__s__uncultured bacterium__s__ OTU_1285	0	0	0	0	0	0	0	0	0	0	0	0	0	0	0	0	0	0	0	0	0	0	0	0	0	0	0	0	0	0	0	0	0	0	0	3	0	0	0	0	0	0	0	0	0	0	0	0
OTU	p__Firmicutes; g__s____s__ OTU_1968	0	0	0	0	0	0	0	0	0	0	0	0	0	0	0	0	0	0	0	0	0	0	0	0	0	0	0	0	0	0	0	0	0	0	0	2	0	0	0	0	0	0	0	0	0	0	0	0
OTU	p__Firmicutes; g__s__uncultured bacterium__s__ OTU_840	0	0	0	0	0	0	0	0	0	0	0	0	0	0	0	0	0	0	0	0	0	0	0	0	0	0	0	0	0	0	0	0	0	0	0	11	0	0	0	0	0	0	0	0	0	0	0	0
OTU	p__Firmicutes; g__s__uncultured bacterium__s__ OTU_2166	0	0	0	0	0	0	0	0	0	0	0	0	0	0	0	0	0	0	0	0	0	0	0	0	0	0	0	0	0	0	0	0	0	0	0	12	0	0	0	0	0	0	0	0	0	0	0	0
OTU	p__Firmicutes; g__s__Erysipelotrichaceae bacterium 21_3__s__ OTU_2345	0	0	0	0	0	0	0	0	0	0	0	0	0	0	0	0	0	0	0	0	0	0	0	0	0	0	0	0	0	0	0	0	0	0	0	1	0	0	0	0	0	0	0	0	0	0	0	3
OTU	p__Firmicutes; g__s__uncultured bacterium__s__ OTU_2267	0	0	0	0	0	0	0	0	0	0	0	0	0	0	0	0	0	0	0	0	0	0	0	0	0	0	0	0	0	0	0	0	0	0	0	2	0	0	0	0	0	0	0	0	0	0	0	0
OTU	p__Firmicutes; g__s__uncultured bacterium__s__ OTU_1933	0	0	0	0	0	0	0	0	0	0	0	0	0	0	0	0	0	0	0	0	0	0	0	0	0	0	0	0	0	0	0	0	0	0	0	2	0	0	0	0	0	0	0	0	0	0	0	0
OTU	p__Firmicutes; g__s__uncultured organism__s__ OTU_2019	0	0	0	0	0	0	0	0	0	0	0	0	0	0	0	0	0	0	0	0	0	0	0	0	0	0	0	0	0	0	0	0	0	0	0	2	0	0	0	0	0	0	0	0	0	0	0	0
OTU	p__Firmicutes; g__s__uncultured bacterium__s__ OTU_987	0	0	0	0	0	0	0	0	0	0	0	0	0	0	0	0	0	0	0	0	0	0	0	0	0	0	0	0	0	0	0	0	0	0	0	2	0	0	0	0	0	0	0	3	0	0	0	0
OTU	p__Firmicutes; g__s__uncultured bacterium__s__ OTU_2220	0	0	0	0	0	0	0	0	0	0	0	0	0	0	0	0	0	0	0	0	0	0	0	0	0	0	0	0	0	0	0	0	0	0	0	2	0	1	0	5	0	0	0	0	0	0	0	0
OTU	p__Verrucomicrobia; g__s__uncultured bacterium__s__ OTU_2239	0	0	0	0	0	0	0	0	0	0	0	0	0	0	0	0	0	0	0	0	0	0	0	0	0	0	0	0	0	0	0	0	0	0	0	4	0	0	0	0	0	0	0	0	0	0	0	0
OTU	p__Actinobacteria; g__s__human gut metagenome__s__ OTU_836	0	0	0	0	0	0	0	0	0	0	0	0	0	0	0	0	0	0	0	0	0	0	0	0	0	0	0	0	0	0	0	0	0	0	0	6	0	2	0	0	0	0	0	0	0	0	0	0
OTU	p__Proteobacteria; g__s__Providencia rustigianii__s__ OTU_696	0	0	0	0	0	0	0	0	0	0	0	0	0	0	0	0	0	0	0	0	0	0	0	0	0	0	0	0	0	0	0	0	0	0	0	5	0	0	0	0	0	0	0	0	0	0	0	0
OTU	p__Firmicutes; g__s__uncultured bacterium__s__ OTU_892	0	0	0	0	0	0	0	0	0	0	0	0	0	0	0	0	0	0	0	0	0	0	0	0	0	0	0	0	0	0	0	0	0	0	0	4	0	0	0	0	0	0	0	0	0	0	0	0
OTU	p__Firmicutes; g__s__uncultured bacterium__s__ OTU_1568	0	0	0	0	0	0	0	0	0	0	0	0	0	0	0	0	0	0	0	0	0	0	0	0	0	0	0	0	0	0	0	0	0	0	0	2	0	0	0	0	0	0	0	0	0	0	0	0
OTU	p__Firmicutes; g__s__uncultured bacterium__s__ OTU_1659	0	0	0	0	0	0	0	0	0	0	0	0	0	0	0	0	0	0	0	0	0	0	0	0	0	0	0	0	0	0	0	0	0	0	0	6	0	0	0	0	0	0	0	0	0	0	0	0
OTU	p__Firmicutes; g__s__uncultured bacterium__s__ OTU_1209	0	0	0	0	0	0	0	0	0	0	0	0	0	0	0	0	0	0	0	0	0	0	0	0	0	0	0	0	0	0	0	0	0	0	0	3	0	0	0	0	0	0	0	0	0	0	0	0
OTU	p__Firmicutes; g__s__uncultured bacterium__s__ OTU_927	0	0	0	0	0	0	0	0	0	0	0	0	0	0	0	0	0	0	0	0	0	0	0	0	0	0	0	0	0	0	0	0	0	0	0	5	0	0	0	0	0	0	0	0	0	0	0	0
OTU	p__Firmicutes; g__s__uncultured organism__s__ OTU_1901	0	0	0	0	0	0	0	0	0	0	0	0	0	0	0	0	0	0	0	0	0	0	0	0	0	0	0	0	0	0	0	0	0	0	0	2	0	0	0	0	0	0	0	0	0	0	0	0
OTU	p__Firmicutes; g__s__uncultured bacterium__s__ OTU_1113	0	0	0	0	0	0	0	0	0	0	0	0	0	0	0	0	0	0	0	0	0	0	0	0	0	0	0	0	0	0	0	0	0	0	0	3	0	0	0	0	0	0	0	0	0	0	0	0
OTU	p__Actinobacteria; g__s__Bifidobacterium bifidum ATCC 29521 = JCM 1255 = DSM 20456__s__ OTU_749	0	0	0	0	0	0	0	0	0	0	0	0	0	0	0	0	0	0	0	0	0	0	0	0	0	0	0	0	0	0	0	0	0	0	0	1	0	2	0	0	0	3	0	2	0	0	0	0
OTU	p__Firmicutes; g__s__uncultured bacterium__s__ OTU_2103	0	0	0	0	0	0	0	0	0	0	0	0	0	0	0	0	0	0	0	0	0	0	0	0	0	0	0	0	0	0	0	0	0	0	0	2	0	0	0	0	0	0	0	0	0	0	0	0
OTU	p__Firmicutes; g__s__uncultured bacterium__s__ OTU_2065	0	0	0	0	0	0	0	0	0	0	0	0	0	0	0	0	0	0	0	0	0	0	0	0	0	0	0	0	0	0	0	0	0	0	0	3	0	0	0	0	0	0	0	0	0	0	0	0
OTU	p__Firmicutes; g__s__uncultured bacterium__s__ OTU_1127	0	0	0	0	0	0	0	0	0	0	0	0	0	0	0	0	0	0	0	0	0	0	0	0	0	0	0	0	0	0	0	0	0	0	0	6	0	0	0	0	0	0	0	0	0	0	0	0
OTU	p__Firmicutes; g__s__uncultured bacterium__s__ OTU_1197	0	0	0	0	0	0	0	0	0	0	0	0	0	0	0	0	0	0	0	0	0	0	0	0	0	0	0	0	0	0	0	0	0	0	0	5	0	0	0	0	0	0	0	0	0	0	0	0
OTU	p__Firmicutes; g__s__uncultured bacterium__s__ OTU_2297	0	0	0	0	0	0	0	0	0	0	0	0	0	0	0	0	0	0	0	0	0	0	0	0	0	0	0	0	0	0	0	0	0	0	0	2	0	0	0	0	0	0	0	0	0	0	0	0
OTU	p__Firmicutes; g__s__uncultured bacterium__s__ OTU_884	0	0	0	0	0	0	0	0	0	0	0	0	0	0	0	0	0	0	0	0	0	0	0	0	0	0	0	0	0	0	0	0	0	0	0	2	0	0	0	0	0	0	0	0	0	0	0	0
OTU	p__Firmicutes; g__s__uncultured bacterium__s__ OTU_30	0	0	0	0	0	0	0	0	0	0	0	0	0	0	0	0	0	0	0	0	0	0	0	0	0	0	0	0	0	0	0	0	0	0	0	1	0	0	14983	0	5590	0	9	0	0	0	0	0
OTU	p__Firmicutes; g__s__uncultured bacterium__s__ OTU_1396	0	0	0	0	0	0	0	0	0	0	0	0	0	0	0	0	0	0	0	0	0	0	0	0	0	0	0	0	0	0	0	0	0	0	0	0	12	0	0	0	1	0	0	0	0	0	0	0
OTU	p__Firmicutes; g__s__uncultured organism__s__ OTU_540	0	0	0	0	0	0	0	0	0	0	0	0	0	0	0	0	0	0	0	0	0	0	0	0	0	0	0	0	0	0	0	0	0	0	0	0	3	0	0	0	0	0	0	0	0	0	0	0
OTU	p__Firmicutes; g__s__uncultured bacterium__s__ OTU_2256	0	0	0	0	0	0	0	0	0	0	0	0	0	0	0	0	0	0	0	0	0	0	0	0	0	0	0	0	0	0	0	0	0	0	0	0	1	0	0	0	0	1	0	0	0	0	0	0
OTU	p__Firmicutes; g__s__Eubacterium tarantellae__s__ OTU_807	0	0	0	0	0	0	0	0	0	0	0	0	0	0	0	0	0	0	0	0	0	0	0	0	0	0	0	0	0	0	0	0	0	0	0	0	6	0	0	0	0	0	0	0	0	0	0	0
OTU	p__Firmicutes; g__s__uncultured bacterium__s__ OTU_1427	0	0	0	0	0	0	0	0	0	0	0	0	0	0	0	0	0	0	0	0	0	0	0	0	0	0	0	0	0	0	0	0	0	0	0	0	3	0	1	0	0	0	1	0	0	0	0	0
OTU	p__Firmicutes; g__s__uncultured bacterium__s__ OTU_2077	0	0	0	0	0	0	0	0	0	0	0	0	0	0	0	0	0	0	0	0	0	0	0	0	0	0	0	0	0	0	0	0	0	0	0	0	1	14	0	0	0	0	0	0	0	0	0	0
OTU	p__Firmicutes; g__s__uncultured bacterium__s__ OTU_2367	0	0	0	0	0	0	0	0	0	0	0	0	0	0	0	0	0	0	0	0	0	0	0	0	0	0	0	0	0	0	0	0	0	0	0	0	2	0	0	0	0	0	0	0	0	0	0	0
OTU	p__Cyanobacteria; g__s____s__ OTU_2368	0	0	0	0	0	0	0	0	0	0	0	0	0	0	0	0	0	0	0	0	0	0	0	0	0	0	0	0	0	0	0	0	0	0	0	0	3	0	0	0	0	0	0	0	0	0	0	0
OTU	p__Actinobacteria; g__s__Bifidobacterium pseudocatenulatum__s__ OTU_1601	0	0	0	0	0	0	0	0	0	0	0	0	0	0	0	0	0	0	0	0	0	0	0	0	0	0	0	0	0	0	0	0	0	0	0	0	2	0	0	0	0	2	0	0	0	0	0	0
OTU	p__Firmicutes; g__s__uncultured bacterium__s__ OTU_1612	0	0	0	0	0	0	0	0	0	0	0	0	0	0	0	0	0	0	0	0	0	0	0	0	0	0	0	0	0	0	0	0	0	0	0	0	1	0	0	1	0	6	0	0	0	0	0	0
OTU	p__Firmicutes; g__s__uncultured bacterium__s__ OTU_2241	0	0	0	0	0	0	0	0	0	0	0	0	0	0	0	0	0	0	0	0	0	0	0	0	0	0	0	0	0	0	0	0	0	0	0	0	9	0	0	0	0	0	0	1	0	0	0	0
OTU	p__Firmicutes; g__s__uncultured bacterium__s__ OTU_2034	0	0	0	0	0	0	0	0	0	0	0	0	0	0	0	0	0	0	0	0	0	0	0	0	0	0	0	0	0	0	0	0	0	0	0	0	1	0	0	0	0	0	0	0	0	0	0	0
OTU	p__Firmicutes; g__s__uncultured organism__s__ OTU_1644	0	0	0	0	0	0	0	0	0	0	0	0	0	0	0	0	0	0	0	0	0	0	0	0	0	0	0	0	0	0	0	0	0	0	0	0	1	0	0	0	0	0	0	0	0	0	0	0
OTU	p__Proteobacteria; g__s__Sphingomonas sp. NR 1-04__s__ OTU_2151	0	0	0	0	0	0	0	0	0	0	0	0	0	0	0	0	0	0	0	0	0	0	0	0	0	0	0	0	0	0	0	0	0	0	0	0	3	0	0	0	0	0	0	0	0	0	0	0
OTU	p__Firmicutes; g__s__uncultured organism__s__ OTU_1459	0	0	0	0	0	0	0	0	0	0	0	0	0	0	0	0	0	0	0	0	0	0	0	0	0	0	0	0	0	0	0	0	0	0	0	0	1	0	0	0	0	2	0	0	0	0	0	0
OTU	p__Firmicutes; g__s__uncultured bacterium__s__ OTU_1874	0	0	0	0	0	0	0	0	0	0	0	0	0	0	0	0	0	0	0	0	0	0	0	0	0	0	0	0	0	0	0	0	0	0	0	0	2	0	0	0	0	0	0	0	0	0	0	0
OTU	p__Firmicutes; g__s__uncultured bacterium__s__ OTU_759	0	0	0	0	0	0	0	0	0	0	0	0	0	0	0	0	0	0	0	0	0	0	0	0	0	0	0	0	0	0	0	0	0	0	0	0	1	1	0	0	0	0	0	0	0	0	0	2
OTU	p__Firmicutes; g__s__uncultured bacterium__s__ OTU_594	0	0	0	0	0	0	0	0	0	0	0	0	0	0	0	0	0	0	0	0	0	0	0	0	0	0	0	0	0	0	0	0	0	0	0	0	2	0	0	0	0	0	0	2	0	0	0	0
OTU	p__Firmicutes; g__s__uncultured bacterium__s__ OTU_1680	0	0	0	0	0	0	0	0	0	0	0	0	0	0	0	0	0	0	0	0	0	0	0	0	0	0	0	0	0	0	0	0	0	0	0	0	1	0	0	0	0	0	0	0	0	0	0	0
OTU	p__Firmicutes; g__s__uncultured bacterium__s__ OTU_452	0	0	0	0	0	0	0	0	0	0	0	0	0	0	0	0	0	0	0	0	0	0	0	0	0	0	0	0	0	0	0	0	0	0	0	0	0	592	0	0	0	0	0	0	0	0	0	0
OTU	p__Firmicutes; g__s__uncultured bacterium__s__ OTU_1248	0	0	0	0	0	0	0	0	0	0	0	0	0	0	0	0	0	0	0	0	0	0	0	0	0	0	0	0	0	0	0	0	0	0	0	0	0	9	0	0	0	0	0	0	0	0	0	0
OTU	p__Actinobacteria; g__s__Bifidobacterium longum NCC2705__s__ OTU_1775	0	0	0	0	0	0	0	0	0	0	0	0	0	0	0	0	0	0	0	0	0	0	0	0	0	0	0	0	0	0	0	0	0	0	0	0	0	1	0	0	0	0	0	0	0	0	0	5
OTU	p__Firmicutes; g__s__uncultured bacterium__s__ OTU_221	0	0	0	0	0	0	0	0	0	0	0	0	0	0	0	0	0	0	0	0	0	0	0	0	0	0	0	0	0	0	0	0	0	0	0	0	0	148	1147	0	0	0	0	0	0	0	0	0
OTU	p__Firmicutes; g__s__uncultured bacterium__s__ OTU_1370	0	0	0	0	0	0	0	0	0	0	0	0	0	0	0	0	0	0	0	0	0	0	0	0	0	0	0	0	0	0	0	0	0	0	0	0	0	6	0	0	0	0	0	5	0	0	0	0
OTU	p__Firmicutes; g__s__uncultured bacterium__s__ OTU_1232	0	0	0	0	0	0	0	0	0	0	0	0	0	0	0	0	0	0	0	0	0	0	0	0	0	0	0	0	0	0	0	0	0	0	0	0	0	3	0	0	0	0	0	0	0	0	0	0
OTU	p__Proteobacteria; g__s__uncultured organism__s__ OTU_993	0	0	0	0	0	0	0	0	0	0	0	0	0	0	0	0	0	0	0	0	0	0	0	0	0	0	0	0	0	0	0	0	0	0	0	0	0	11	0	0	0	0	0	0	0	0	0	0
OTU	p__Firmicutes; g__s__uncultured bacterium__s__ OTU_871	0	0	0	0	0	0	0	0	0	0	0	0	0	0	0	0	0	0	0	0	0	0	0	0	0	0	0	0	0	0	0	0	0	0	0	0	0	7	0	0	0	0	0	1	0	0	0	0
OTU	p__Actinobacteria; g__s__uncultured bacterium__s__ OTU_736	0	0	0	0	0	0	0	0	0	0	0	0	0	0	0	0	0	0	0	0	0	0	0	0	0	0	0	0	0	0	0	0	0	0	0	0	0	1	0	0	0	11	0	0	0	0	0	0
OTU	p__Bacteroidetes; g__s__uncultured bacterium__s__ OTU_2000	0	0	0	0	0	0	0	0	0	0	0	0	0	0	0	0	0	0	0	0	0	0	0	0	0	0	0	0	0	0	0	0	0	0	0	0	0	2	0	0	0	0	0	0	0	0	0	0
OTU	p__Firmicutes; g__s__uncultured bacterium__s__ OTU_1194	0	0	0	0	0	0	0	0	0	0	0	0	0	0	0	0	0	0	0	0	0	0	0	0	0	0	0	0	0	0	0	0	0	0	0	0	0	3	0	0	0	0	0	0	0	0	0	0
OTU	p__Firmicutes; g__s____s__ OTU_531	0	0	0	0	0	0	0	0	0	0	0	0	0	0	0	0	0	0	0	0	0	0	0	0	0	0	0	0	0	0	0	0	0	0	0	0	0	11	0	0	0	0	0	0	0	0	0	0
OTU	p__Firmicutes; g__s__uncultured bacterium__s__ OTU_1226	0	0	0	0	0	0	0	0	0	0	0	0	0	0	0	0	0	0	0	0	0	0	0	0	0	0	0	0	0	0	0	0	0	0	0	0	0	3	0	0	0	0	0	0	0	0	0	0
OTU	p__Firmicutes; g__s__uncultured bacterium__s__ OTU_1432	0	0	0	0	0	0	0	0	0	0	0	0	0	0	0	0	0	0	0	0	0	0	0	0	0	0	0	0	0	0	0	0	0	0	0	0	0	3	0	0	0	0	0	0	0	0	0	0
OTU	p__Firmicutes; g__s__uncultured bacterium__s__ OTU_2093	0	0	0	0	0	0	0	0	0	0	0	0	0	0	0	0	0	0	0	0	0	0	0	0	0	0	0	0	0	0	0	0	0	0	0	0	0	1	0	0	0	0	0	0	0	0	0	2
OTU	p__Firmicutes; g__s__uncultured bacterium__s__ OTU_1213	0	0	0	0	0	0	0	0	0	0	0	0	0	0	0	0	0	0	0	0	0	0	0	0	0	0	0	0	0	0	0	0	0	0	0	0	0	4	0	0	0	0	0	0	0	0	0	0
OTU	p__Firmicutes; g__s__uncultured bacterium__s__ OTU_1100	0	0	0	0	0	0	0	0	0	0	0	0	0	0	0	0	0	0	0	0	0	0	0	0	0	0	0	0	0	0	0	0	0	0	0	0	0	5	0	0	0	0	0	0	0	0	0	0
OTU	p__Firmicutes; g__s__uncultured bacterium__s__ OTU_1192	0	0	0	0	0	0	0	0	0	0	0	0	0	0	0	0	0	0	0	0	0	0	0	0	0	0	0	0	0	0	0	0	0	0	0	0	0	7	0	1	0	0	0	6	0	0	0	0
OTU	p__Firmicutes; g__s__uncultured bacterium__s__ OTU_942	0	0	0	0	0	0	0	0	0	0	0	0	0	0	0	0	0	0	0	0	0	0	0	0	0	0	0	0	0	0	0	0	0	0	0	0	0	8	0	0	0	0	0	3	0	0	0	0
OTU	p__Firmicutes; g__s__uncultured bacterium__s__ OTU_844	0	0	0	0	0	0	0	0	0	0	0	0	0	0	0	0	0	0	0	0	0	0	0	0	0	0	0	0	0	0	0	0	0	0	0	0	0	3	0	0	0	1	0	0	0	0	0	0
OTU	p__Firmicutes; g__s__uncultured bacterium__s__ OTU_1176	0	0	0	0	0	0	0	0	0	0	0	0	0	0	0	0	0	0	0	0	0	0	0	0	0	0	0	0	0	0	0	0	0	0	0	0	0	2	0	0	0	0	47	0	0	0	0	0
OTU	p__Proteobacteria; g__s__unidentified__s__ OTU_1964	0	0	0	0	0	0	0	0	0	0	0	0	0	0	0	0	0	0	0	0	0	0	0	0	0	0	0	0	0	0	0	0	0	0	0	0	0	2	0	0	0	0	0	0	0	0	0	0
OTU	p__Firmicutes; g__s__uncultured bacterium__s__ OTU_2163	0	0	0	0	0	0	0	0	0	0	0	0	0	0	0	0	0	0	0	0	0	0	0	0	0	0	0	0	0	0	0	0	0	0	0	0	0	5	0	2	0	0	0	2	0	0	0	0
OTU	p__Firmicutes; g__s__uncultured bacterium__s__ OTU_1938	0	0	0	0	0	0	0	0	0	0	0	0	0	0	0	0	0	0	0	0	0	0	0	0	0	0	0	0	0	0	0	0	0	0	0	0	0	2	0	0	0	0	0	0	0	0	0	0
OTU	p__Firmicutes; g__s__uncultured bacterium__s__ OTU_1152	0	0	0	0	0	0	0	0	0	0	0	0	0	0	0	0	0	0	0	0	0	0	0	0	0	0	0	0	0	0	0	0	0	0	0	0	0	3	0	1	0	0	0	0	0	0	0	0
OTU	p__Firmicutes; g__s__uncultured organism__s__ OTU_2040	0	0	0	0	0	0	0	0	0	0	0	0	0	0	0	0	0	0	0	0	0	0	0	0	0	0	0	0	0	0	0	0	0	0	0	0	0	6	0	0	0	0	0	0	0	0	0	0
OTU	p__Firmicutes; g__s__uncultured bacterium__s__ OTU_510	0	0	0	0	0	0	0	0	0	0	0	0	0	0	0	0	0	0	0	0	0	0	0	0	0	0	0	0	0	0	0	0	0	0	0	0	0	2	10	0	9	0	0	0	0	49	0	0
OTU	p__Firmicutes; g__s__uncultured bacterium__s__ OTU_839	0	0	0	0	0	0	0	0	0	0	0	0	0	0	0	0	0	0	0	0	0	0	0	0	0	0	0	0	0	0	0	0	0	0	0	0	0	5	0	0	0	0	0	0	0	0	0	0
OTU	p__Firmicutes; g__s__uncultured organism__s__ OTU_2025	0	0	0	0	0	0	0	0	0	0	0	0	0	0	0	0	0	0	0	0	0	0	0	0	0	0	0	0	0	0	0	0	0	0	0	0	0	2	0	0	0	0	0	0	0	0	0	0
OTU	p__Firmicutes; g__s__uncultured bacterium__s__ OTU_2365	0	0	0	0	0	0	0	0	0	0	0	0	0	0	0	0	0	0	0	0	0	0	0	0	0	0	0	0	0	0	0	0	0	0	0	0	0	2	0	0	0	0	0	0	0	0	0	0
OTU	p__Firmicutes; g__s__uncultured bacterium__s__ OTU_1126	0	0	0	0	0	0	0	0	0	0	0	0	0	0	0	0	0	0	0	0	0	0	0	0	0	0	0	0	0	0	0	0	0	0	0	0	0	4	0	0	0	0	0	0	0	0	0	0
OTU	p__Firmicutes; g__s__uncultured bacterium__s__ OTU_2128	0	0	0	0	0	0	0	0	0	0	0	0	0	0	0	0	0	0	0	0	0	0	0	0	0	0	0	0	0	0	0	0	0	0	0	0	0	2	0	0	0	0	0	0	0	0	0	0
OTU	p__Proteobacteria; g__s__uncultured organism__s__ OTU_2088	0	0	0	0	0	0	0	0	0	0	0	0	0	0	0	0	0	0	0	0	0	0	0	0	0	0	0	0	0	0	0	0	0	0	0	0	0	5	0	0	0	0	0	0	0	0	0	0
OTU	p__Firmicutes; g__s__uncultured bacterium__s__ OTU_2223	0	0	0	0	0	0	0	0	0	0	0	0	0	0	0	0	0	0	0	0	0	0	0	0	0	0	0	0	0	0	0	0	0	0	0	0	0	3	0	0	0	0	0	0	0	0	0	0
OTU	p__Firmicutes; g__s__uncultured bacterium__s__ OTU_1408	0	0	0	0	0	0	0	0	0	0	0	0	0	0	0	0	0	0	0	0	0	0	0	0	0	0	0	0	0	0	0	0	0	0	0	0	0	3	0	0	0	0	0	0	0	0	0	0
OTU	p__Firmicutes; g__s__uncultured organism__s__ OTU_854	0	0	0	0	0	0	0	0	0	0	0	0	0	0	0	0	0	0	0	0	0	0	0	0	0	0	0	0	0	0	0	0	0	0	0	0	0	1	0	0	0	0	0	0	0	0	0	0
OTU	p__Firmicutes; g__s__uncultured bacterium__s__ OTU_1793	0	0	0	0	0	0	0	0	0	0	0	0	0	0	0	0	0	0	0	0	0	0	0	0	0	0	0	0	0	0	0	0	0	0	0	0	0	2	0	0	0	0	0	0	0	0	0	0
OTU	p__Firmicutes; g__s__uncultured bacterium__s__ OTU_2250	0	0	0	0	0	0	0	0	0	0	0	0	0	0	0	0	0	0	0	0	0	0	0	0	0	0	0	0	0	0	0	0	0	0	0	0	0	2	0	0	0	0	0	0	0	0	0	0
OTU	p__Bacteroidetes; g__s____s__ OTU_1115	0	0	0	0	0	0	0	0	0	0	0	0	0	0	0	0	0	0	0	0	0	0	0	0	0	0	0	0	0	0	0	0	0	0	0	0	0	2	0	0	0	0	0	0	0	0	0	0
OTU	p__Firmicutes; g__s__uncultured bacterium__s__ OTU_1265	0	0	0	0	0	0	0	0	0	0	0	0	0	0	0	0	0	0	0	0	0	0	0	0	0	0	0	0	0	0	0	0	0	0	0	0	0	3	0	0	0	0	0	0	0	0	0	0
OTU	p__Firmicutes; g__s__uncultured bacterium__s__ OTU_1234	0	0	0	0	0	0	0	0	0	0	0	0	0	0	0	0	0	0	0	0	0	0	0	0	0	0	0	0	0	0	0	0	0	0	0	0	0	3	0	0	0	0	0	0	0	0	0	0
OTU	p__Firmicutes; g__s__uncultured bacterium__s__ OTU_2132	0	0	0	0	0	0	0	0	0	0	0	0	0	0	0	0	0	0	0	0	0	0	0	0	0	0	0	0	0	0	0	0	0	0	0	0	0	3	0	0	0	0	0	0	0	0	0	0
OTU	p__Proteobacteria; g__s__uncultured organism__s__ OTU_1681	0	0	0	0	0	0	0	0	0	0	0	0	0	0	0	0	0	0	0	0	0	0	0	0	0	0	0	0	0	0	0	0	0	0	0	0	0	3	0	0	0	0	0	0	0	0	0	0
OTU	p__Firmicutes; g__s__uncultured bacterium__s__ OTU_1389	0	0	0	0	0	0	0	0	0	0	0	0	0	0	0	0	0	0	0	0	0	0	0	0	0	0	0	0	0	0	0	0	0	0	0	0	0	3	0	0	0	0	0	0	0	0	0	0
OTU	p__Firmicutes; g__s__uncultured bacterium__s__ OTU_2349	0	0	0	0	0	0	0	0	0	0	0	0	0	0	0	0	0	0	0	0	0	0	0	0	0	0	0	0	0	0	0	0	0	0	0	0	0	1	0	0	0	0	0	0	0	0	0	0
OTU	p__Proteobacteria; g__s__unidentified__s__ OTU_2388	0	0	0	0	0	0	0	0	0	0	0	0	0	0	0	0	0	0	0	0	0	0	0	0	0	0	0	0	0	0	0	0	0	0	0	0	0	3	0	0	0	0	0	0	0	0	0	0
OTU	p__Firmicutes; g__s__uncultured bacterium__s__ OTU_2249	0	0	0	0	0	0	0	0	0	0	0	0	0	0	0	0	0	0	0	0	0	0	0	0	0	0	0	0	0	0	0	0	0	0	0	0	0	1	0	0	0	16	0	3	0	0	0	0
OTU	p__Actinobacteria; g__s__Bifidobacterium bifidum ATCC 29521 = JCM 1255 = DSM 20456__s__ OTU_1405	0	0	0	0	0	0	0	0	0	0	0	0	0	0	0	0	0	0	0	0	0	0	0	0	0	0	0	0	0	0	0	0	0	0	0	0	0	4	0	0	0	0	0	0	0	0	0	0
OTU	p__Firmicutes; g__s__uncultured bacterium__s__ OTU_1406	0	0	0	0	0	0	0	0	0	0	0	0	0	0	0	0	0	0	0	0	0	0	0	0	0	0	0	0	0	0	0	0	0	0	0	0	0	3	0	0	0	0	0	0	0	0	0	0
OTU	p__Firmicutes; g__s____s__ OTU_300	0	0	0	0	0	0	0	0	0	0	0	0	0	0	0	0	0	0	0	0	0	0	0	0	0	0	0	0	0	0	0	0	0	0	0	0	0	0	629	0	2	0	0	0	0	0	0	0
OTU	p__Firmicutes; g__s__uncultured organism__s__ OTU_1346	0	0	0	0	0	0	0	0	0	0	0	0	0	0	0	0	0	0	0	0	0	0	0	0	0	0	0	0	0	0	0	0	0	0	0	0	0	0	1199	0	0	0	0	0	0	0	0	0
OTU	p__Firmicutes; g__s__uncultured bacterium__s__ OTU_1099	0	0	0	0	0	0	0	0	0	0	0	0	0	0	0	0	0	0	0	0	0	0	0	0	0	0	0	0	0	0	0	0	0	0	0	0	0	0	31	0	0	0	0	0	0	0	0	0
OTU	p__Firmicutes; g__s__uncultured bacterium__s__ OTU_429	0	0	0	0	0	0	0	0	0	0	0	0	0	0	0	0	0	0	0	0	0	0	0	0	0	0	0	0	0	0	0	0	0	0	0	0	0	0	237	0	0	0	0	0	0	0	0	0
OTU	p__Firmicutes; g__s__uncultured organism__s__ OTU_1473	0	0	0	0	0	0	0	0	0	0	0	0	0	0	0	0	0	0	0	0	0	0	0	0	0	0	0	0	0	0	0	0	0	0	0	0	0	0	580	0	0	0	0	0	0	0	0	0
OTU	p__Firmicutes; g__s__uncultured bacterium__s__ OTU_1050	0	0	0	0	0	0	0	0	0	0	0	0	0	0	0	0	0	0	0	0	0	0	0	0	0	0	0	0	0	0	0	0	0	0	0	0	0	0	9	0	0	0	0	0	0	18	0	0
OTU	p__Firmicutes; g__s__uncultured bacterium__s__ OTU_778	0	0	0	0	0	0	0	0	0	0	0	0	0	0	0	0	0	0	0	0	0	0	0	0	0	0	0	0	0	0	0	0	0	0	0	0	0	0	23	0	0	0	0	0	0	9	0	0
OTU	p__Firmicutes; g__s__uncultured bacterium__s__ OTU_216	0	0	0	0	0	0	0	0	0	0	0	0	0	0	0	0	0	0	0	0	0	0	0	0	0	0	0	0	0	0	0	0	0	0	0	0	0	0	237	0	0	0	0	0	0	1	0	0
OTU	p__Firmicutes; g__s__uncultured organism__s__ OTU_608	0	0	0	0	0	0	0	0	0	0	0	0	0	0	0	0	0	0	0	0	0	0	0	0	0	0	0	0	0	0	0	0	0	0	0	0	0	0	13	0	0	0	0	0	0	0	57	0
OTU	p__Firmicutes; g__s__uncultured bacterium__s__ OTU_674	0	0	0	0	0	0	0	0	0	0	0	0	0	0	0	0	0	0	0	0	0	0	0	0	0	0	0	0	0	0	0	0	0	0	0	0	0	0	58	0	0	0	0	0	0	0	0	0
OTU	p__Firmicutes; g__s__uncultured organism__s__ OTU_2145	0	0	0	0	0	0	0	0	0	0	0	0	0	0	0	0	0	0	0	0	0	0	0	0	0	0	0	0	0	0	0	0	0	0	0	0	0	0	26	0	0	0	0	0	0	0	0	0
OTU	p__Firmicutes; g__s__uncultured bacterium__s__ OTU_737	0	0	0	0	0	0	0	0	0	0	0	0	0	0	0	0	0	0	0	0	0	0	0	0	0	0	0	0	0	0	0	0	0	0	0	0	0	0	1	0	0	0	0	0	0	0	0	0
OTU	p__Firmicutes; g__s__unidentified__s__ OTU_803	0	0	0	0	0	0	0	0	0	0	0	0	0	0	0	0	0	0	0	0	0	0	0	0	0	0	0	0	0	0	0	0	0	0	0	0	0	0	13	0	0	0	0	0	0	0	0	0
OTU	p__Firmicutes; g__s__uncultured bacterium__s__ OTU_1802	0	0	0	0	0	0	0	0	0	0	0	0	0	0	0	0	0	0	0	0	0	0	0	0	0	0	0	0	0	0	0	0	0	0	0	0	0	0	11	0	3	0	0	0	0	0	0	0
OTU	p__Firmicutes; g__s__iron-reducing bacterium enrichment culture clone FEA_2_A2__s__ OTU_1747	0	0	0	0	0	0	0	0	0	0	0	0	0	0	0	0	0	0	0	0	0	0	0	0	0	0	0	0	0	0	0	0	0	0	0	0	0	0	6	0	0	0	0	0	0	0	0	0
OTU	p__Firmicutes; g__s__uncultured Clostridiaceae bacterium__s__ OTU_1499	0	0	0	0	0	0	0	0	0	0	0	0	0	0	0	0	0	0	0	0	0	0	0	0	0	0	0	0	0	0	0	0	0	0	0	0	0	0	4	0	0	0	0	0	0	0	0	0
OTU	p__Firmicutes; g__s__uncultured bacterium__s__ OTU_1669	0	0	0	0	0	0	0	0	0	0	0	0	0	0	0	0	0	0	0	0	0	0	0	0	0	0	0	0	0	0	0	0	0	0	0	0	0	0	10	0	0	0	0	0	0	0	0	0
OTU	p__Firmicutes; g__s__uncultured bacterium__s__ OTU_1108	0	0	0	0	0	0	0	0	0	0	0	0	0	0	0	0	0	0	0	0	0	0	0	0	0	0	0	0	0	0	0	0	0	0	0	0	0	0	7	0	0	0	0	0	0	0	0	0
OTU	p__Firmicutes; g__s__uncultured organism__s__ OTU_1889	0	0	0	0	0	0	0	0	0	0	0	0	0	0	0	0	0	0	0	0	0	0	0	0	0	0	0	0	0	0	0	0	0	0	0	0	0	0	2	0	0	0	0	0	0	0	0	0
OTU	p__Tenericutes; g__s__uncultured bacterium__s__ OTU_206	0	0	0	0	0	0	0	0	0	0	0	0	0	0	0	0	0	0	0	0	0	0	0	0	0	0	0	0	0	0	0	0	0	0	0	0	0	0	8	0	0	0	0	0	0	0	0	0
OTU	p__Firmicutes; g__s__uncultured bacterium__s__ OTU_1083	0	0	0	0	0	0	0	0	0	0	0	0	0	0	0	0	0	0	0	0	0	0	0	0	0	0	0	0	0	0	0	0	0	0	0	0	0	0	1	0	0	0	0	0	0	0	0	0
OTU	p__Firmicutes; g__s__Clostridiaceae bacterium GM1__s__ OTU_640	0	0	0	0	0	0	0	0	0	0	0	0	0	0	0	0	0	0	0	0	0	0	0	0	0	0	0	0	0	0	0	0	0	0	0	0	0	0	3	0	0	0	0	0	0	0	0	0
OTU	p__Firmicutes; g__s__uncultured bacterium__s__ OTU_2231	0	0	0	0	0	0	0	0	0	0	0	0	0	0	0	0	0	0	0	0	0	0	0	0	0	0	0	0	0	0	0	0	0	0	0	0	0	0	2	0	0	0	0	0	0	0	0	0
OTU	p__Firmicutes; g__s__unidentified__s__ OTU_290	0	0	0	0	0	0	0	0	0	0	0	0	0	0	0	0	0	0	0	0	0	0	0	0	0	0	0	0	0	0	0	0	0	0	0	0	0	0	9	0	25	0	0	0	0	51	0	0
OTU	p__Firmicutes; g__s__uncultured Clostridiales bacterium__s__ OTU_755	0	0	0	0	0	0	0	0	0	0	0	0	0	0	0	0	0	0	0	0	0	0	0	0	0	0	0	0	0	0	0	0	0	0	0	0	0	0	9	0	0	0	0	0	0	0	0	0
OTU	p__Firmicutes; g__s__uncultured organism__s__ OTU_1552	0	0	0	0	0	0	0	0	0	0	0	0	0	0	0	0	0	0	0	0	0	0	0	0	0	0	0	0	0	0	0	0	0	0	0	0	0	0	2	0	0	0	0	0	0	0	0	0
OTU	p__Firmicutes; g__s__uncultured bacterium__s__ OTU_1280	0	0	0	0	0	0	0	0	0	0	0	0	0	0	0	0	0	0	0	0	0	0	0	0	0	0	0	0	0	0	0	0	0	0	0	0	0	0	1	0	0	0	0	0	0	2	0	0
OTU	p__Firmicutes; g__s__uncultured bacterium__s__ OTU_1068	0	0	0	0	0	0	0	0	0	0	0	0	0	0	0	0	0	0	0	0	0	0	0	0	0	0	0	0	0	0	0	0	0	0	0	0	0	0	4	0	0	0	0	0	0	0	0	0
OTU	p__Firmicutes; g__s__uncultured bacterium__s__ OTU_2131	0	0	0	0	0	0	0	0	0	0	0	0	0	0	0	0	0	0	0	0	0	0	0	0	0	0	0	0	0	0	0	0	0	0	0	0	0	0	1	0	0	0	0	0	0	0	0	0
OTU	p__Firmicutes; g__s__uncultured bacterium__s__ OTU_1360	0	0	0	0	0	0	0	0	0	0	0	0	0	0	0	0	0	0	0	0	0	0	0	0	0	0	0	0	0	0	0	0	0	0	0	0	0	0	1	0	0	0	0	0	0	0	0	0
OTU	p__Firmicutes; g__s__uncultured Clostridium sp.__s__ OTU_2087	0	0	0	0	0	0	0	0	0	0	0	0	0	0	0	0	0	0	0	0	0	0	0	0	0	0	0	0	0	0	0	0	0	0	0	0	0	0	3	0	0	0	0	0	0	0	0	0
OTU	p__Proteobacteria; g__s__uncultured organism__s__ OTU_948	0	0	0	0	0	0	0	0	0	0	0	0	0	0	0	0	0	0	0	0	0	0	0	0	0	0	0	0	0	0	0	0	0	0	0	0	0	0	0	53	0	47	0	0	0	0	0	0
OTU	p__Proteobacteria; g__s__uncultured bacterium__s__ OTU_2029	0	0	0	0	0	0	0	0	0	0	0	0	0	0	0	0	0	0	0	0	0	0	0	0	0	0	0	0	0	0	0	0	0	0	0	0	0	0	0	10	0	13	0	0	0	0	0	0
OTU	p__Firmicutes; g__s__uncultured bacterium__s__ OTU_1069	0	0	0	0	0	0	0	0	0	0	0	0	0	0	0	0	0	0	0	0	0	0	0	0	0	0	0	0	0	0	0	0	0	0	0	0	0	0	0	4	0	0	0	0	0	0	0	0
OTU	p__Firmicutes; g__s__uncultured bacterium__s__ OTU_1610	0	0	0	0	0	0	0	0	0	0	0	0	0	0	0	0	0	0	0	0	0	0	0	0	0	0	0	0	0	0	0	0	0	0	0	0	0	0	0	14	0	0	0	0	0	0	0	0
OTU	p__Firmicutes; g__s__uncultured bacterium__s__ OTU_2101	0	0	0	0	0	0	0	0	0	0	0	0	0	0	0	0	0	0	0	0	0	0	0	0	0	0	0	0	0	0	0	0	0	0	0	0	0	0	0	3	0	0	0	0	2	0	0	0
OTU	p__Firmicutes; g__s__uncultured bacterium__s__ OTU_1424	0	0	0	0	0	0	0	0	0	0	0	0	0	0	0	0	0	0	0	0	0	0	0	0	0	0	0	0	0	0	0	0	0	0	0	0	0	0	0	1	0	0	0	0	0	0	0	0
OTU	k__No blast hit OTU_740	0	0	0	0	0	0	0	0	0	0	0	0	0	0	0	0	0	0	0	0	0	0	0	0	0	0	0	0	0	0	0	0	0	0	0	0	0	0	0	1	0	0	0	0	0	0	0	0
OTU	p__Firmicutes; g__s__uncultured bacterium__s__ OTU_1294	0	0	0	0	0	0	0	0	0	0	0	0	0	0	0	0	0	0	0	0	0	0	0	0	0	0	0	0	0	0	0	0	0	0	0	0	0	0	0	3	0	0	0	0	0	0	0	0
OTU	p__Firmicutes; g__s__uncultured bacterium__s__ OTU_2002	0	0	0	0	0	0	0	0	0	0	0	0	0	0	0	0	0	0	0	0	0	0	0	0	0	0	0	0	0	0	0	0	0	0	0	0	0	0	0	2	0	0	0	0	0	0	0	0
OTU	p__Firmicutes; g__s__uncultured bacterium__s__ OTU_1090	0	0	0	0	0	0	0	0	0	0	0	0	0	0	0	0	0	0	0	0	0	0	0	0	0	0	0	0	0	0	0	0	0	0	0	0	0	0	0	3	0	0	0	0	0	0	0	0
OTU	p__Firmicutes; g__s__uncultured bacterium__s__ OTU_2348	0	0	0	0	0	0	0	0	0	0	0	0	0	0	0	0	0	0	0	0	0	0	0	0	0	0	0	0	0	0	0	0	0	0	0	0	0	0	0	1	0	1	0	0	0	0	0	0
OTU	p__Firmicutes; g__s__uncultured bacterium__s__ OTU_1815	0	0	0	0	0	0	0	0	0	0	0	0	0	0	0	0	0	0	0	0	0	0	0	0	0	0	0	0	0	0	0	0	0	0	0	0	0	0	0	3	0	0	0	0	0	0	0	0
OTU	p__Proteobacteria; g__s__uncultured bacterium__s__ OTU_1087	0	0	0	0	0	0	0	0	0	0	0	0	0	0	0	0	0	0	0	0	0	0	0	0	0	0	0	0	0	0	0	0	0	0	0	0	0	0	0	3	0	0	0	0	0	0	0	0
OTU	p__Firmicutes; g__s__unidentified__s__ OTU_913	0	0	0	0	0	0	0	0	0	0	0	0	0	0	0	0	0	0	0	0	0	0	0	0	0	0	0	0	0	0	0	0	0	0	0	0	0	0	0	5	0	0	0	0	0	0	1	0
OTU	p__Firmicutes; g__s____s__ OTU_1709	0	0	0	0	0	0	0	0	0	0	0	0	0	0	0	0	0	0	0	0	0	0	0	0	0	0	0	0	0	0	0	0	0	0	0	0	0	0	0	1	0	0	0	1	0	0	0	0
OTU	p__Firmicutes; g__s__uncultured bacterium__s__ OTU_953	0	0	0	0	0	0	0	0	0	0	0	0	0	0	0	0	0	0	0	0	0	0	0	0	0	0	0	0	0	0	0	0	0	0	0	0	0	0	0	3	0	0	0	0	0	0	0	0
OTU	p__Firmicutes; g__s__uncultured bacterium__s__ OTU_2360	0	0	0	0	0	0	0	0	0	0	0	0	0	0	0	0	0	0	0	0	0	0	0	0	0	0	0	0	0	0	0	0	0	0	0	0	0	0	0	1	0	3	0	0	0	0	0	0
OTU	k__No blast hit OTU_1117	0	0	0	0	0	0	0	0	0	0	0	0	0	0	0	0	0	0	0	0	0	0	0	0	0	0	0	0	0	0	0	0	0	0	0	0	0	0	0	2	0	0	0	0	0	0	0	0
OTU	p__Firmicutes; g__s__uncultured bacterium__s__ OTU_1065	0	0	0	0	0	0	0	0	0	0	0	0	0	0	0	0	0	0	0	0	0	0	0	0	0	0	0	0	0	0	0	0	0	0	0	0	0	0	0	2	0	2	0	0	0	0	0	0
OTU	p__Firmicutes; g__s__uncultured bacterium__s__ OTU_274	0	0	0	0	0	0	0	0	0	0	0	0	0	0	0	0	0	0	0	0	0	0	0	0	0	0	0	0	0	0	0	0	0	0	0	0	0	0	0	0	195	0	0	0	0	0	0	0
OTU	p__Firmicutes; g__s__uncultured bacterium__s__ OTU_357	0	0	0	0	0	0	0	0	0	0	0	0	0	0	0	0	0	0	0	0	0	0	0	0	0	0	0	0	0	0	0	0	0	0	0	0	0	0	0	0	345	0	0	0	0	0	0	0
OTU	p__Bacteroidetes; g__s____s__ OTU_565	0	0	0	0	0	0	0	0	0	0	0	0	0	0	0	0	0	0	0	0	0	0	0	0	0	0	0	0	0	0	0	0	0	0	0	0	0	0	0	0	181	0	0	0	0	0	0	0
OTU	p__Actinobacteria; g__s__uncultured bacterium__s__ OTU_626	0	0	0	0	0	0	0	0	0	0	0	0	0	0	0	0	0	0	0	0	0	0	0	0	0	0	0	0	0	0	0	0	0	0	0	0	0	0	0	0	211	0	0	0	0	0	0	0
OTU	p__Bacteroidetes; g__s____s__ OTU_1235	0	0	0	0	0	0	0	0	0	0	0	0	0	0	0	0	0	0	0	0	0	0	0	0	0	0	0	0	0	0	0	0	0	0	0	0	0	0	0	0	43	0	0	0	0	0	0	0
OTU	p__Proteobacteria; g__s__uncultured Oxalobacteraceae bacterium__s__ OTU_619	0	0	0	0	0	0	0	0	0	0	0	0	0	0	0	0	0	0	0	0	0	0	0	0	0	0	0	0	0	0	0	0	0	0	0	0	0	0	0	0	162	0	0	0	0	0	0	0
OTU	p__Firmicutes; g__s__uncultured bacterium__s__ OTU_1941	0	0	0	0	0	0	0	0	0	0	0	0	0	0	0	0	0	0	0	0	0	0	0	0	0	0	0	0	0	0	0	0	0	0	0	0	0	0	0	0	6	0	0	0	0	0	0	0
OTU	p__Bacteroidetes; g__s__uncultured bacterium__s__ OTU_1773	0	0	0	0	0	0	0	0	0	0	0	0	0	0	0	0	0	0	0	0	0	0	0	0	0	0	0	0	0	0	0	0	0	0	0	0	0	0	0	0	1	0	0	0	0	0	0	0
OTU	p__Proteobacteria; g__s__uncultured bacterium__s__ OTU_256	0	0	0	0	0	0	0	0	0	0	0	0	0	0	0	0	0	0	0	0	0	0	0	0	0	0	0	0	0	0	0	0	0	0	0	0	0	0	0	0	44	0	0	0	0	0	0	0
OTU	p__Firmicutes; g__s__uncultured bacterium__s__ OTU_2236	0	0	0	0	0	0	0	0	0	0	0	0	0	0	0	0	0	0	0	0	0	0	0	0	0	0	0	0	0	0	0	0	0	0	0	0	0	0	0	0	2	0	0	0	0	0	0	0
OTU	p__Firmicutes; g__s__uncultured bacterium__s__ OTU_1458	0	0	0	0	0	0	0	0	0	0	0	0	0	0	0	0	0	0	0	0	0	0	0	0	0	0	0	0	0	0	0	0	0	0	0	0	0	0	0	0	10	0	0	0	0	0	0	0
OTU	p__Lentisphaerae; g__s__Victivallaceae bacterium NML 080035__s__ OTU_404	0	0	0	0	0	0	0	0	0	0	0	0	0	0	0	0	0	0	0	0	0	0	0	0	0	0	0	0	0	0	0	0	0	0	0	0	0	0	0	0	2	0	34	0	0	0	0	0
OTU	p__Cyanobacteria; g__s____s__ OTU_1051	0	0	0	0	0	0	0	0	0	0	0	0	0	0	0	0	0	0	0	0	0	0	0	0	0	0	0	0	0	0	0	0	0	0	0	0	0	0	0	0	2	0	0	0	0	0	0	0
OTU	p__Firmicutes; g__s__uncultured bacterium__s__ OTU_1987	0	0	0	0	0	0	0	0	0	0	0	0	0	0	0	0	0	0	0	0	0	0	0	0	0	0	0	0	0	0	0	0	0	0	0	0	0	0	0	0	1	0	0	0	0	2	0	0
OTU	p__Proteobacteria; g__s__uncultured bacterium__s__ OTU_2286	0	0	0	0	0	0	0	0	0	0	0	0	0	0	0	0	0	0	0	0	0	0	0	0	0	0	0	0	0	0	0	0	0	0	0	0	0	0	0	0	2	0	0	0	0	0	0	0
OTU	p__Proteobacteria; g__s__uncultured organism__s__ OTU_939	0	0	0	0	0	0	0	0	0	0	0	0	0	0	0	0	0	0	0	0	0	0	0	0	0	0	0	0	0	0	0	0	0	0	0	0	0	0	0	0	0	16	0	0	0	0	0	0
OTU	p__Firmicutes; g__s__uncultured bacterium__s__ OTU_879	0	0	0	0	0	0	0	0	0	0	0	0	0	0	0	0	0	0	0	0	0	0	0	0	0	0	0	0	0	0	0	0	0	0	0	0	0	0	0	0	0	9	0	0	0	0	0	0
OTU	p__Firmicutes; g__s__uncultured bacterium__s__ OTU_845	0	0	0	0	0	0	0	0	0	0	0	0	0	0	0	0	0	0	0	0	0	0	0	0	0	0	0	0	0	0	0	0	0	0	0	0	0	0	0	0	0	2	0	0	0	0	0	0
OTU	p__Firmicutes; g__s__uncultured bacterium__s__ OTU_1095	0	0	0	0	0	0	0	0	0	0	0	0	0	0	0	0	0	0	0	0	0	0	0	0	0	0	0	0	0	0	0	0	0	0	0	0	0	0	0	0	0	5	0	0	0	0	0	0
OTU	p__Proteobacteria; g__s__uncultured bacterium__s__ OTU_1449	0	0	0	0	0	0	0	0	0	0	0	0	0	0	0	0	0	0	0	0	0	0	0	0	0	0	0	0	0	0	0	0	0	0	0	0	0	0	0	0	0	7	0	0	0	0	0	0
OTU	p__Firmicutes; g__s__uncultured bacterium__s__ OTU_1567	0	0	0	0	0	0	0	0	0	0	0	0	0	0	0	0	0	0	0	0	0	0	0	0	0	0	0	0	0	0	0	0	0	0	0	0	0	0	0	0	0	2	0	0	0	0	0	0
OTU	p__Firmicutes; g__s__uncultured bacterium__s__ OTU_983	0	0	0	0	0	0	0	0	0	0	0	0	0	0	0	0	0	0	0	0	0	0	0	0	0	0	0	0	0	0	0	0	0	0	0	0	0	0	0	0	0	6	0	0	0	0	0	0
OTU	p__Firmicutes; g__s__uncultured bacterium__s__ OTU_2229	0	0	0	0	0	0	0	0	0	0	0	0	0	0	0	0	0	0	0	0	0	0	0	0	0	0	0	0	0	0	0	0	0	0	0	0	0	0	0	0	0	9	0	0	0	0	0	0
OTU	p__Proteobacteria; g__s__uncultured bacterium__s__ OTU_2237	0	0	0	0	0	0	0	0	0	0	0	0	0	0	0	0	0	0	0	0	0	0	0	0	0	0	0	0	0	0	0	0	0	0	0	0	0	0	0	0	0	2	0	0	0	0	0	0
OTU	p__Firmicutes; g__s__uncultured bacterium__s__ OTU_2392	0	0	0	0	0	0	0	0	0	0	0	0	0	0	0	0	0	0	0	0	0	0	0	0	0	0	0	0	0	0	0	0	0	0	0	0	0	0	0	0	0	2	0	0	0	0	0	0
OTU	p__Firmicutes; g__s__uncultured bacterium__s__ OTU_2023	0	0	0	0	0	0	0	0	0	0	0	0	0	0	0	0	0	0	0	0	0	0	0	0	0	0	0	0	0	0	0	0	0	0	0	0	0	0	0	0	0	2	0	0	0	0	0	0
OTU	p__Firmicutes; g__s__uncultured bacterium__s__ OTU_2094	0	0	0	0	0	0	0	0	0	0	0	0	0	0	0	0	0	0	0	0	0	0	0	0	0	0	0	0	0	0	0	0	0	0	0	0	0	0	0	0	0	3	0	0	0	0	0	0
OTU	p__Firmicutes; g__s__uncultured organism__s__ OTU_2271	0	0	0	0	0	0	0	0	0	0	0	0	0	0	0	0	0	0	0	0	0	0	0	0	0	0	0	0	0	0	0	0	0	0	0	0	0	0	0	0	0	5	0	0	0	0	0	0
OTU	p__Firmicutes; g__s__uncultured bacterium__s__ OTU_1484	0	0	0	0	0	0	0	0	0	0	0	0	0	0	0	0	0	0	0	0	0	0	0	0	0	0	0	0	0	0	0	0	0	0	0	0	0	0	0	0	0	1	0	0	0	0	0	0
OTU	p__Actinobacteria; g__s__Bifidobacterium bifidum ATCC 29521 = JCM 1255 = DSM 20456__s__ OTU_1570	0	0	0	0	0	0	0	0	0	0	0	0	0	0	0	0	0	0	0	0	0	0	0	0	0	0	0	0	0	0	0	0	0	0	0	0	0	0	0	0	0	2	0	0	0	0	0	0
OTU	p__Firmicutes; g__s__uncultured bacterium__s__ OTU_1430	0	0	0	0	0	0	0	0	0	0	0	0	0	0	0	0	0	0	0	0	0	0	0	0	0	0	0	0	0	0	0	0	0	0	0	0	0	0	0	0	0	4	0	0	0	0	0	0
OTU	p__Firmicutes; g__s__uncultured bacterium__s__ OTU_1764	0	0	0	0	0	0	0	0	0	0	0	0	0	0	0	0	0	0	0	0	0	0	0	0	0	0	0	0	0	0	0	0	0	0	0	0	0	0	0	0	0	0	1	0	0	0	0	0
OTU	p__Synergistetes; g__s__uncultured bacterium__s__ OTU_1012	0	0	0	0	0	0	0	0	0	0	0	0	0	0	0	0	0	0	0	0	0	0	0	0	0	0	0	0	0	0	0	0	0	0	0	0	0	0	0	0	0	0	2	0	0	0	0	0
OTU	p__Firmicutes; g__s__uncultured Lactobacillus sp.__s__ OTU_873	0	0	0	0	0	0	0	0	0	0	0	0	0	0	0	0	0	0	0	0	0	0	0	0	0	0	0	0	0	0	0	0	0	0	0	0	0	0	0	0	0	0	2	0	0	0	0	0
OTU	p__Firmicutes; g__s__uncultured bacterium__s__ OTU_1203	0	0	0	0	0	0	0	0	0	0	0	0	0	0	0	0	0	0	0	0	0	0	0	0	0	0	0	0	0	0	0	0	0	0	0	0	0	0	0	0	0	0	2	0	0	0	0	0
OTU	p__Firmicutes; g__s__uncultured bacterium__s__ OTU_1220	0	0	0	0	0	0	0	0	0	0	0	0	0	0	0	0	0	0	0	0	0	0	0	0	0	0	0	0	0	0	0	0	0	0	0	0	0	0	0	0	0	0	2	0	0	0	0	0
OTU	p__Firmicutes; g__s__uncultured organism__s__ OTU_985	0	0	0	0	0	0	0	0	0	0	0	0	0	0	0	0	0	0	0	0	0	0	0	0	0	0	0	0	0	0	0	0	0	0	0	0	0	0	0	0	0	0	0	14	0	0	0	0
OTU	p__Actinobacteria; g__s__uncultured organism__s__ OTU_437	0	0	0	0	0	0	0	0	0	0	0	0	0	0	0	0	0	0	0	0	0	0	0	0	0	0	0	0	0	0	0	0	0	0	0	0	0	0	0	0	0	0	0	20	0	0	0	0
OTU	p__Firmicutes; g__s__uncultured organism__s__ OTU_1336	0	0	0	0	0	0	0	0	0	0	0	0	0	0	0	0	0	0	0	0	0	0	0	0	0	0	0	0	0	0	0	0	0	0	0	0	0	0	0	0	0	0	0	3	0	0	0	0
OTU	p__Firmicutes; g__s__uncultured organism__s__ OTU_1855	0	0	0	0	0	0	0	0	0	0	0	0	0	0	0	0	0	0	0	0	0	0	0	0	0	0	0	0	0	0	0	0	0	0	0	0	0	0	0	0	0	0	0	1	0	0	0	0
OTU	p__Firmicutes; g__s__uncultured bacterium__s__ OTU_1711	0	0	0	0	0	0	0	0	0	0	0	0	0	0	0	0	0	0	0	0	0	0	0	0	0	0	0	0	0	0	0	0	0	0	0	0	0	0	0	0	0	0	0	2	0	0	0	0
OTU	p__Firmicutes; g__s__uncultured bacterium__s__ OTU_1586	0	0	0	0	0	0	0	0	0	0	0	0	0	0	0	0	0	0	0	0	0	0	0	0	0	0	0	0	0	0	0	0	0	0	0	0	0	0	0	0	0	0	0	1	0	0	0	0
OTU	k__No blast hit OTU_1474	0	0	0	0	0	0	0	0	0	0	0	0	0	0	0	0	0	0	0	0	0	0	0	0	0	0	0	0	0	0	0	0	0	0	0	0	0	0	0	0	0	0	0	5	0	0	0	0
OTU	k__No blast hit OTU_1584	0	0	0	0	0	0	0	0	0	0	0	0	0	0	0	0	0	0	0	0	0	0	0	0	0	0	0	0	0	0	0	0	0	0	0	0	0	0	0	0	0	0	0	4	0	0	0	0
OTU	p__Firmicutes; g__s__Selenomonas artemidis__s__ OTU_911	0	0	0	0	0	0	0	0	0	0	0	0	0	0	0	0	0	0	0	0	0	0	0	0	0	0	0	0	0	0	0	0	0	0	0	0	0	0	0	0	0	0	0	2	0	0	0	0
OTU	p__Firmicutes; g__s__uncultured bacterium__s__ OTU_1954	0	0	0	0	0	0	0	0	0	0	0	0	0	0	0	0	0	0	0	0	0	0	0	0	0	0	0	0	0	0	0	0	0	0	0	0	0	0	0	0	0	0	0	2	0	0	0	0
OTU	p__Fibrobacteres; g__s__uncultured bacterium__s__ OTU_1510	0	0	0	0	0	0	0	0	0	0	0	0	0	0	0	0	0	0	0	0	0	0	0	0	0	0	0	0	0	0	0	0	0	0	0	0	0	0	0	0	0	0	0	2	0	0	0	0
OTU	p__Proteobacteria; g__s__Campylobacter concisus__s__ OTU_899	0	0	0	0	0	0	0	0	0	0	0	0	0	0	0	0	0	0	0	0	0	0	0	0	0	0	0	0	0	0	0	0	0	0	0	0	0	0	0	0	0	0	0	1	0	0	0	2
OTU	p__Firmicutes; g__s__uncultured bacterium__s__ OTU_928	0	0	0	0	0	0	0	0	0	0	0	0	0	0	0	0	0	0	0	0	0	0	0	0	0	0	0	0	0	0	0	0	0	0	0	0	0	0	0	0	0	0	0	4	0	0	0	0
OTU	p__Proteobacteria; g__s__uncultured bacterium__s__ OTU_1817	0	0	0	0	0	0	0	0	0	0	0	0	0	0	0	0	0	0	0	0	0	0	0	0	0	0	0	0	0	0	0	0	0	0	0	0	0	0	0	0	0	0	0	1	0	0	0	0
OTU	k__No blast hit OTU_2186	0	0	0	0	0	0	0	0	0	0	0	0	0	0	0	0	0	0	0	0	0	0	0	0	0	0	0	0	0	0	0	0	0	0	0	0	0	0	0	0	0	0	0	0	2	0	0	0
OTU	k__No blast hit OTU_2083	0	0	0	0	0	0	0	0	0	0	0	0	0	0	0	0	0	0	0	0	0	0	0	0	0	0	0	0	0	0	0	0	0	0	0	0	0	0	0	0	0	0	0	0	3	0	0	0
OTU	p__Bacteroidetes; g__s____s__ OTU_2076	0	0	0	0	0	0	0	0	0	0	0	0	0	0	0	0	0	0	0	0	0	0	0	0	0	0	0	0	0	0	0	0	0	0	0	0	0	0	0	0	0	0	0	0	3	0	0	0
OTU	p__Firmicutes; g__s__uncultured organism__s__ OTU_374	0	0	0	0	0	0	0	0	0	0	0	0	0	0	0	0	0	0	0	0	0	0	0	0	0	0	0	0	0	0	0	0	0	0	0	0	0	0	0	0	0	0	0	0	1	0	0	3
OTU	p__Firmicutes; g__s__uncultured bacterium__s__ OTU_365	0	0	0	0	0	0	0	0	0	0	0	0	0	0	0	0	0	0	0	0	0	0	0	0	0	0	0	0	0	0	0	0	0	0	0	0	0	0	0	0	0	0	0	0	0	1096	0	0
OTU	p__Firmicutes; g__s__uncultured bacterium__s__ OTU_1979	0	0	0	0	0	0	0	0	0	0	0	0	0	0	0	0	0	0	0	0	0	0	0	0	0	0	0	0	0	0	0	0	0	0	0	0	0	0	0	0	0	0	0	0	0	18	0	0
OTU	p__Firmicutes; g__s__uncultured bacterium__s__ OTU_2296	0	0	0	0	0	0	0	0	0	0	0	0	0	0	0	0	0	0	0	0	0	0	0	0	0	0	0	0	0	0	0	0	0	0	0	0	0	0	0	0	0	0	0	0	0	12	0	0
OTU	p__Firmicutes; g__s____s__ OTU_613	0	0	0	0	0	0	0	0	0	0	0	0	0	0	0	0	0	0	0	0	0	0	0	0	0	0	0	0	0	0	0	0	0	0	0	0	0	0	0	0	0	0	0	0	0	204	0	0
OTU	p__Firmicutes; g__s__uncultured bacterium__s__ OTU_1423	0	0	0	0	0	0	0	0	0	0	0	0	0	0	0	0	0	0	0	0	0	0	0	0	0	0	0	0	0	0	0	0	0	0	0	0	0	0	0	0	0	0	0	0	0	5	0	0
OTU	p__Firmicutes; g__s__uncultured bacterium__s__ OTU_1409	0	0	0	0	0	0	0	0	0	0	0	0	0	0	0	0	0	0	0	0	0	0	0	0	0	0	0	0	0	0	0	0	0	0	0	0	0	0	0	0	0	0	0	0	0	13	0	0
OTU	p__Firmicutes; g__s__uncultured bacterium__s__ OTU_1102	0	0	0	0	0	0	0	0	0	0	0	0	0	0	0	0	0	0	0	0	0	0	0	0	0	0	0	0	0	0	0	0	0	0	0	0	0	0	0	0	0	0	0	0	0	17	0	0
OTU	p__Firmicutes; g__s__uncultured bacterium__s__ OTU_1697	0	0	0	0	0	0	0	0	0	0	0	0	0	0	0	0	0	0	0	0	0	0	0	0	0	0	0	0	0	0	0	0	0	0	0	0	0	0	0	0	0	0	0	0	0	47	0	0
OTU	p__Firmicutes; g__s__bacterium ic1296__s__ OTU_1887	0	0	0	0	0	0	0	0	0	0	0	0	0	0	0	0	0	0	0	0	0	0	0	0	0	0	0	0	0	0	0	0	0	0	0	0	0	0	0	0	0	0	0	0	0	21	0	0
OTU	p__Firmicutes; g__s__uncultured bacterium__s__ OTU_473	0	0	0	0	0	0	0	0	0	0	0	0	0	0	0	0	0	0	0	0	0	0	0	0	0	0	0	0	0	0	0	0	0	0	0	0	0	0	0	0	0	0	0	0	0	9	0	0
OTU	p__Firmicutes; g__s__uncultured bacterium__s__ OTU_632	0	0	0	0	0	0	0	0	0	0	0	0	0	0	0	0	0	0	0	0	0	0	0	0	0	0	0	0	0	0	0	0	0	0	0	0	0	0	0	0	0	0	0	0	0	35	0	0
OTU	p__Firmicutes; g__s__uncultured bacterium__s__ OTU_678	0	0	0	0	0	0	0	0	0	0	0	0	0	0	0	0	0	0	0	0	0	0	0	0	0	0	0	0	0	0	0	0	0	0	0	0	0	0	0	0	0	0	0	0	0	62	0	0
OTU	p__Firmicutes; g__s__uncultured bacterium__s__ OTU_394	0	0	0	0	0	0	0	0	0	0	0	0	0	0	0	0	0	0	0	0	0	0	0	0	0	0	0	0	0	0	0	0	0	0	0	0	0	0	0	0	0	0	0	0	0	12	0	0
OTU	p__Firmicutes; g__s__uncultured bacterium__s__ OTU_1706	0	0	0	0	0	0	0	0	0	0	0	0	0	0	0	0	0	0	0	0	0	0	0	0	0	0	0	0	0	0	0	0	0	0	0	0	0	0	0	0	0	0	0	0	0	9	0	0
OTU	p__Firmicutes; g__s__uncultured bacterium__s__ OTU_1239	0	0	0	0	0	0	0	0	0	0	0	0	0	0	0	0	0	0	0	0	0	0	0	0	0	0	0	0	0	0	0	0	0	0	0	0	0	0	0	0	0	0	0	0	0	17	0	0
OTU	p__Firmicutes; g__s__uncultured bacterium__s__ OTU_1456	0	0	0	0	0	0	0	0	0	0	0	0	0	0	0	0	0	0	0	0	0	0	0	0	0	0	0	0	0	0	0	0	0	0	0	0	0	0	0	0	0	0	0	0	0	22	0	0
OTU	p__Firmicutes; g__s__uncultured bacterium__s__ OTU_761	0	0	0	0	0	0	0	0	0	0	0	0	0	0	0	0	0	0	0	0	0	0	0	0	0	0	0	0	0	0	0	0	0	0	0	0	0	0	0	0	0	0	0	0	0	41	0	0
OTU	p__Firmicutes; g__s__uncultured Clostridiaceae bacterium__s__ OTU_1727	0	0	0	0	0	0	0	0	0	0	0	0	0	0	0	0	0	0	0	0	0	0	0	0	0	0	0	0	0	0	0	0	0	0	0	0	0	0	0	0	0	0	0	0	0	18	0	0
OTU	p__Firmicutes; g__s__uncultured bacterium__s__ OTU_593	0	0	0	0	0	0	0	0	0	0	0	0	0	0	0	0	0	0	0	0	0	0	0	0	0	0	0	0	0	0	0	0	0	0	0	0	0	0	0	0	0	0	0	0	0	1	0	0
OTU	p__Firmicutes; g__s__uncultured bacterium__s__ OTU_685	0	0	0	0	0	0	0	0	0	0	0	0	0	0	0	0	0	0	0	0	0	0	0	0	0	0	0	0	0	0	0	0	0	0	0	0	0	0	0	0	0	0	0	0	0	6	0	0
OTU	p__Firmicutes; g__s__uncultured bacterium__s__ OTU_705	0	0	0	0	0	0	0	0	0	0	0	0	0	0	0	0	0	0	0	0	0	0	0	0	0	0	0	0	0	0	0	0	0	0	0	0	0	0	0	0	0	0	0	0	0	3	0	0
OTU	p__Firmicutes; g__s__uncultured bacterium__s__ OTU_1261	0	0	0	0	0	0	0	0	0	0	0	0	0	0	0	0	0	0	0	0	0	0	0	0	0	0	0	0	0	0	0	0	0	0	0	0	0	0	0	0	0	0	0	0	0	2	0	0
OTU	p__Firmicutes; g__s__Pseudoramibacter alactolyticus__s__ OTU_961	0	0	0	0	0	0	0	0	0	0	0	0	0	0	0	0	0	0	0	0	0	0	0	0	0	0	0	0	0	0	0	0	0	0	0	0	0	0	0	0	0	0	0	0	0	1	0	0
OTU	p__Firmicutes; g__s__uncultured bacterium__s__ OTU_496	0	0	0	0	0	0	0	0	0	0	0	0	0	0	0	0	0	0	0	0	0	0	0	0	0	0	0	0	0	0	0	0	0	0	0	0	0	0	0	0	0	0	0	0	0	2	0	0
OTU	p__Firmicutes; g__s__uncultured bacterium__s__ OTU_2279	0	0	0	0	0	0	0	0	0	0	0	0	0	0	0	0	0	0	0	0	0	0	0	0	0	0	0	0	0	0	0	0	0	0	0	0	0	0	0	0	0	0	0	0	0	1	0	0
OTU	p__Firmicutes; g__s__uncultured bacterium__s__ OTU_1062	0	0	0	0	0	0	0	0	0	0	0	0	0	0	0	0	0	0	0	0	0	0	0	0	0	0	0	0	0	0	0	0	0	0	0	0	0	0	0	0	0	0	0	0	0	3	0	0
OTU	p__Bacteroidetes; g__s__uncultured bacterium__s__ OTU_692	0	0	0	0	0	0	0	0	0	0	0	0	0	0	0	0	0	0	0	0	0	0	0	0	0	0	0	0	0	0	0	0	0	0	0	0	0	0	0	0	0	0	0	0	0	0	35	0
OTU	p__Firmicutes; g__s__Weissella thailandensis fsh4-2__s__ OTU_1491	0	0	0	0	0	0	0	0	0	0	0	0	0	0	0	0	0	0	0	0	0	0	0	0	0	0	0	0	0	0	0	0	0	0	0	0	0	0	0	0	0	0	0	0	0	0	11	0
OTU	p__Firmicutes; g__s__uncultured organism__s__ OTU_865	0	0	0	0	0	0	0	0	0	0	0	0	0	0	0	0	0	0	0	0	0	0	0	0	0	0	0	0	0	0	0	0	0	0	0	0	0	0	0	0	0	0	0	0	0	0	11	0
OTU	p__Firmicutes; g__s__uncultured bacterium__s__ OTU_1392	0	0	0	0	0	0	0	0	0	0	0	0	0	0	0	0	0	0	0	0	0	0	0	0	0	0	0	0	0	0	0	0	0	0	0	0	0	0	0	0	0	0	0	0	0	0	4	0
OTU	p__Bacteroidetes; g__s____s__ OTU_1139	0	0	0	0	0	0	0	0	0	0	0	0	0	0	0	0	0	0	0	0	0	0	0	0	0	0	0	0	0	0	0	0	0	0	0	0	0	0	0	0	0	0	0	0	0	0	0	1
OTU	p__Bacteroidetes; g__s__unidentified__s__ OTU_747	0	0	0	0	0	0	0	0	0	0	0	0	0	0	0	0	0	0	0	0	0	0	0	0	0	0	0	0	0	0	0	0	0	0	0	0	0	0	0	0	0	0	0	0	0	0	0	5
OTU	p__Firmicutes; g__s__uncultured organism__s__ OTU_1771	0	0	0	0	0	0	0	0	0	0	0	0	0	0	0	0	0	0	0	0	0	0	0	0	0	0	0	0	0	0	0	0	0	0	0	0	0	0	0	0	0	0	0	0	0	0	0	1
OTU	p__Firmicutes; g__s__Erysipelotrichaceae bacterium 21_3__s__ OTU_1819	0	0	0	0	0	0	0	0	0	0	0	0	0	0	0	0	0	0	0	0	0	0	0	0	0	0	0	0	0	0	0	0	0	0	0	0	0	0	0	0	0	0	0	0	0	0	0	2
OTU	p__Firmicutes; g__s__uncultured bacterium__s__ OTU_972	0	0	0	0	0	0	0	0	0	0	0	0	0	0	0	0	0	0	0	0	0	0	0	0	0	0	0	0	0	0	0	0	0	0	0	0	0	0	0	0	0	0	0	0	0	0	0	6
OTU	p__Firmicutes; g__s__uncultured bacterium__s__ OTU_1428	0	0	0	0	0	0	0	0	0	0	0	0	0	0	0	0	0	0	0	0	0	0	0	0	0	0	0	0	0	0	0	0	0	0	0	0	0	0	0	0	0	0	0	0	0	0	0	5
OTU	p__Firmicutes; g__s__uncultured bacterium__s__ OTU_2204	0	0	0	0	0	0	0	0	0	0	0	0	0	0	0	0	0	0	0	0	0	0	0	0	0	0	0	0	0	0	0	0	0	0	0	0	0	0	0	0	0	0	0	0	0	0	0	2
OTU	p__Actinobacteria; g__s__Bifidobacterium longum NCC2705__s__ OTU_849	0	0	0	0	0	0	0	0	0	0	0	0	0	0	0	0	0	0	0	0	0	0	0	0	0	0	0	0	0	0	0	0	0	0	0	0	0	0	0	0	0	0	0	0	0	0	0	8
OTU	p__Firmicutes; g__s__Lactobacillus casei__s__ OTU_1587	0	0	0	0	0	0	0	0	0	0	0	0	0	0	0	0	0	0	0	0	0	0	0	0	0	0	0	0	0	0	0	0	0	0	0	0	0	0	0	0	0	0	0	0	0	0	0	2
OTU	p__Firmicutes; g__s__uncultured organism__s__ OTU_1351	0	0	0	0	0	0	0	0	0	0	0	0	0	0	0	0	0	0	0	0	0	0	0	0	0	0	0	0	0	0	0	0	0	0	0	0	0	0	0	0	0	0	0	0	0	0	0	4
OTU	p__Firmicutes; g__s__uncultured bacterium__s__ OTU_1536	0	0	0	0	0	0	0	0	0	0	0	0	0	0	0	0	0	0	0	0	0	0	0	0	0	0	0	0	0	0	0	0	0	0	0	0	0	0	0	0	0	0	0	0	0	0	0	2
OTU	p__Firmicutes; g__s__uncultured bacterium__s__ OTU_1110	0	0	0	0	0	0	0	0	0	0	0	0	0	0	0	0	0	0	0	0	0	0	0	0	0	0	0	0	0	0	0	0	0	0	0	0	0	0	0	0	0	0	0	0	0	0	0	5
OTU	p__Firmicutes; g__s__Clostridium baratii__s__ OTU_2114	0	0	0	0	0	0	0	0	0	0	0	0	0	0	0	0	0	0	0	0	0	0	0	0	0	0	0	0	0	0	0	0	0	0	0	0	0	0	0	0	0	0	0	0	0	0	0	1
OTU	p__Firmicutes; g__s__uncultured bacterium__s__ OTU_1965	0	0	0	0	0	0	0	0	0	0	0	0	0	0	0	0	0	0	0	0	0	0	0	0	0	0	0	0	0	0	0	0	0	0	0	0	0	0	0	0	0	0	0	0	0	0	0	2
OTU	p__Firmicutes; g__s__uncultured bacterium__s__ OTU_1067	0	0	0	0	0	0	0	0	0	0	0	0	0	0	0	0	0	0	0	0	0	0	0	0	0	0	0	0	0	0	0	0	0	0	0	0	0	0	0	0	0	0	0	0	0	0	0	0
OTU	k__No blast hit OTU_734	0	0	0	0	0	0	0	0	0	0	0	0	0	0	0	0	0	0	0	0	0	0	0	0	0	0	0	0	0	0	0	0	0	0	0	0	0	0	0	0	0	0	0	0	0	0	0	0
OTU	p__Firmicutes; g__s__uncultured bacterium__s__ OTU_2274	0	0	0	0	0	0	0	0	0	0	0	0	0	0	0	0	0	0	0	0	0	0	0	0	0	0	0	0	0	0	0	0	0	0	0	0	0	0	0	0	0	0	0	0	0	0	0	0
OTU	p__Firmicutes; g__s__uncultured bacterium__s__ OTU_1284	0	0	0	0	0	0	0	0	0	0	0	0	0	0	0	0	0	0	0	0	0	0	0	0	0	0	0	0	0	0	0	0	0	0	0	0	0	0	0	0	0	0	0	0	0	0	0	0
OTU	p__Firmicutes; g__s__uncultured bacterium__s__ OTU_1252	0	0	0	0	0	0	0	0	0	0	0	0	0	0	0	0	0	0	0	0	0	0	0	0	0	0	0	0	0	0	0	0	0	0	0	0	0	0	0	0	0	0	0	0	0	0	0	0
OTU	p__Firmicutes; g__s__uncultured bacterium__s__ OTU_1282	0	0	0	0	0	0	0	0	0	0	0	0	0	0	0	0	0	0	0	0	0	0	0	0	0	0	0	0	0	0	0	0	0	0	0	0	0	0	0	0	0	0	0	0	0	0	0	0
OTU	p__Firmicutes; g__s__uncultured bacterium__s__ OTU_1317	0	0	0	0	0	0	0	0	0	0	0	0	0	0	0	0	0	0	0	0	0	0	0	0	0	0	0	0	0	0	0	0	0	0	0	0	0	0	0	0	0	0	0	0	0	0	0	0
OTU	p__Firmicutes; g__s__uncultured bacterium__s__ OTU_2194	0	0	0	0	0	0	0	0	0	0	0	0	0	0	0	0	0	0	0	0	0	0	0	0	0	0	0	0	0	0	0	0	0	0	0	0	0	0	0	0	0	0	0	0	0	0	0	0
OTU	p__Actinobacteria; g__s__Bifidobacterium longum NCC2705__s__ OTU_1899	0	0	0	0	0	0	0	0	0	0	0	0	0	0	0	0	0	0	0	0	0	0	0	0	0	0	0	0	0	0	0	0	0	0	0	0	0	0	0	0	0	0	0	0	0	0	0	0
OTU	p__Firmicutes; g__s__uncultured bacterium__s__ OTU_1257	0	0	0	0	0	0	0	0	0	0	0	0	0	0	0	0	0	0	0	0	0	0	0	0	0	0	0	0	0	0	0	0	0	0	0	0	0	0	0	0	0	0	0	0	0	0	0	0
OTU	p__Bacteroidetes; g__s__uncultured bacterium__s__ OTU_1716	0	0	0	0	0	0	0	0	0	0	0	0	0	0	0	0	0	0	0	0	0	0	0	0	0	0	0	0	0	0	0	0	0	0	0	0	0	0	0	0	0	0	0	0	0	0	0	0
OTU	p__Proteobacteria; g__s__uncultured bacterium__s__ OTU_998	0	0	0	0	0	0	0	0	0	0	0	0	0	0	0	0	0	0	0	0	0	0	0	0	0	0	0	0	0	0	0	0	0	0	0	0	0	0	0	0	0	0	0	0	0	0	0	0
OTU	k__No blast hit OTU_637	0	0	0	0	0	0	0	0	0	0	0	0	0	0	0	0	0	0	0	0	0	0	0	0	0	0	0	0	0	0	0	0	0	0	0	0	0	0	0	0	0	0	0	0	0	0	0	0
OTU	p__Firmicutes; g__s__uncultured bacterium__s__ OTU_768	0	0	0	0	0	0	0	0	0	0	0	0	0	0	0	0	0	0	0	0	0	0	0	0	0	0	0	0	0	0	0	0	0	0	0	0	0	0	0	0	0	0	0	0	0	0	0	0
OTU	p__Firmicutes; g__s__uncultured bacterium__s__ OTU_930	0	0	0	0	0	0	0	0	0	0	0	0	0	0	0	0	0	0	0	0	0	0	0	0	0	0	0	0	0	0	0	0	0	0	0	0	0	0	0	0	0	0	0	0	0	0	0	0
OTU	p__Proteobacteria; g__s__uncultured bacterium__s__ OTU_995	0	0	0	0	0	0	0	0	0	0	0	0	0	0	0	0	0	0	0	0	0	0	0	0	0	0	0	0	0	0	0	0	0	0	0	0	0	0	0	0	0	0	0	0	0	0	0	0
OTU	p__Bacteroidetes; g__s__uncultured bacterium__s__ OTU_1255	0	0	0	0	0	0	0	0	0	0	0	0	0	0	0	0	0	0	0	0	0	0	0	0	0	0	0	0	0	0	0	0	0	0	0	0	0	0	0	0	0	0	0	0	0	0	0	0
OTU	k__No blast hit OTU_2060	0	0	0	0	0	0	0	0	0	0	0	0	0	0	0	0	0	0	0	0	0	0	0	0	0	0	0	0	0	0	0	0	0	0	0	0	0	0	0	0	0	0	0	0	0	0	0	0
OTU	p__Firmicutes; g__s__uncultured bacterium__s__ OTU_1001	0	0	0	0	0	0	0	0	0	0	0	0	0	0	0	0	0	0	0	0	0	0	0	0	0	0	0	0	0	0	0	0	0	0	0	0	0	0	0	0	0	0	0	0	0	0	0	0
OTU	p__Firmicutes; g__s__uncultured bacterium__s__ OTU_728	0	0	0	0	0	0	0	0	0	0	0	0	0	0	0	0	0	0	0	0	0	0	0	0	0	0	0	0	0	0	0	0	0	0	0	0	0	0	0	0	0	0	0	0	0	0	0	0
OTU	p__Firmicutes; g__s__uncultured bacterium__s__ OTU_1410	0	0	0	0	0	0	0	0	0	0	0	0	0	0	0	0	0	0	0	0	0	0	0	0	0	0	0	0	0	0	0	0	0	0	0	0	0	0	0	0	0	0	0	0	0	0	0	0
OTU	k__No blast hit OTU_1514	0	0	0	0	0	0	0	0	0	0	0	0	0	0	0	0	0	0	0	0	0	0	0	0	0	0	0	0	0	0	0	0	0	0	0	0	0	0	0	0	0	0	0	0	0	0	0	0
OTU	k__No blast hit OTU_1653	0	0	0	0	0	0	0	0	0	0	0	0	0	0	0	0	0	0	0	0	0	0	0	0	0	0	0	0	0	0	0	0	0	0	0	0	0	0	0	0	0	0	0	0	0	0	0	0
OTU	p__Firmicutes; g__s__uncultured bacterium__s__ OTU_886	0	0	0	0	0	0	0	0	0	0	0	0	0	0	0	0	0	0	0	0	0	0	0	0	0	0	0	0	0	0	0	0	0	0	0	0	0	0	0	0	0	0	0	0	0	0	0	0
OTU	p__Firmicutes; g__s__uncultured bacterium__s__ OTU_1594	0	0	0	0	0	0	0	0	0	0	0	0	0	0	0	0	0	0	0	0	0	0	0	0	0	0	0	0	0	0	0	0	0	0	0	0	0	0	0	0	0	0	0	0	0	0	0	0
OTU	p__Cyanobacteria; g__s____s__ OTU_1243	0	0	0	0	0	0	0	0	0	0	0	0	0	0	0	0	0	0	0	0	0	0	0	0	0	0	0	0	0	0	0	0	0	0	0	0	0	0	0	0	0	0	0	0	0	0	0	0
OTU	p__Tenericutes; g__s____s__ OTU_2142	0	0	0	0	0	0	0	0	0	0	0	0	0	0	0	0	0	0	0	0	0	0	0	0	0	0	0	0	0	0	0	0	0	0	0	0	0	0	0	0	0	0	0	0	0	0	0	0
OTU	p__Tenericutes; g__s____s__ OTU_302	0	0	0	0	0	0	0	0	0	0	0	0	0	0	0	0	0	0	0	0	0	0	0	0	0	0	0	0	0	0	0	0	0	0	0	0	0	0	0	0	0	0	0	0	0	0	0	0
OTU	p__Spirochaetae; g__s__uncultured bacterium__s__ OTU_1651	0	0	0	0	0	0	0	0	0	0	0	0	0	0	0	0	0	0	0	0	0	0	0	0	0	0	0	0	0	0	0	0	0	0	0	0	0	0	0	0	0	0	0	0	0	0	0	0
OTU	p__Firmicutes; g__s__uncultured bacterium__s__ OTU_1643	0	0	0	0	0	0	0	0	0	0	0	0	0	0	0	0	0	0	0	0	0	0	0	0	0	0	0	0	0	0	0	0	0	0	0	0	0	0	0	0	0	0	0	0	0	0	0	0
OTU	p__Firmicutes; g__s__uncultured bacterium__s__ OTU_1703	0	0	0	0	0	0	0	0	0	0	0	0	0	0	0	0	0	0	0	0	0	0	0	0	0	0	0	0	0	0	0	0	0	0	0	0	0	0	0	0	0	0	0	0	0	0	0	0
OTU	p__Actinobacteria; g__s____s__ OTU_2270	0	0	0	0	0	0	0	0	0	0	0	0	0	0	0	0	0	0	0	0	0	0	0	0	0	0	0	0	0	0	0	0	0	0	0	0	0	0	0	0	0	0	0	0	0	0	0	0
OTU	p__Firmicutes; g__s__uncultured bacterium__s__ OTU_1505	0	0	0	0	0	0	0	0	0	0	0	0	0	0	0	0	0	0	0	0	0	0	0	0	0	0	0	0	0	0	0	0	0	0	0	0	0	0	0	0	0	0	0	0	0	0	0	0
OTU	p__Firmicutes; g__s__Clostridium colinum__s__ OTU_2085	0	0	0	0	0	0	0	0	0	0	0	0	0	0	0	0	0	0	0	0	0	0	0	0	0	0	0	0	0	0	0	0	0	0	0	0	0	0	0	0	0	0	0	0	0	0	0	0
OTU	p__Proteobacteria; g__s__uncultured bacterium__s__ OTU_1465	0	0	0	0	0	0	0	0	0	0	0	0	0	0	0	0	0	0	0	0	0	0	0	0	0	0	0	0	0	0	0	0	0	0	0	0	0	0	0	0	0	0	0	0	0	0	0	0
OTU	p__Firmicutes; g__s__uncultured bacterium__s__ OTU_1959	0	0	0	0	0	0	0	0	0	0	0	0	0	0	0	0	0	0	0	0	0	0	0	0	0	0	0	0	0	0	0	0	0	0	0	0	0	0	0	0	0	0	0	0	0	0	0	0
OTU	p__Actinobacteria; g__s__uncultured bacterium__s__ OTU_1353	0	0	0	0	0	0	0	0	0	0	0	0	0	0	0	0	0	0	0	0	0	0	0	0	0	0	0	0	0	0	0	0	0	0	0	0	0	0	0	0	0	0	0	0	0	0	0	0
OTU	p__Firmicutes; g__s__uncultured bacterium__s__ OTU_1367	0	0	0	0	0	0	0	0	0	0	0	0	0	0	0	0	0	0	0	0	0	0	0	0	0	0	0	0	0	0	0	0	0	0	0	0	0	0	0	0	0	0	0	0	0	0	0	0
OTU	p__Firmicutes; g__s__uncultured bacterium__s__ OTU_2369	0	0	0	0	0	0	0	0	0	0	0	0	0	0	0	0	0	0	0	0	0	0	0	0	0	0	0	0	0	0	0	0	0	0	0	0	0	0	0	0	0	0	0	0	0	0	0	0
OTU	p__Firmicutes; g__s__uncultured rumen bacterium__s__ OTU_1981	0	0	0	0	0	0	0	0	0	0	0	0	0	0	0	0	0	0	0	0	0	0	0	0	0	0	0	0	0	0	0	0	0	0	0	0	0	0	0	0	0	0	0	0	0	0	0	0
OTU	p__Firmicutes; g__s__uncultured bacterium__s__ OTU_1064	0	0	0	0	0	0	0	0	0	0	0	0	0	0	0	0	0	0	0	0	0	0	0	0	0	0	0	0	0	0	0	0	0	0	0	0	0	0	0	0	0	0	0	0	0	0	0	0
OTU	p__Firmicutes; g__s__uncultured bacterium__s__ OTU_2003	0	0	0	0	0	0	0	0	0	0	0	0	0	0	0	0	0	0	0	0	0	0	0	0	0	0	0	0	0	0	0	0	0	0	0	0	0	0	0	0	0	0	0	0	0	0	0	0
OTU	p__Firmicutes; g__s__uncultured bacterium__s__ OTU_1757	0	0	0	0	0	0	0	0	0	0	0	0	0	0	0	0	0	0	0	0	0	0	0	0	0	0	0	0	0	0	0	0	0	0	0	0	0	0	0	0	0	0	0	0	0	0	0	0
OTU	p__Firmicutes; g__s__uncultured bacterium__s__ OTU_794	0	0	0	0	0	0	0	0	0	0	0	0	0	0	0	0	0	0	0	0	0	0	0	0	0	0	0	0	0	0	0	0	0	0	0	0	0	0	0	0	0	0	0	0	0	0	0	0
OTU	p__Firmicutes; g__s__uncultured bacterium__s__ OTU_2272	0	0	0	0	0	0	0	0	0	0	0	0	0	0	0	0	0	0	0	0	0	0	0	0	0	0	0	0	0	0	0	0	0	0	0	0	0	0	0	0	0	0	0	0	0	0	0	0
OTU	p__Bacteroidetes; g__s__uncultured Bacteroidales bacterium__s__ OTU_1635	0	0	0	0	0	0	0	0	0	0	0	0	0	0	0	0	0	0	0	0	0	0	0	0	0	0	0	0	0	0	0	0	0	0	0	0	0	0	0	0	0	0	0	0	0	0	0	0
OTU	p__Firmicutes; g__s__uncultured bacterium__s__ OTU_785	0	0	0	0	0	0	0	0	0	0	0	0	0	0	0	0	0	0	0	0	0	0	0	0	0	0	0	0	0	0	0	0	0	0	0	0	0	0	0	0	0	0	0	0	0	0	0	0
OTU	p__Firmicutes; g__s__uncultured bacterium__s__ OTU_1053	0	0	0	0	0	0	0	0	0	0	0	0	0	0	0	0	0	0	0	0	0	0	0	0	0	0	0	0	0	0	0	0	0	0	0	0	0	0	0	0	0	0	0	0	0	0	0	0
OTU	p__Firmicutes; g__s__uncultured bacterium__s__ OTU_733	0	0	0	0	0	0	0	0	0	0	0	0	0	0	0	0	0	0	0	0	0	0	0	0	0	0	0	0	0	0	0	0	0	0	0	0	0	0	0	0	0	0	0	0	0	0	0	0
OTU	p__Firmicutes; g__s__uncultured bacterium__s__ OTU_1247	0	0	0	0	0	0	0	0	0	0	0	0	0	0	0	0	0	0	0	0	0	0	0	0	0	0	0	0	0	0	0	0	0	0	0	0	0	0	0	0	0	0	0	0	0	0	0	0
OTU	p__Firmicutes; g__s__uncultured bacterium__s__ OTU_1822	0	0	0	0	0	0	0	0	0	0	0	0	0	0	0	0	0	0	0	0	0	0	0	0	0	0	0	0	0	0	0	0	0	0	0	0	0	0	0	0	0	0	0	0	0	0	0	0
OTU	p__Firmicutes; g__s__uncultured bacterium__s__ OTU_1388	0	0	0	0	0	0	0	0	0	0	0	0	0	0	0	0	0	0	0	0	0	0	0	0	0	0	0	0	0	0	0	0	0	0	0	0	0	0	0	0	0	0	0	0	0	0	0	0
OTU	k__No blast hit OTU_238	0	0	0	0	0	0	0	0	0	0	0	0	0	0	0	0	0	0	0	0	0	0	0	0	0	0	0	0	0	0	0	0	0	0	0	0	0	0	0	0	0	0	0	0	0	0	0	0
OTU	p__Firmicutes; g__s__uncultured bacterium__s__ OTU_1368	0	0	0	0	0	0	0	0	0	0	0	0	0	0	0	0	0	0	0	0	0	0	0	0	0	0	0	0	0	0	0	0	0	0	0	0	0	0	0	0	0	0	0	0	0	0	0	0
OTU	p__Bacteroidetes; g__s__uncultured bacterium__s__ OTU_2190	0	0	0	0	0	0	0	0	0	0	0	0	0	0	0	0	0	0	0	0	0	0	0	0	0	0	0	0	0	0	0	0	0	0	0	0	0	0	0	0	0	0	0	0	0	0	0	0
OTU	p__Firmicutes; g__s__uncultured Eubacteriaceae bacterium__s__ OTU_773	0	0	0	0	0	0	0	0	0	0	0	0	0	0	0	0	0	0	0	0	0	0	0	0	0	0	0	0	0	0	0	0	0	0	0	0	0	0	0	0	0	0	0	0	0	0	0	0
OTU	p__Firmicutes; g__s__Cellulosilyticum lentocellum__s__ OTU_438	0	0	0	0	0	0	0	0	0	0	0	0	0	0	0	0	0	0	0	0	0	0	0	0	0	0	0	0	0	0	0	0	0	0	0	0	0	0	0	0	0	0	0	0	0	0	0	0
OTU	p__Firmicutes; g__s__Paenibacillus sp. JA-08__s__ OTU_2102	0	0	0	0	0	0	0	0	0	0	0	0	0	0	0	0	0	0	0	0	0	0	0	0	0	0	0	0	0	0	0	0	0	0	0	0	0	0	0	0	0	0	0	0	0	0	0	0
OTU	p__Actinobacteria; g__s__uncultured bacterium__s__ OTU_870	0	0	0	0	0	0	0	0	0	0	0	0	0	0	0	0	0	0	0	0	0	0	0	0	0	0	0	0	0	0	0	0	0	0	0	0	0	0	0	0	0	0	0	0	0	0	0	0
OTU	p__Firmicutes; g__s__uncultured bacterium__s__ OTU_1728	0	0	0	0	0	0	0	0	0	0	0	0	0	0	0	0	0	0	0	0	0	0	0	0	0	0	0	0	0	0	0	0	0	0	0	0	0	0	0	0	0	0	0	0	0	0	0	0
OTU	p__Firmicutes; g__s__uncultured bacterium__s__ OTU_1881	0	0	0	0	0	0	0	0	0	0	0	0	0	0	0	0	0	0	0	0	0	0	0	0	0	0	0	0	0	0	0	0	0	0	0	0	0	0	0	0	0	0	0	0	0	0	0	0
OTU	p__Bacteroidetes; g__s__uncultured bacterium__s__ OTU_1376	0	0	0	0	0	0	0	0	0	0	0	0	0	0	0	0	0	0	0	0	0	0	0	0	0	0	0	0	0	0	0	0	0	0	0	0	0	0	0	0	0	0	0	0	0	0	0	0
OTU	p__Firmicutes; g__s__uncultured bacterium__s__ OTU_1649	0	0	0	0	0	0	0	0	0	0	0	0	0	0	0	0	0	0	0	0	0	0	0	0	0	0	0	0	0	0	0	0	0	0	0	0	0	0	0	0	0	0	0	0	0	0	0	0
OTU	p__Bacteroidetes; g__s__uncultured bacterium__s__ OTU_2157	0	0	0	0	0	0	0	0	0	0	0	0	0	0	0	0	0	0	0	0	0	0	0	0	0	0	0	0	0	0	0	0	0	0	0	0	0	0	0	0	0	0	0	0	0	0	0	0
OTU	p__Firmicutes; g__s__Faecalicoccus pleomorphus__s__ OTU_198	0	0	0	0	0	0	0	0	0	0	0	0	0	0	0	0	0	0	0	0	0	0	0	0	0	0	0	0	0	0	0	0	0	0	0	0	0	0	0	0	0	0	0	0	0	0	0	0
OTU	p__Firmicutes; g__s__uncultured bacterium__s__ OTU_1450	0	0	0	0	0	0	0	0	0	0	0	0	0	0	0	0	0	0	0	0	0	0	0	0	0	0	0	0	0	0	0	0	0	0	0	0	0	0	0	0	0	0	0	0	0	0	0	0
OTU	p__Firmicutes; g__s__Enterococcus faecalis__s__ OTU_2196	0	0	0	0	0	0	0	0	0	0	0	0	0	0	0	0	0	0	0	0	0	0	0	0	0	0	0	0	0	0	0	0	0	0	0	0	0	0	0	0	0	0	0	0	0	0	0	0
OTU	k__No blast hit OTU_735	0	0	0	0	0	0	0	0	0	0	0	0	0	0	0	0	0	0	0	0	0	0	0	0	0	0	0	0	0	0	0	0	0	0	0	0	0	0	0	0	0	0	0	0	0	0	0	0
OTU	p__Proteobacteria; g__s__uncultured organism__s__ OTU_132	0	0	0	0	0	0	0	0	0	0	0	0	0	0	0	0	0	0	0	0	0	0	0	0	0	0	0	0	0	0	0	0	0	0	0	0	0	0	0	0	0	0	0	0	0	0	0	0
OTU	p__Bacteroidetes; g__s__uncultured bacterium__s__ OTU_701	0	0	0	0	0	0	0	0	0	0	0	0	0	0	0	0	0	0	0	0	0	0	0	0	0	0	0	0	0	0	0	0	0	0	0	0	0	0	0	0	0	0	0	0	0	0	0	0
OTU	p__Bacteroidetes; g__s____s__ OTU_1439	0	0	0	0	0	0	0	0	0	0	0	0	0	0	0	0	0	0	0	0	0	0	0	0	0	0	0	0	0	0	0	0	0	0	0	0	0	0	0	0	0	0	0	0	0	0	0	0
OTU	p__Firmicutes; g__s__uncultured bacterium__s__ OTU_1328	0	0	0	0	0	0	0	0	0	0	0	0	0	0	0	0	0	0	0	0	0	0	0	0	0	0	0	0	0	0	0	0	0	0	0	0	0	0	0	0	0	0	0	0	0	0	0	0
OTU	p__Firmicutes; g__s__Eubacterium minutum__s__ OTU_1259	0	0	0	0	0	0	0	0	0	0	0	0	0	0	0	0	0	0	0	0	0	0	0	0	0	0	0	0	0	0	0	0	0	0	0	0	0	0	0	0	0	0	0	0	0	0	0	0
OTU	p__Lentisphaerae; g__s____s__ OTU_1005	0	0	0	0	0	0	0	0	0	0	0	0	0	0	0	0	0	0	0	0	0	0	0	0	0	0	0	0	0	0	0	0	0	0	0	0	0	0	0	0	0	0	0	0	0	0	0	0
OTU	p__Firmicutes; g__s__uncultured bacterium__s__ OTU_2230	0	0	0	0	0	0	0	0	0	0	0	0	0	0	0	0	0	0	0	0	0	0	0	0	0	0	0	0	0	0	0	0	0	0	0	0	0	0	0	0	0	0	0	0	0	0	0	0
OTU	p__Firmicutes; g__s__uncultured bacterium__s__ OTU_180	0	0	0	0	0	0	0	0	0	0	0	0	0	0	0	0	0	0	0	0	0	0	0	0	0	0	0	0	0	0	0	0	0	0	0	0	0	0	0	0	0	0	0	0	0	0	0	0
OTU	p__Proteobacteria; g__s__uncultured bacterium__s__ OTU_344	0	0	0	0	0	0	0	0	0	0	0	0	0	0	0	0	0	0	0	0	0	0	0	0	0	0	0	0	0	0	0	0	0	0	0	0	0	0	0	0	0	0	0	0	0	0	0	0
OTU	p__Firmicutes; g__s__uncultured bacterium__s__ OTU_400	0	0	0	0	0	0	0	0	0	0	0	0	0	0	0	0	0	0	0	0	0	0	0	0	0	0	0	0	0	0	0	0	0	0	0	0	0	0	0	0	0	0	0	0	0	0	0	0
OTU	p__Firmicutes; g__s__uncultured bacterium__s__ OTU_502	0	0	0	0	0	0	0	0	0	0	0	0	0	0	0	0	0	0	0	0	0	0	0	0	0	0	0	0	0	0	0	0	0	0	0	0	0	0	0	0	0	0	0	0	0	0	0	0
OTU	p__Bacteroidetes; g__s__uncultured organism__s__ OTU_358	0	0	0	0	0	0	0	0	0	0	0	0	0	0	0	0	0	0	0	0	0	0	0	0	0	0	0	0	0	0	0	0	0	0	0	0	0	0	0	0	0	0	0	0	0	0	0	0
OTU	p__Proteobacteria; g__s__uncultured organism__s__ OTU_1702	0	0	0	0	0	0	0	0	0	0	0	0	0	0	0	0	0	0	0	0	0	0	0	0	0	0	0	0	0	0	0	0	0	0	0	0	0	0	0	0	0	0	0	0	0	0	0	0
OTU	p__Proteobacteria; g__s__uncultured bacterium__s__ OTU_1551	0	0	0	0	0	0	0	0	0	0	0	0	0	0	0	0	0	0	0	0	0	0	0	0	0	0	0	0	0	0	0	0	0	0	0	0	0	0	0	0	0	0	0	0	0	0	0	0
OTU	p__Firmicutes; g__s__uncultured bacterium__s__ OTU_1417	0	0	0	0	0	0	0	0	0	0	0	0	0	0	0	0	0	0	0	0	0	0	0	0	0	0	0	0	0	0	0	0	0	0	0	0	0	0	0	0	0	0	0	0	0	0	0	0
OTU	p__Firmicutes; g__s__uncultured bacterium__s__ OTU_1253	0	0	0	0	0	0	0	0	0	0	0	0	0	0	0	0	0	0	0	0	0	0	0	0	0	0	0	0	0	0	0	0	0	0	0	0	0	0	0	0	0	0	0	0	0	0	0	0
OTU	p__Proteobacteria; g__s__uncultured bacterium__s__ OTU_1414	0	0	0	0	0	0	0	0	0	0	0	0	0	0	0	0	0	0	0	0	0	0	0	0	0	0	0	0	0	0	0	0	0	0	0	0	0	0	0	0	0	0	0	0	0	0	0	0
OTU	p__Firmicutes; g__s__uncultured bacterium__s__ OTU_1708	0	0	0	0	0	0	0	0	0	0	0	0	0	0	0	0	0	0	0	0	0	0	0	0	0	0	0	0	0	0	0	0	0	0	0	0	0	0	0	0	0	0	0	0	0	0	0	0
OTU	p__Firmicutes; g__s__uncultured bacterium__s__ OTU_1797	0	0	0	0	0	0	0	0	0	0	0	0	0	0	0	0	0	0	0	0	0	0	0	0	0	0	0	0	0	0	0	0	0	0	0	0	0	0	0	0	0	0	0	0	0	0	0	0
OTU	p__Tenericutes; g__s____s__ OTU_1828	0	0	0	0	0	0	0	0	0	0	0	0	0	0	0	0	0	0	0	0	0	0	0	0	0	0	0	0	0	0	0	0	0	0	0	0	0	0	0	0	0	0	0	0	0	0	0	0
OTU	p__Firmicutes; g__s__uncultured bacterium__s__ OTU_757	0	0	0	0	0	0	0	0	0	0	0	0	0	0	0	0	0	0	0	0	0	0	0	0	0	0	0	0	0	0	0	0	0	0	0	0	0	0	0	0	0	0	0	0	0	0	0	0
OTU	p__Firmicutes; g__s__uncultured bacterium__s__ OTU_1784	0	0	0	0	0	0	0	0	0	0	0	0	0	0	0	0	0	0	0	0	0	0	0	0	0	0	0	0	0	0	0	0	0	0	0	0	0	0	0	0	0	0	0	0	0	0	0	0
OTU	p__Firmicutes; g__s__uncultured bacterium__s__ OTU_1735	0	0	0	0	0	0	0	0	0	0	0	0	0	0	0	0	0	0	0	0	0	0	0	0	0	0	0	0	0	0	0	0	0	0	0	0	0	0	0	0	0	0	0	0	0	0	0	0
OTU	p__Bacteroidetes; g__s__uncultured bacterium__s__ OTU_309	0	0	0	0	0	0	0	0	0	0	0	0	0	0	0	0	0	0	0	0	0	0	0	0	0	0	0	0	0	0	0	0	0	0	0	0	0	0	0	0	0	0	0	0	0	0	0	0
OTU	k__No blast hit OTU_638	0	0	0	0	0	0	0	0	0	0	0	0	0	0	0	0	0	0	0	0	0	0	0	0	0	0	0	0	0	0	0	0	0	0	0	0	0	0	0	0	0	0	0	0	0	0	0	0
OTU	p__Tenericutes; g__s____s__ OTU_402	0	0	0	0	0	0	0	0	0	0	0	0	0	0	0	0	0	0	0	0	0	0	0	0	0	0	0	0	0	0	0	0	0	0	0	0	0	0	0	0	0	0	0	0	0	0	0	0
OTU	p__Firmicutes; g__s__uncultured organism__s__ OTU_1342	0	0	0	0	0	0	0	0	0	0	0	0	0	0	0	0	0	0	0	0	0	0	0	0	0	0	0	0	0	0	0	0	0	0	0	0	0	0	0	0	0	0	0	0	0	0	0	0
OTU	p__Tenericutes; g__s____s__ OTU_546	0	0	0	0	0	0	0	0	0	0	0	0	0	0	0	0	0	0	0	0	0	0	0	0	0	0	0	0	0	0	0	0	0	0	0	0	0	0	0	0	0	0	0	0	0	0	0	0
OTU	p__Firmicutes; g__s__uncultured bacterium__s__ OTU_1778	0	0	0	0	0	0	0	0	0	0	0	0	0	0	0	0	0	0	0	0	0	0	0	0	0	0	0	0	0	0	0	0	0	0	0	0	0	0	0	0	0	0	0	0	0	0	0	0
OTU	p__Firmicutes; g__s__uncultured bacterium__s__ OTU_1299	0	0	0	0	0	0	0	0	0	0	0	0	0	0	0	0	0	0	0	0	0	0	0	0	0	0	0	0	0	0	0	0	0	0	0	0	0	0	0	0	0	0	0	0	0	0	0	0
OTU	p__Firmicutes; g__s__uncultured bacterium__s__ OTU_1502	0	0	0	0	0	0	0	0	0	0	0	0	0	0	0	0	0	0	0	0	0	0	0	0	0	0	0	0	0	0	0	0	0	0	0	0	0	0	0	0	0	0	0	0	0	0	0	0
OTU	p__Actinobacteria; g__s__uncultured bacterium__s__ OTU_793	0	0	0	0	0	0	0	0	0	0	0	0	0	0	0	0	0	0	0	0	0	0	0	0	0	0	0	0	0	0	0	0	0	0	0	0	0	0	0	0	0	0	0	0	0	0	0	0
OTU	p__Firmicutes; g__s__uncultured bacterium__s__ OTU_2295	0	0	0	0	0	0	0	0	0	0	0	0	0	0	0	0	0	0	0	0	0	0	0	0	0	0	0	0	0	0	0	0	0	0	0	0	0	0	0	0	0	0	0	0	0	0	0	0
OTU	p__Firmicutes; g__s__uncultured bacterium__s__ OTU_1104	0	0	0	0	0	0	0	0	0	0	0	0	0	0	0	0	0	0	0	0	0	0	0	0	0	0	0	0	0	0	0	0	0	0	0	0	0	0	0	0	0	0	0	0	0	0	0	0
OTU	p__Firmicutes; g__s__uncultured bacterium__s__ OTU_935	0	0	0	0	0	0	0	0	0	0	0	0	0	0	0	0	0	0	0	0	0	0	0	0	0	0	0	0	0	0	0	0	0	0	0	0	0	0	0	0	0	0	0	0	0	0	0	0
OTU	p__Firmicutes; g__s__uncultured bacterium__s__ OTU_386	0	0	0	0	0	0	0	0	0	0	0	0	0	0	0	0	0	0	0	0	0	0	0	0	0	0	0	0	0	0	0	0	0	0	0	0	0	0	0	0	0	0	0	0	0	0	0	0
OTU	p__Firmicutes; g__s__uncultured bacterium__s__ OTU_947	0	0	0	0	0	0	0	0	0	0	0	0	0	0	0	0	0	0	0	0	0	0	0	0	0	0	0	0	0	0	0	0	0	0	0	0	0	0	0	0	0	0	0	0	0	0	0	0
OTU	p__Firmicutes; g__s__uncultured bacterium__s__ OTU_1224	0	0	0	0	0	0	0	0	0	0	0	0	0	0	0	0	0	0	0	0	0	0	0	0	0	0	0	0	0	0	0	0	0	0	0	0	0	0	0	0	0	0	0	0	0	0	0	0
OTU	p__Firmicutes; g__s__uncultured organism__s__ OTU_1227	0	0	0	0	0	0	0	0	0	0	0	0	0	0	0	0	0	0	0	0	0	0	0	0	0	0	0	0	0	0	0	0	0	0	0	0	0	0	0	0	0	0	0	0	0	0	0	0
OTU	p__Firmicutes; g__s__uncultured bacterium__s__ OTU_1639	0	0	0	0	0	0	0	0	0	0	0	0	0	0	0	0	0	0	0	0	0	0	0	0	0	0	0	0	0	0	0	0	0	0	0	0	0	0	0	0	0	0	0	0	0	0	0	0
OTU	p__Firmicutes; g__s__uncultured bacterium__s__ OTU_2113	0	0	0	0	0	0	0	0	0	0	0	0	0	0	0	0	0	0	0	0	0	0	0	0	0	0	0	0	0	0	0	0	0	0	0	0	0	0	0	0	0	0	0	0	0	0	0	0
OTU	k__No blast hit OTU_436	0	0	0	0	0	0	0	0	0	0	0	0	0	0	0	0	0	0	0	0	0	0	0	0	0	0	0	0	0	0	0	0	0	0	0	0	0	0	0	0	0	0	0	0	0	0	0	0
OTU	p__Firmicutes; g__s__uncultured bacterium__s__ OTU_852	0	0	0	0	0	0	0	0	0	0	0	0	0	0	0	0	0	0	0	0	0	0	0	0	0	0	0	0	0	0	0	0	0	0	0	0	0	0	0	0	0	0	0	0	0	0	0	0
OTU	p__Firmicutes; g__s__uncultured bacterium__s__ OTU_306	0	0	0	0	0	0	0	0	0	0	0	0	0	0	0	0	0	0	0	0	0	0	0	0	0	0	0	0	0	0	0	0	0	0	0	0	0	0	0	0	0	0	0	0	0	0	0	0
OTU	p__Firmicutes; g__s__uncultured bacterium__s__ OTU_1316	0	0	0	0	0	0	0	0	0	0	0	0	0	0	0	0	0	0	0	0	0	0	0	0	0	0	0	0	0	0	0	0	0	0	0	0	0	0	0	0	0	0	0	0	0	0	0	0
OTU	p__Bacteroidetes; g__s__uncultured bacterium__s__ OTU_1545	0	0	0	0	0	0	0	0	0	0	0	0	0	0	0	0	0	0	0	0	0	0	0	0	0	0	0	0	0	0	0	0	0	0	0	0	0	0	0	0	0	0	0	0	0	0	0	0
OTU	p__Firmicutes; g__s__uncultured bacterium__s__ OTU_518	0	0	0	0	0	0	0	0	0	0	0	0	0	0	0	0	0	0	0	0	0	0	0	0	0	0	0	0	0	0	0	0	0	0	0	0	0	0	0	0	0	0	0	0	0	0	0	0
OTU	p__Proteobacteria; g__s__uncultured bacterium__s__ OTU_1554	0	0	0	0	0	0	0	0	0	0	0	0	0	0	0	0	0	0	0	0	0	0	0	0	0	0	0	0	0	0	0	0	0	0	0	0	0	0	0	0	0	0	0	0	0	0	0	0
OTU	p__Firmicutes; g__s__uncultured bacterium__s__ OTU_1798	0	0	0	0	0	0	0	0	0	0	0	0	0	0	0	0	0	0	0	0	0	0	0	0	0	0	0	0	0	0	0	0	0	0	0	0	0	0	0	0	0	0	0	0	0	0	0	0
OTU	p__Firmicutes; g__s__uncultured organism__s__ OTU_776	0	0	0	0	0	0	0	0	0	0	0	0	0	0	0	0	0	0	0	0	0	0	0	0	0	0	0	0	0	0	0	0	0	0	0	0	0	0	0	0	0	0	0	0	0	0	0	0
OTU	p__Bacteroidetes; g__s__uncultured bacterium__s__ OTU_1046	0	0	0	0	0	0	0	0	0	0	0	0	0	0	0	0	0	0	0	0	0	0	0	0	0	0	0	0	0	0	0	0	0	0	0	0	0	0	0	0	0	0	0	0	0	0	0	0
OTU	p__Firmicutes; g__s__uncultured bacterium__s__ OTU_1919	0	0	0	0	0	0	0	0	0	0	0	0	0	0	0	0	0	0	0	0	0	0	0	0	0	0	0	0	0	0	0	0	0	0	0	0	0	0	0	0	0	0	0	0	0	0	0	0
OTU	p__Firmicutes; g__s__uncultured bacterium__s__ OTU_1263	0	0	0	0	0	0	0	0	0	0	0	0	0	0	0	0	0	0	0	0	0	0	0	0	0	0	0	0	0	0	0	0	0	0	0	0	0	0	0	0	0	0	0	0	0	0	0	0
OTU	p__Synergistetes; g__s__Pyramidobacter piscolens__s__ OTU_605	0	0	0	0	0	0	0	0	0	0	0	0	0	0	0	0	0	0	0	0	0	0	0	0	0	0	0	0	0	0	0	0	0	0	0	0	0	0	0	0	0	0	0	0	0	0	0	0
OTU	p__Bacteroidetes; g__s__uncultured bacterium__s__ OTU_1215	0	0	0	0	0	0	0	0	0	0	0	0	0	0	0	0	0	0	0	0	0	0	0	0	0	0	0	0	0	0	0	0	0	0	0	0	0	0	0	0	0	0	0	0	0	0	0	0
OTU	p__Proteobacteria; g__s__unidentified__s__ OTU_541	0	0	0	0	0	0	0	0	0	0	0	0	0	0	0	0	0	0	0	0	0	0	0	0	0	0	0	0	0	0	0	0	0	0	0	0	0	0	0	0	0	0	0	0	0	0	0	0
OTU	p__Firmicutes; g__s__uncultured bacterium__s__ OTU_1350	0	0	0	0	0	0	0	0	0	0	0	0	0	0	0	0	0	0	0	0	0	0	0	0	0	0	0	0	0	0	0	0	0	0	0	0	0	0	0	0	0	0	0	0	0	0	0	0
OTU	p__Proteobacteria; g__s__uncultured bacterium__s__ OTU_271	0	0	0	0	0	0	0	0	0	0	0	0	0	0	0	0	0	0	0	0	0	0	0	0	0	0	0	0	0	0	0	0	0	0	0	0	0	0	0	0	0	0	0	0	0	0	0	0
OTU	p__Firmicutes; g__s__uncultured bacterium__s__ OTU_380	0	0	0	0	0	0	0	0	0	0	0	0	0	0	0	0	0	0	0	0	0	0	0	0	0	0	0	0	0	0	0	0	0	0	0	0	0	0	0	0	0	0	0	0	0	0	0	0
OTU	p__Proteobacteria; g__s__bacterium NLAE-zl-C552__s__ OTU_591	0	0	0	0	0	0	0	0	0	0	0	0	0	0	0	0	0	0	0	0	0	0	0	0	0	0	0	0	0	0	0	0	0	0	0	0	0	0	0	0	0	0	0	0	0	0	0	0
OTU	p__Bacteroidetes; g__s__Gadus morhua (Atlantic cod)__s__ OTU_907	0	0	0	0	0	0	0	0	0	0	0	0	0	0	0	0	0	0	0	0	0	0	0	0	0	0	0	0	0	0	0	0	0	0	0	0	0	0	0	0	0	0	0	0	0	0	0	0
OTU	p__Bacteroidetes; g__s__uncultured Prevotella sp.__s__ OTU_534	0	0	0	0	0	0	0	0	0	0	0	0	0	0	0	0	0	0	0	0	0	0	0	0	0	0	0	0	0	0	0	0	0	0	0	0	0	0	0	0	0	0	0	0	0	0	0	0
OTU	p__Firmicutes; g__s__uncultured bacterium__s__ OTU_350	0	0	0	0	0	0	0	0	0	0	0	0	0	0	0	0	0	0	0	0	0	0	0	0	0	0	0	0	0	0	0	0	0	0	0	0	0	0	0	0	0	0	0	0	0	0	0	0
OTU	p__Bacteroidetes; g__s__uncultured bacterium__s__ OTU_2393	0	0	0	0	0	0	0	0	0	0	0	0	0	0	0	0	0	0	0	0	0	0	0	0	0	0	0	0	0	0	0	0	0	0	0	0	0	0	0	0	0	0	0	0	0	0	0	0
OTU	p__Firmicutes; g__s__uncultured bacterium__s__ OTU_1625	0	0	0	0	0	0	0	0	0	0	0	0	0	0	0	0	0	0	0	0	0	0	0	0	0	0	0	0	0	0	0	0	0	0	0	0	0	0	0	0	0	0	0	0	0	0	0	0
OTU	p__Firmicutes; g__s__uncultured bacterium__s__ OTU_1472	0	0	0	0	0	0	0	0	0	0	0	0	0	0	0	0	0	0	0	0	0	0	0	0	0	0	0	0	0	0	0	0	0	0	0	0	0	0	0	0	0	0	0	0	0	0	0	0
OTU	p__Firmicutes; g__s__uncultured bacterium__s__ OTU_698	0	0	0	0	0	0	0	0	0	0	0	0	0	0	0	0	0	0	0	0	0	0	0	0	0	0	0	0	0	0	0	0	0	0	0	0	0	0	0	0	0	0	0	0	0	0	0	0
OTU	p__Firmicutes; g__s__uncultured organism__s__ OTU_2326	0	0	0	0	0	0	0	0	0	0	0	0	0	0	0	0	0	0	0	0	0	0	0	0	0	0	0	0	0	0	0	0	0	0	0	0	0	0	0	0	0	0	0	0	0	0	0	0
OTU	p__Proteobacteria; g__s__uncultured bacterium__s__ OTU_1704	0	0	0	0	0	0	0	0	0	0	0	0	0	0	0	0	0	0	0	0	0	0	0	0	0	0	0	0	0	0	0	0	0	0	0	0	0	0	0	0	0	0	0	0	0	0	0	0
OTU	k__No blast hit OTU_2394	0	0	0	0	0	0	0	0	0	0	0	0	0	0	0	0	0	0	0	0	0	0	0	0	0	0	0	0	0	0	0	0	0	0	0	0	0	0	0	0	0	0	0	0	0	0	0	0
OTU	p__Bacteroidetes; g__s__uncultured bacterium__s__ OTU_999	0	0	0	0	0	0	0	0	0	0	0	0	0	0	0	0	0	0	0	0	0	0	0	0	0	0	0	0	0	0	0	0	0	0	0	0	0	0	0	0	0	0	0	0	0	0	0	0
OTU	p__Actinobacteria; g__s__uncultured bacterium__s__ OTU_738	0	0	0	0	0	0	0	0	0	0	0	0	0	0	0	0	0	0	0	0	0	0	0	0	0	0	0	0	0	0	0	0	0	0	0	0	0	0	0	0	0	0	0	0	0	0	0	0
OTU	p__Euryarchaeota; g__s__uncultured archaeon__s__ OTU_2162	0	0	0	0	0	0	0	0	0	0	0	0	0	0	0	0	0	0	0	0	0	0	0	0	0	0	0	0	0	0	0	0	0	0	0	0	0	0	0	0	0	0	0	0	0	0	0	0
OTU	p__Fibrobacteres; g__s__uncultured bacterium__s__ OTU_2059	0	0	0	0	0	0	0	0	0	0	0	0	0	0	0	0	0	0	0	0	0	0	0	0	0	0	0	0	0	0	0	0	0	0	0	0	0	0	0	0	0	0	0	0	0	0	0	0
OTU	p__Tenericutes; g__s____s__ OTU_403	0	0	0	0	0	0	0	0	0	0	0	0	0	0	0	0	0	0	0	0	0	0	0	0	0	0	0	0	0	0	0	0	0	0	0	0	0	0	0	0	0	0	0	0	0	0	0	0
OTU	p__Tenericutes; g__s____s__ OTU_371	0	0	0	0	0	0	0	0	0	0	0	0	0	0	0	0	0	0	0	0	0	0	0	0	0	0	0	0	0	0	0	0	0	0	0	0	0	0	0	0	0	0	0	0	0	0	0	0
OTU	p__Lentisphaerae; g__s__uncultured bacterium__s__ OTU_570	0	0	0	0	0	0	0	0	0	0	0	0	0	0	0	0	0	0	0	0	0	0	0	0	0	0	0	0	0	0	0	0	0	0	0	0	0	0	0	0	0	0	0	0	0	0	0	0
OTU	p__Lentisphaerae; g__s____s__ OTU_601	0	0	0	0	0	0	0	0	0	0	0	0	0	0	0	0	0	0	0	0	0	0	0	0	0	0	0	0	0	0	0	0	0	0	0	0	0	0	0	0	0	0	0	0	0	0	0	0
OTU	p__Proteobacteria; g__s__Campylobacter hominis__s__ OTU_1799	0	0	0	0	0	0	0	0	0	0	0	0	0	0	0	0	0	0	0	0	0	0	0	0	0	0	0	0	0	0	0	0	0	0	0	0	0	0	0	0	0	0	0	0	0	0	0	0
OTU	p__Bacteroidetes; g__s__uncultured bacterium__s__ OTU_1320	0	0	0	0	0	0	0	0	0	0	0	0	0	0	0	0	0	0	0	0	0	0	0	0	0	0	0	0	0	0	0	0	0	0	0	0	0	0	0	0	0	0	0	0	0	0	0	0
OTU	p__Firmicutes; g__s__uncultured bacterium__s__ OTU_824	0	0	0	0	0	0	0	0	0	0	0	0	0	0	0	0	0	0	0	0	0	0	0	0	0	0	0	0	0	0	0	0	0	0	0	0	0	0	0	0	0	0	0	0	0	0	0	0
OTU	p__Firmicutes; g__s__uncultured bacterium__s__ OTU_786	0	0	0	0	0	0	0	0	0	0	0	0	0	0	0	0	0	0	0	0	0	0	0	0	0	0	0	0	0	0	0	0	0	0	0	0	0	0	0	0	0	0	0	0	0	0	0	0
OTU	k__No blast hit OTU_2330	0	0	0	0	0	0	0	0	0	0	0	0	0	0	0	0	0	0	0	0	0	0	0	0	0	0	0	0	0	0	0	0	0	0	0	0	0	0	0	0	0	0	0	0	0	0	0	0
OTU	p__Firmicutes; g__s__uncultured bacterium__s__ OTU_2028	0	0	0	0	0	0	0	0	0	0	0	0	0	0	0	0	0	0	0	0	0	0	0	0	0	0	0	0	0	0	0	0	0	0	0	0	0	0	0	0	0	0	0	0	0	0	0	0
OTU	p__Bacteroidetes; g__s__uncultured bacterium__s__ OTU_1488	0	0	0	0	0	0	0	0	0	0	0	0	0	0	0	0	0	0	0	0	0	0	0	0	0	0	0	0	0	0	0	0	0	0	0	0	0	0	0	0	0	0	0	0	0	0	0	0
OTU	p__Firmicutes; g__s__uncultured bacterium__s__ OTU_1075	0	0	0	0	0	0	0	0	0	0	0	0	0	0	0	0	0	0	0	0	0	0	0	0	0	0	0	0	0	0	0	0	0	0	0	0	0	0	0	0	0	0	0	0	0	0	0	0
OTU	p__Bacteroidetes; g__s____s__ OTU_1792	0	0	0	0	0	0	0	0	0	0	0	0	0	0	0	0	0	0	0	0	0	0	0	0	0	0	0	0	0	0	0	0	0	0	0	0	0	0	0	0	0	0	0	0	0	0	0	0
OTU	p__Bacteroidetes; g__s____s__ OTU_1989	0	0	0	0	0	0	0	0	0	0	0	0	0	0	0	0	0	0	0	0	0	0	0	0	0	0	0	0	0	0	0	0	0	0	0	0	0	0	0	0	0	0	0	0	0	0	0	0
OTU	p__Firmicutes; g__s__uncultured bacterium__s__ OTU_1135	0	0	0	0	0	0	0	0	0	0	0	0	0	0	0	0	0	0	0	0	0	0	0	0	0	0	0	0	0	0	0	0	0	0	0	0	0	0	0	0	0	0	0	0	0	0	0	0
OTU	p__Firmicutes; g__s__uncultured bacterium__s__ OTU_1622	0	0	0	0	0	0	0	0	0	0	0	0	0	0	0	0	0	0	0	0	0	0	0	0	0	0	0	0	0	0	0	0	0	0	0	0	0	0	0	0	0	0	0	0	0	0	0	0
OTU	p__Firmicutes; g__s__uncultured bacterium__s__ OTU_2352	0	0	0	0	0	0	0	0	0	0	0	0	0	0	0	0	0	0	0	0	0	0	0	0	0	0	0	0	0	0	0	0	0	0	0	0	0	0	0	0	0	0	0	0	0	0	0	0
OTU	p__Firmicutes; g__s__uncultured bacterium__s__ OTU_2022	0	0	0	0	0	0	0	0	0	0	0	0	0	0	0	0	0	0	0	0	0	0	0	0	0	0	0	0	0	0	0	0	0	0	0	0	0	0	0	0	0	0	0	0	0	0	0	0
OTU	p__Bacteroidetes; g__s__uncultured bacterium__s__ OTU_834	0	0	0	0	0	0	0	0	0	0	0	0	0	0	0	0	0	0	0	0	0	0	0	0	0	0	0	0	0	0	0	0	0	0	0	0	0	0	0	0	0	0	0	0	0	0	0	0
OTU	p__Firmicutes; g__s__uncultured bacterium__s__ OTU_1054	0	0	0	0	0	0	0	0	0	0	0	0	0	0	0	0	0	0	0	0	0	0	0	0	0	0	0	0	0	0	0	0	0	0	0	0	0	0	0	0	0	0	0	0	0	0	0	0
OTU	p__Firmicutes; g__s__uncultured organism__s__ OTU_1105	0	0	0	0	0	0	0	0	0	0	0	0	0	0	0	0	0	0	0	0	0	0	0	0	0	0	0	0	0	0	0	0	0	0	0	0	0	0	0	0	0	0	0	0	0	0	0	0
OTU	p__Firmicutes; g__s__uncultured bacterium__s__ OTU_941	0	0	0	0	0	0	0	0	0	0	0	0	0	0	0	0	0	0	0	0	0	0	0	0	0	0	0	0	0	0	0	0	0	0	0	0	0	0	0	0	0	0	0	0	0	0	0	0
OTU	p__Firmicutes; g__s__uncultured low G+C Gram-positive bacterium__s__ OTU_775	0	0	0	0	0	0	0	0	0	0	0	0	0	0	0	0	0	0	0	0	0	0	0	0	0	0	0	0	0	0	0	0	0	0	0	0	0	0	0	0	0	0	0	0	0	0	0	0
OTU	p__Actinobacteria; g__s__Actinobaculum schaalii FB123-CNA-2__s__ OTU_2390	0	0	0	0	0	0	0	0	0	0	0	0	0	0	0	0	0	0	0	0	0	0	0	0	0	0	0	0	0	0	0	0	0	0	0	0	0	0	0	0	0	0	0	0	0	0	0	0
OTU	p__Firmicutes; g__s__uncultured bacterium__s__ OTU_533	0	0	0	0	0	0	0	0	0	0	0	0	0	0	0	0	0	0	0	0	0	0	0	0	0	0	0	0	0	0	0	0	0	0	0	0	0	0	0	0	0	0	0	0	0	0	0	0
OTU	k__No blast hit OTU_2391	0	0	0	0	0	0	0	0	0	0	0	0	0	0	0	0	0	0	0	0	0	0	0	0	0	0	0	0	0	0	0	0	0	0	0	0	0	0	0	0	0	0	0	0	0	0	0	0
OTU	p__Firmicutes; g__s__uncultured bacterium__s__ OTU_1470	0	0	0	0	0	0	0	0	0	0	0	0	0	0	0	0	0	0	0	0	0	0	0	0	0	0	0	0	0	0	0	0	0	0	0	0	0	0	0	0	0	0	0	0	0	0	0	0
OTU	p__Actinobacteria; g__s__uncultured Actinomyces sp.__s__ OTU_1482	0	0	0	0	0	0	0	0	0	0	0	0	0	0	0	0	0	0	0	0	0	0	0	0	0	0	0	0	0	0	0	0	0	0	0	0	0	0	0	0	0	0	0	0	0	0	0	0
OTU	p__Tenericutes; g__s____s__ OTU_353	0	0	0	0	0	0	0	0	0	0	0	0	0	0	0	0	0	0	0	0	0	0	0	0	0	0	0	0	0	0	0	0	0	0	0	0	0	0	0	0	0	0	0	0	0	0	0	0
OTU	p__Firmicutes; g__s____s__ OTU_1416	0	0	0	0	0	0	0	0	0	0	0	0	0	0	0	0	0	0	0	0	0	0	0	0	0	0	0	0	0	0	0	0	0	0	0	0	0	0	0	0	0	0	0	0	0	0	0	0
OTU	p__Firmicutes; g__s__uncultured bacterium__s__ OTU_1304	0	0	0	0	0	0	0	0	0	0	0	0	0	0	0	0	0	0	0	0	0	0	0	0	0	0	0	0	0	0	0	0	0	0	0	0	0	0	0	0	0	0	0	0	0	0	0	0
OTU	p__Bacteroidetes; g__s__uncultured bacterium__s__ OTU_655	0	0	0	0	0	0	0	0	0	0	0	0	0	0	0	0	0	0	0	0	0	0	0	0	0	0	0	0	0	0	0	0	0	0	0	0	0	0	0	0	0	0	0	0	0	0	0	0
OTU	p__Firmicutes; g__s____s__ OTU_2111	0	0	0	0	0	0	0	0	0	0	0	0	0	0	0	0	0	0	0	0	0	0	0	0	0	0	0	0	0	0	0	0	0	0	0	0	0	0	0	0	0	0	0	0	0	0	0	0
OTU	p__Firmicutes; g__s__uncultured bacterium__s__ OTU_1511	0	0	0	0	0	0	0	0	0	0	0	0	0	0	0	0	0	0	0	0	0	0	0	0	0	0	0	0	0	0	0	0	0	0	0	0	0	0	0	0	0	0	0	0	0	0	0	0
OTU	p__Firmicutes; g__s__uncultured bacterium__s__ OTU_1969	0	0	0	0	0	0	0	0	0	0	0	0	0	0	0	0	0	0	0	0	0	0	0	0	0	0	0	0	0	0	0	0	0	0	0	0	0	0	0	0	0	0	0	0	0	0	0	0
OTU	p__Lentisphaerae; g__s__Victivallis vadensis__s__ OTU_581	0	0	0	0	0	0	0	0	0	0	0	0	0	0	0	0	0	0	0	0	0	0	0	0	0	0	0	0	0	0	0	0	0	0	0	0	0	0	0	0	0	0	0	0	0	0	0	0
OTU	p__Tenericutes; g__s____s__ OTU_1288	0	0	0	0	0	0	0	0	0	0	0	0	0	0	0	0	0	0	0	0	0	0	0	0	0	0	0	0	0	0	0	0	0	0	0	0	0	0	0	0	0	0	0	0	0	0	0	0
OTU	p__Firmicutes; g__s__uncultured bacterium__s__ OTU_1542	0	0	0	0	0	0	0	0	0	0	0	0	0	0	0	0	0	0	0	0	0	0	0	0	0	0	0	0	0	0	0	0	0	0	0	0	0	0	0	0	0	0	0	0	0	0	0	0
OTU	p__Firmicutes; g__s__uncultured organism__s__ OTU_621	0	0	0	0	0	0	0	0	0	0	0	0	0	0	0	0	0	0	0	0	0	0	0	0	0	0	0	0	0	0	0	0	0	0	0	0	0	0	0	0	0	0	0	0	0	0	0	0
OTU	p__Firmicutes; g__s__uncultured bacterium__s__ OTU_960	0	0	0	0	0	0	0	0	0	0	0	0	0	0	0	0	0	0	0	0	0	0	0	0	0	0	0	0	0	0	0	0	0	0	0	0	0	0	0	0	0	0	0	0	0	0	0	0
OTU	p__Firmicutes; g__s__uncultured bacterium__s__ OTU_589	0	0	0	0	0	0	0	0	0	0	0	0	0	0	0	0	0	0	0	0	0	0	0	0	0	0	0	0	0	0	0	0	0	0	0	0	0	0	0	0	0	0	0	0	0	0	0	0
OTU	p__Firmicutes; g__s__uncultured bacterium__s__ OTU_2389	0	0	0	0	0	0	0	0	0	0	0	0	0	0	0	0	0	0	0	0	0	0	0	0	0	0	0	0	0	0	0	0	0	0	0	0	0	0	0	0	0	0	0	0	0	0	0	0
OTU	p__Proteobacteria; g__s__uncultured bacterium__s__ OTU_2324	0	0	0	0	0	0	0	0	0	0	0	0	0	0	0	0	0	0	0	0	0	0	0	0	0	0	0	0	0	0	0	0	0	0	0	0	0	0	0	0	0	0	0	0	0	0	0	0
OTU	p__Firmicutes; g__s__uncultured bacterium__s__ OTU_2090	0	0	0	0	0	0	0	0	0	0	0	0	0	0	0	0	0	0	0	0	0	0	0	0	0	0	0	0	0	0	0	0	0	0	0	0	0	0	0	0	0	0	0	0	0	0	0	0
OTU	p__Proteobacteria; g__s__beta proteobacterium MB7__s__ OTU_1656	0	0	0	0	0	0	0	0	0	0	0	0	0	0	0	0	0	0	0	0	0	0	0	0	0	0	0	0	0	0	0	0	0	0	0	0	0	0	0	0	0	0	0	0	0	0	0	0
OTU	p__Firmicutes; g__s__uncultured bacterium__s__ OTU_1805	0	0	0	0	0	0	0	0	0	0	0	0	0	0	0	0	0	0	0	0	0	0	0	0	0	0	0	0	0	0	0	0	0	0	0	0	0	0	0	0	0	0	0	0	0	0	0	0
OTU	p__Firmicutes; g__s__Clostridium sp. CL-6__s__ OTU_982	0	0	0	0	0	0	0	0	0	0	0	0	0	0	0	0	0	0	0	0	0	0	0	0	0	0	0	0	0	0	0	0	0	0	0	0	0	0	0	0	0	0	0	0	0	0	0	0
OTU	p__Firmicutes; g__s__uncultured bacterium__s__ OTU_1811	0	0	0	0	0	0	0	0	0	0	0	0	0	0	0	0	0	0	0	0	0	0	0	0	0	0	0	0	0	0	0	0	0	0	0	0	0	0	0	0	0	0	0	0	0	0	0	0
OTU	p__Firmicutes; g__s__uncultured bacterium__s__ OTU_307	0	0	0	0	0	0	0	0	0	0	0	0	0	0	0	0	0	0	0	0	0	0	0	0	0	0	0	0	0	0	0	0	0	0	0	0	0	0	0	0	0	0	0	0	0	0	0	0
OTU	p__Firmicutes; g__s__uncultured bacterium__s__ OTU_684	0	0	0	0	0	0	0	0	0	0	0	0	0	0	0	0	0	0	0	0	0	0	0	0	0	0	0	0	0	0	0	0	0	0	0	0	0	0	0	0	0	0	0	0	0	0	0	0
OTU	p__Firmicutes; g__s__uncultured bacterium__s__ OTU_321	0	0	0	0	0	0	0	0	0	0	0	0	0	0	0	0	0	0	0	0	0	0	0	0	0	0	0	0	0	0	0	0	0	0	0	0	0	0	0	0	0	0	0	0	0	0	0	0
OTU	p__Firmicutes; g__s__uncultured bacterium__s__ OTU_2275	0	0	0	0	0	0	0	0	0	0	0	0	0	0	0	0	0	0	0	0	0	0	0	0	0	0	0	0	0	0	0	0	0	0	0	0	0	0	0	0	0	0	0	0	0	0	0	0
OTU	p__Firmicutes; g__s__uncultured bacterium__s__ OTU_2276	0	0	0	0	0	0	0	0	0	0	0	0	0	0	0	0	0	0	0	0	0	0	0	0	0	0	0	0	0	0	0	0	0	0	0	0	0	0	0	0	0	0	0	0	0	0	0	0
OTU	p__Firmicutes; g__s____s__ OTU_627	0	0	0	0	0	0	0	0	0	0	0	0	0	0	0	0	0	0	0	0	0	0	0	0	0	0	0	0	0	0	0	0	0	0	0	0	0	0	0	0	0	0	0	0	0	0	0	0
OTU	p__Firmicutes; g__s__uncultured bacterium__s__ OTU_1493	0	0	0	0	0	0	0	0	0	0	0	0	0	0	0	0	0	0	0	0	0	0	0	0	0	0	0	0	0	0	0	0	0	0	0	0	0	0	0	0	0	0	0	0	0	0	0	0
OTU	p__Firmicutes; g__s__uncultured bacterium__s__ OTU_1719	0	0	0	0	0	0	0	0	0	0	0	0	0	0	0	0	0	0	0	0	0	0	0	0	0	0	0	0	0	0	0	0	0	0	0	0	0	0	0	0	0	0	0	0	0	0	0	0
OTU	k__No blast hit OTU_2269	0	0	0	0	0	0	0	0	0	0	0	0	0	0	0	0	0	0	0	0	0	0	0	0	0	0	0	0	0	0	0	0	0	0	0	0	0	0	0	0	0	0	0	0	0	0	0	0
OTU	p__Firmicutes; g__s__uncultured bacterium__s__ OTU_1419	0	0	0	0	0	0	0	0	0	0	0	0	0	0	0	0	0	0	0	0	0	0	0	0	0	0	0	0	0	0	0	0	0	0	0	0	0	0	0	0	0	0	0	0	0	0	0	0
OTU	k__No blast hit OTU_2218	0	0	0	0	0	0	0	0	0	0	0	0	0	0	0	0	0	0	0	0	0	0	0	0	0	0	0	0	0	0	0	0	0	0	0	0	0	0	0	0	0	0	0	0	0	0	0	0
OTU	k__No blast hit OTU_1663	0	0	0	0	0	0	0	0	0	0	0	0	0	0	0	0	0	0	0	0	0	0	0	0	0	0	0	0	0	0	0	0	0	0	0	0	0	0	0	0	0	0	0	0	0	0	0	0
OTU	k__No blast hit OTU_1347	0	0	0	0	0	0	0	0	0	0	0	0	0	0	0	0	0	0	0	0	0	0	0	0	0	0	0	0	0	0	0	0	0	0	0	0	0	0	0	0	0	0	0	0	0	0	0	0
OTU	p__Firmicutes; g__s__uncultured bacterium__s__ OTU_1722	0	0	0	0	0	0	0	0	0	0	0	0	0	0	0	0	0	0	0	0	0	0	0	0	0	0	0	0	0	0	0	0	0	0	0	0	0	0	0	0	0	0	0	0	0	0	0	0
OTU	p__Verrucomicrobia; g__s__uncultured bacterium__s__ OTU_2001	0	0	0	0	0	0	0	0	0	0	0	0	0	0	0	0	0	0	0	0	0	0	0	0	0	0	0	0	0	0	0	0	0	0	0	0	0	0	0	0	0	0	0	0	0	0	0	0
OTU	p__Firmicutes; g__s__uncultured bacterium__s__ OTU_1079	0	0	0	0	0	0	0	0	0	0	0	0	0	0	0	0	0	0	0	0	0	0	0	0	0	0	0	0	0	0	0	0	0	0	0	0	0	0	0	0	0	0	0	0	0	0	0	0
OTU	p__Firmicutes; g__s__uncultured bacterium__s__ OTU_1004	0	0	0	0	0	0	0	0	0	0	0	0	0	0	0	0	0	0	0	0	0	0	0	0	0	0	0	0	0	0	0	0	0	0	0	0	0	0	0	0	0	0	0	0	0	0	0	0
OTU	k__No blast hit OTU_2340	0	0	0	0	0	0	0	0	0	0	0	0	0	0	0	0	0	0	0	0	0	0	0	0	0	0	0	0	0	0	0	0	0	0	0	0	0	0	0	0	0	0	0	0	0	0	0	0
OTU	p__Firmicutes; g__s__uncultured bacterium__s__ OTU_2195	0	0	0	0	0	0	0	0	0	0	0	0	0	0	0	0	0	0	0	0	0	0	0	0	0	0	0	0	0	0	0	0	0	0	0	0	0	0	0	0	0	0	0	0	0	0	0	0
OTU	p__Bacteroidetes; g__s__uncultured bacterium__s__ OTU_561	0	0	0	0	0	0	0	0	0	0	0	0	0	0	0	0	0	0	0	0	0	0	0	0	0	0	0	0	0	0	0	0	0	0	0	0	0	0	0	0	0	0	0	0	0	0	0	0
OTU	p__Proteobacteria; g__s__uncultured beta proteobacterium__s__ OTU_599	0	0	0	0	0	0	0	0	0	0	0	0	0	0	0	0	0	0	0	0	0	0	0	0	0	0	0	0	0	0	0	0	0	0	0	0	0	0	0	0	0	0	0	0	0	0	0	0
OTU	p__Firmicutes; g__s__uncultured bacterium__s__ OTU_1557	0	0	0	0	0	0	0	0	0	0	0	0	0	0	0	0	0	0	0	0	0	0	0	0	0	0	0	0	0	0	0	0	0	0	0	0	0	0	0	0	0	0	0	0	0	0	0	0
OTU	p__Actinobacteria; g__s__uncultured bacterium__s__ OTU_2366	0	0	0	0	0	0	0	0	0	0	0	0	0	0	0	0	0	0	0	0	0	0	0	0	0	0	0	0	0	0	0	0	0	0	0	0	0	0	0	0	0	0	0	0	0	0	0	0
OTU	p__Bacteroidetes; g__s____s__ OTU_1970	0	0	0	0	0	0	0	0	0	0	0	0	0	0	0	0	0	0	0	0	0	0	0	0	0	0	0	0	0	0	0	0	0	0	0	0	0	0	0	0	0	0	0	0	0	0	0	0
OTU	p__Firmicutes; g__s__uncultured bacterium__s__ OTU_1015	0	0	0	0	0	0	0	0	0	0	0	0	0	0	0	0	0	0	0	0	0	0	0	0	0	0	0	0	0	0	0	0	0	0	0	0	0	0	0	0	0	0	0	0	0	0	0	0
OTU	p__Firmicutes; g__s__uncultured bacterium__s__ OTU_1177	0	0	0	0	0	0	0	0	0	0	0	0	0	0	0	0	0	0	0	0	0	0	0	0	0	0	0	0	0	0	0	0	0	0	0	0	0	0	0	0	0	0	0	0	0	0	0	0
OTU	p__Firmicutes; g__s__uncultured bacterium__s__ OTU_1624	0	0	0	0	0	0	0	0	0	0	0	0	0	0	0	0	0	0	0	0	0	0	0	0	0	0	0	0	0	0	0	0	0	0	0	0	0	0	0	0	0	0	0	0	0	0	0	0
OTU	p__Proteobacteria; g__s__uncultured bacterium__s__ OTU_1726	0	0	0	0	0	0	0	0	0	0	0	0	0	0	0	0	0	0	0	0	0	0	0	0	0	0	0	0	0	0	0	0	0	0	0	0	0	0	0	0	0	0	0	0	0	0	0	0
OTU	p__Firmicutes; g__s__uncultured bacterium__s__ OTU_2127	0	0	0	0	0	0	0	0	0	0	0	0	0	0	0	0	0	0	0	0	0	0	0	0	0	0	0	0	0	0	0	0	0	0	0	0	0	0	0	0	0	0	0	0	0	0	0	0
OTU	p__Firmicutes; g__s__uncultured bacterium__s__ OTU_347	0	0	0	0	0	0	0	0	0	0	0	0	0	0	0	0	0	0	0	0	0	0	0	0	0	0	0	0	0	0	0	0	0	0	0	0	0	0	0	0	0	0	0	0	0	0	0	0
OTU	p__Firmicutes; g__s__uncultured bacterium__s__ OTU_1599	0	0	0	0	0	0	0	0	0	0	0	0	0	0	0	0	0	0	0	0	0	0	0	0	0	0	0	0	0	0	0	0	0	0	0	0	0	0	0	0	0	0	0	0	0	0	0	0
OTU	p__Firmicutes; g__s__uncultured bacterium__s__ OTU_1382	0	0	0	0	0	0	0	0	0	0	0	0	0	0	0	0	0	0	0	0	0	0	0	0	0	0	0	0	0	0	0	0	0	0	0	0	0	0	0	0	0	0	0	0	0	0	0	0
OTU	p__Firmicutes; g__s__uncultured bacterium__s__ OTU_1162	0	0	0	0	0	0	0	0	0	0	0	0	0	0	0	0	0	0	0	0	0	0	0	0	0	0	0	0	0	0	0	0	0	0	0	0	0	0	0	0	0	0	0	0	0	0	0	0
OTU	k__No blast hit OTU_1623	0	0	0	0	0	0	0	0	0	0	0	0	0	0	0	0	0	0	0	0	0	0	0	0	0	0	0	0	0	0	0	0	0	0	0	0	0	0	0	0	0	0	0	0	0	0	0	0
OTU	p__Actinobacteria; g__s__uncultured bacterium__s__ OTU_1071	0	0	0	0	0	0	0	0	0	0	0	0	0	0	0	0	0	0	0	0	0	0	0	0	0	0	0	0	0	0	0	0	0	0	0	0	0	0	0	0	0	0	0	0	0	0	0	0
OTU	p__Firmicutes; g__s__uncultured bacterium__s__ OTU_1971	0	0	0	0	0	0	0	0	0	0	0	0	0	0	0	0	0	0	0	0	0	0	0	0	0	0	0	0	0	0	0	0	0	0	0	0	0	0	0	0	0	0	0	0	0	0	0	0
OTU	p__Firmicutes; g__s__uncultured bacterium__s__ OTU_1777	0	0	0	0	0	0	0	0	0	0	0	0	0	0	0	0	0	0	0	0	0	0	0	0	0	0	0	0	0	0	0	0	0	0	0	0	0	0	0	0	0	0	0	0	0	0	0	0
OTU	k__No blast hit OTU_2208	0	0	0	0	0	0	0	0	0	0	0	0	0	0	0	0	0	0	0	0	0	0	0	0	0	0	0	0	0	0	0	0	0	0	0	0	0	0	0	0	0	0	0	0	0	0	0	0
OTU	p__Firmicutes; g__s__uncultured bacterium__s__ OTU_1977	0	0	0	0	0	0	0	0	0	0	0	0	0	0	0	0	0	0	0	0	0	0	0	0	0	0	0	0	0	0	0	0	0	0	0	0	0	0	0	0	0	0	0	0	0	0	0	0
OTU	p__Firmicutes; g__s__uncultured bacterium__s__ OTU_1279	0	0	0	0	0	0	0	0	0	0	0	0	0	0	0	0	0	0	0	0	0	0	0	0	0	0	0	0	0	0	0	0	0	0	0	0	0	0	0	0	0	0	0	0	0	0	0	0
OTU	p__Proteobacteria; g__s__Methylobacterium sp. C61__s__ OTU_2339	0	0	0	0	0	0	0	0	0	0	0	0	0	0	0	0	0	0	0	0	0	0	0	0	0	0	0	0	0	0	0	0	0	0	0	0	0	0	0	0	0	0	0	0	0	0	0	0
OTU	p__Firmicutes; g__s__uncultured bacterium__s__ OTU_2281	0	0	0	0	0	0	0	0	0	0	0	0	0	0	0	0	0	0	0	0	0	0	0	0	0	0	0	0	0	0	0	0	0	0	0	0	0	0	0	0	0	0	0	0	0	0	0	0
OTU	p__Firmicutes; g__s__uncultured bacterium__s__ OTU_1849	0	0	0	0	0	0	0	0	0	0	0	0	0	0	0	0	0	0	0	0	0	0	0	0	0	0	0	0	0	0	0	0	0	0	0	0	0	0	0	0	0	0	0	0	0	0	0	0
OTU	p__Firmicutes; g__s__uncultured bacterium__s__ OTU_1829	0	0	0	0	0	0	0	0	0	0	0	0	0	0	0	0	0	0	0	0	0	0	0	0	0	0	0	0	0	0	0	0	0	0	0	0	0	0	0	0	0	0	0	0	0	0	0	0
OTU	p__Lentisphaerae; g__s____s__ OTU_1377	0	0	0	0	0	0	0	0	0	0	0	0	0	0	0	0	0	0	0	0	0	0	0	0	0	0	0	0	0	0	0	0	0	0	0	0	0	0	0	0	0	0	0	0	0	0	0	0
OTU	p__Firmicutes; g__s__uncultured bacterium__s__ OTU_2364	0	0	0	0	0	0	0	0	0	0	0	0	0	0	0	0	0	0	0	0	0	0	0	0	0	0	0	0	0	0	0	0	0	0	0	0	0	0	0	0	0	0	0	0	0	0	0	0
OTU	k__No blast hit OTU_1867	0	0	0	0	0	0	0	0	0	0	0	0	0	0	0	0	0	0	0	0	0	0	0	0	0	0	0	0	0	0	0	0	0	0	0	0	0	0	0	0	0	0	0	0	0	0	0	0
OTU	p__Firmicutes; g__s__uncultured bacterium__s__ OTU_1888	0	0	0	0	0	0	0	0	0	0	0	0	0	0	0	0	0	0	0	0	0	0	0	0	0	0	0	0	0	0	0	0	0	0	0	0	0	0	0	0	0	0	0	0	0	0	0	0
OTU	p__Firmicutes; g__s__uncultured bacterium__s__ OTU_1447	0	0	0	0	0	0	0	0	0	0	0	0	0	0	0	0	0	0	0	0	0	0	0	0	0	0	0	0	0	0	0	0	0	0	0	0	0	0	0	0	0	0	0	0	0	0	0	0
OTU	p__Firmicutes; g__s__uncultured bacterium__s__ OTU_905	0	0	0	0	0	0	0	0	0	0	0	0	0	0	0	0	0	0	0	0	0	0	0	0	0	0	0	0	0	0	0	0	0	0	0	0	0	0	0	0	0	0	0	0	0	0	0	0
OTU	p__Firmicutes; g__s__uncultured organism__s__ OTU_625	0	0	0	0	0	0	0	0	0	0	0	0	0	0	0	0	0	0	0	0	0	0	0	0	0	0	0	0	0	0	0	0	0	0	0	0	0	0	0	0	0	0	0	0	0	0	0	0
OTU	p__Firmicutes; g__s__uncultured bacterium__s__ OTU_1883	0	0	0	0	0	0	0	0	0	0	0	0	0	0	0	0	0	0	0	0	0	0	0	0	0	0	0	0	0	0	0	0	0	0	0	0	0	0	0	0	0	0	0	0	0	0	0	0
OTU	p__Firmicutes; g__s__uncultured bacterium__s__ OTU_1214	0	0	0	0	0	0	0	0	0	0	0	0	0	0	0	0	0	0	0	0	0	0	0	0	0	0	0	0	0	0	0	0	0	0	0	0	0	0	0	0	0	0	0	0	0	0	0	0
OTU	p__Firmicutes; g__s__uncultured bacterium__s__ OTU_2307	0	0	0	0	0	0	0	0	0	0	0	0	0	0	0	0	0	0	0	0	0	0	0	0	0	0	0	0	0	0	0	0	0	0	0	0	0	0	0	0	0	0	0	0	0	0	0	0
OTU	p__Firmicutes; g__s__Faecalitalea cylindroides__s__ OTU_439	0	0	0	0	0	0	0	0	0	0	0	0	0	0	0	0	0	0	0	0	0	0	0	0	0	0	0	0	0	0	0	0	0	0	0	0	0	0	0	0	0	0	0	0	0	0	0	0
OTU	p__Firmicutes; g__s__uncultured bacterium__s__ OTU_1084	0	0	0	0	0	0	0	0	0	0	0	0	0	0	0	0	0	0	0	0	0	0	0	0	0	0	0	0	0	0	0	0	0	0	0	0	0	0	0	0	0	0	0	0	0	0	0	0
OTU	p__Firmicutes; g__s__uncultured bacterium__s__ OTU_1403	0	0	0	0	0	0	0	0	0	0	0	0	0	0	0	0	0	0	0	0	0	0	0	0	0	0	0	0	0	0	0	0	0	0	0	0	0	0	0	0	0	0	0	0	0	0	0	0
OTU	p__Firmicutes; g__s__uncultured bacterium__s__ OTU_1060	0	0	0	0	0	0	0	0	0	0	0	0	0	0	0	0	0	0	0	0	0	0	0	0	0	0	0	0	0	0	0	0	0	0	0	0	0	0	0	0	0	0	0	0	0	0	0	0
OTU	p__Tenericutes; g__s____s__ OTU_251	0	0	0	0	0	0	0	0	0	0	0	0	0	0	0	0	0	0	0	0	0	0	0	0	0	0	0	0	0	0	0	0	0	0	0	0	0	0	0	0	0	0	0	0	0	0	0	0
OTU	p__Firmicutes; g__s__uncultured bacterium__s__ OTU_375	0	0	0	0	0	0	0	0	0	0	0	0	0	0	0	0	0	0	0	0	0	0	0	0	0	0	0	0	0	0	0	0	0	0	0	0	0	0	0	0	0	0	0	0	0	0	0	0
OTU	p__Firmicutes; g__s__uncultured bacterium__s__ OTU_488	0	0	0	0	0	0	0	0	0	0	0	0	0	0	0	0	0	0	0	0	0	0	0	0	0	0	0	0	0	0	0	0	0	0	0	0	0	0	0	0	0	0	0	0	0	0	0	0
OTU	k__No blast hit OTU_716	0	0	0	0	0	0	0	0	0	0	0	0	0	0	0	0	0	0	0	0	0	0	0	0	0	0	0	0	0	0	0	0	0	0	0	0	0	0	0	0	0	0	0	0	0	0	0	0
OTU	p__Spirochaetae; g__s__uncultured bacterium__s__ OTU_2054	0	0	0	0	0	0	0	0	0	0	0	0	0	0	0	0	0	0	0	0	0	0	0	0	0	0	0	0	0	0	0	0	0	0	0	0	0	0	0	0	0	0	0	0	0	0	0	0
OTU	p__Firmicutes; g__s__uncultured bacterium__s__ OTU_925	0	0	0	0	0	0	0	0	0	0	0	0	0	0	0	0	0	0	0	0	0	0	0	0	0	0	0	0	0	0	0	0	0	0	0	0	0	0	0	0	0	0	0	0	0	0	0	0
OTU	p__Firmicutes; g__s__uncultured bacterium__s__ OTU_816	0	0	0	0	0	0	0	0	0	0	0	0	0	0	0	0	0	0	0	0	0	0	0	0	0	0	0	0	0	0	0	0	0	0	0	0	0	0	0	0	0	0	0	0	0	0	0	0
OTU	p__Firmicutes; g__s__uncultured bacterium__s__ OTU_1922	0	0	0	0	0	0	0	0	0	0	0	0	0	0	0	0	0	0	0	0	0	0	0	0	0	0	0	0	0	0	0	0	0	0	0	0	0	0	0	0	0	0	0	0	0	0	0	0
OTU	k__No blast hit OTU_1856	0	0	0	0	0	0	0	0	0	0	0	0	0	0	0	0	0	0	0	0	0	0	0	0	0	0	0	0	0	0	0	0	0	0	0	0	0	0	0	0	0	0	0	0	0	0	0	0
OTU	p__Firmicutes; g__s__uncultured bacterium__s__ OTU_579	0	0	0	0	0	0	0	0	0	0	0	0	0	0	0	0	0	0	0	0	0	0	0	0	0	0	0	0	0	0	0	0	0	0	0	0	0	0	0	0	0	0	0	0	0	0	0	0
OTU	k__No blast hit OTU_2203	0	0	0	0	0	0	0	0	0	0	0	0	0	0	0	0	0	0	0	0	0	0	0	0	0	0	0	0	0	0	0	0	0	0	0	0	0	0	0	0	0	0	0	0	0	0	0	0
OTU	p__Firmicutes; g__s__uncultured bacterium__s__ OTU_1916	0	0	0	0	0	0	0	0	0	0	0	0	0	0	0	0	0	0	0	0	0	0	0	0	0	0	0	0	0	0	0	0	0	0	0	0	0	0	0	0	0	0	0	0	0	0	0	0
OTU	p__Firmicutes; g__s__uncultured bacterium__s__ OTU_867	0	0	0	0	0	0	0	0	0	0	0	0	0	0	0	0	0	0	0	0	0	0	0	0	0	0	0	0	0	0	0	0	0	0	0	0	0	0	0	0	0	0	0	0	0	0	0	0
OTU	p__Firmicutes; g__s__uncultured bacterium__s__ OTU_615	0	0	0	0	0	0	0	0	0	0	0	0	0	0	0	0	0	0	0	0	0	0	0	0	0	0	0	0	0	0	0	0	0	0	0	0	0	0	0	0	0	0	0	0	0	0	0	0
OTU	p__Firmicutes; g__s__uncultured bacterium__s__ OTU_373	0	0	0	0	0	0	0	0	0	0	0	0	0	0	0	0	0	0	0	0	0	0	0	0	0	0	0	0	0	0	0	0	0	0	0	0	0	0	0	0	0	0	0	0	0	0	0	0
OTU	p__Firmicutes; g__s__uncultured bacterium__s__ OTU_1790	0	0	0	0	0	0	0	0	0	0	0	0	0	0	0	0	0	0	0	0	0	0	0	0	0	0	0	0	0	0	0	0	0	0	0	0	0	0	0	0	0	0	0	0	0	0	0	0
OTU	p__Firmicutes; g__s__uncultured bacterium__s__ OTU_1795	0	0	0	0	0	0	0	0	0	0	0	0	0	0	0	0	0	0	0	0	0	0	0	0	0	0	0	0	0	0	0	0	0	0	0	0	0	0	0	0	0	0	0	0	0	0	0	0
OTU	p__Firmicutes; g__s__uncultured Ruminococcaceae bacterium__s__ OTU_503	0	0	0	0	0	0	0	0	0	0	0	0	0	0	0	0	0	0	0	0	0	0	0	0	0	0	0	0	0	0	0	0	0	0	0	0	0	0	0	0	0	0	0	0	0	0	0	0
OTU	p__Firmicutes; g__s__uncultured organism__s__ OTU_1678	0	0	0	0	0	0	0	0	0	0	0	0	0	0	0	0	0	0	0	0	0	0	0	0	0	0	0	0	0	0	0	0	0	0	0	0	0	0	0	0	0	0	0	0	0	0	0	0
OTU	p__Firmicutes; g__s__unidentified__s__ OTU_405	0	0	0	0	0	0	0	0	0	0	0	0	0	0	0	0	0	0	0	0	0	0	0	0	0	0	0	0	0	0	0	0	0	0	0	0	0	0	0	0	0	0	0	0	0	0	0	0
OTU	p__Firmicutes; g__s__uncultured bacterium__s__ OTU_772	0	0	0	0	0	0	0	0	0	0	0	0	0	0	0	0	0	0	0	0	0	0	0	0	0	0	0	0	0	0	0	0	0	0	0	0	0	0	0	0	0	0	0	0	0	0	0	0
OTU	p__Firmicutes; g__s__uncultured bacterium__s__ OTU_1994	0	0	0	0	0	0	0	0	0	0	0	0	0	0	0	0	0	0	0	0	0	0	0	0	0	0	0	0	0	0	0	0	0	0	0	0	0	0	0	0	0	0	0	0	0	0	0	0
OTU	p__Firmicutes; g__s__uncultured compost bacterium__s__ OTU_2284	0	0	0	0	0	0	0	0	0	0	0	0	0	0	0	0	0	0	0	0	0	0	0	0	0	0	0	0	0	0	0	0	0	0	0	0	0	0	0	0	0	0	0	0	0	0	0	0
OTU	p__Firmicutes; g__s__uncultured organism__s__ OTU_236	0	0	0	0	0	0	0	0	0	0	0	0	0	0	0	0	0	0	0	0	0	0	0	0	0	0	0	0	0	0	0	0	0	0	0	0	0	0	0	0	0	0	0	0	0	0	0	0
OTU	p__Firmicutes; g__s__uncultured bacterium__s__ OTU_1413	0	0	0	0	0	0	0	0	0	0	0	0	0	0	0	0	0	0	0	0	0	0	0	0	0	0	0	0	0	0	0	0	0	0	0	0	0	0	0	0	0	0	0	0	0	0	0	0
OTU	p__Firmicutes; g__s__uncultured organism__s__ OTU_1693	0	0	0	0	0	0	0	0	0	0	0	0	0	0	0	0	0	0	0	0	0	0	0	0	0	0	0	0	0	0	0	0	0	0	0	0	0	0	0	0	0	0	0	0	0	0	0	0
OTU	p__Proteobacteria; g__s__Campylobacter ureolyticus__s__ OTU_1460	0	0	0	0	0	0	0	0	0	0	0	0	0	0	0	0	0	0	0	0	0	0	0	0	0	0	0	0	0	0	0	0	0	0	0	0	0	0	0	0	0	0	0	0	0	0	0	0
OTU	p__Actinobacteria; g__s__uncultured bacterium__s__ OTU_2268	0	0	0	0	0	0	0	0	0	0	0	0	0	0	0	0	0	0	0	0	0	0	0	0	0	0	0	0	0	0	0	0	0	0	0	0	0	0	0	0	0	0	0	0	0	0	0	0
OTU	p__Firmicutes; g__s__uncultured bacterium__s__ OTU_1204	0	0	0	0	0	0	0	0	0	0	0	0	0	0	0	0	0	0	0	0	0	0	0	0	0	0	0	0	0	0	0	0	0	0	0	0	0	0	0	0	0	0	0	0	0	0	0	0
OTU	p__Firmicutes; g__s__uncultured Ruminococcaceae bacterium__s__ OTU_1009	0	0	0	0	0	0	0	0	0	0	0	0	0	0	0	0	0	0	0	0	0	0	0	0	0	0	0	0	0	0	0	0	0	0	0	0	0	0	0	0	0	0	0	0	0	0	0	0
OTU	p__Firmicutes; g__s__uncultured bacterium__s__ OTU_1395	0	0	0	0	0	0	0	0	0	0	0	0	0	0	0	0	0	0	0	0	0	0	0	0	0	0	0	0	0	0	0	0	0	0	0	0	0	0	0	0	0	0	0	0	0	0	0	0
OTU	p__Tenericutes; g__s____s__ OTU_491	0	0	0	0	0	0	0	0	0	0	0	0	0	0	0	0	0	0	0	0	0	0	0	0	0	0	0	0	0	0	0	0	0	0	0	0	0	0	0	0	0	0	0	0	0	0	0	0
OTU	p__Firmicutes; g__s__uncultured bacterium__s__ OTU_455	0	0	0	0	0	0	0	0	0	0	0	0	0	0	0	0	0	0	0	0	0	0	0	0	0	0	0	0	0	0	0	0	0	0	0	0	0	0	0	0	0	0	0	0	0	0	0	0
OTU	p__Firmicutes; g__s__uncultured bacterium__s__ OTU_1865	0	0	0	0	0	0	0	0	0	0	0	0	0	0	0	0	0	0	0	0	0	0	0	0	0	0	0	0	0	0	0	0	0	0	0	0	0	0	0	0	0	0	0	0	0	0	0	0
OTU	p__Firmicutes; g__s__unidentified marine bacterioplankton__s__ OTU_616	0	0	0	0	0	0	0	0	0	0	0	0	0	0	0	0	0	0	0	0	0	0	0	0	0	0	0	0	0	0	0	0	0	0	0	0	0	0	0	0	0	0	0	0	0	0	0	0
OTU	p__Actinobacteria; g__s__Bifidobacterium longum NCC2705__s__ OTU_2136	0	0	0	0	0	0	0	0	0	0	0	0	0	0	0	0	0	0	0	0	0	0	0	0	0	0	0	0	0	0	0	0	0	0	0	0	0	0	0	0	0	0	0	0	0	0	0	0
OTU	p__Firmicutes; g__s__uncultured bacterium__s__ OTU_157	0	0	0	0	0	0	0	0	0	0	0	0	0	0	0	0	0	0	0	0	0	0	0	0	0	0	0	0	0	0	0	0	0	0	0	0	0	0	0	0	0	0	0	0	0	0	0	0
OTU	p__Firmicutes; g__s__uncultured bacterium__s__ OTU_1816	0	0	0	0	0	0	0	0	0	0	0	0	0	0	0	0	0	0	0	0	0	0	0	0	0	0	0	0	0	0	0	0	0	0	0	0	0	0	0	0	0	0	0	0	0	0	0	0
OTU	p__Firmicutes; g__s__uncultured bacterium__s__ OTU_447	0	0	0	0	0	0	0	0	0	0	0	0	0	0	0	0	0	0	0	0	0	0	0	0	0	0	0	0	0	0	0	0	0	0	0	0	0	0	0	0	0	0	0	0	0	0	0	0
OTU	p__Proteobacteria; g__s__uncultured bacterium__s__ OTU_289	0	0	0	0	0	0	0	0	0	0	0	0	0	0	0	0	0	0	0	0	0	0	0	0	0	0	0	0	0	0	0	0	0	0	0	0	0	0	0	0	0	0	0	0	0	0	0	0
OTU	p__Proteobacteria; g__s__uncultured bacterium__s__ OTU_639	0	0	0	0	0	0	0	0	0	0	0	0	0	0	0	0	0	0	0	0	0	0	0	0	0	0	0	0	0	0	0	0	0	0	0	0	0	0	0	0	0	0	0	0	0	0	0	0
OTU	p__Firmicutes; g__s__uncultured bacterium__s__ OTU_1534	0	0	0	0	0	0	0	0	0	0	0	0	0	0	0	0	0	0	0	0	0	0	0	0	0	0	0	0	0	0	0	0	0	0	0	0	0	0	0	0	0	0	0	0	0	0	0	0
OTU	p__Firmicutes; g__s__uncultured bacterium__s__ OTU_860	0	0	0	0	0	0	0	0	0	0	0	0	0	0	0	0	0	0	0	0	0	0	0	0	0	0	0	0	0	0	0	0	0	0	0	0	0	0	0	0	0	0	0	0	0	0	0	0
OTU	p__Proteobacteria; g__s__uncultured bacterium__s__ OTU_1443	0	0	0	0	0	0	0	0	0	0	0	0	0	0	0	0	0	0	0	0	0	0	0	0	0	0	0	0	0	0	0	0	0	0	0	0	0	0	0	0	0	0	0	0	0	0	0	0
OTU	p__Firmicutes; g__s__uncultured bacterium__s__ OTU_2337	0	0	0	0	0	0	0	0	0	0	0	0	0	0	0	0	0	0	0	0	0	0	0	0	0	0	0	0	0	0	0	0	0	0	0	0	0	0	0	0	0	0	0	0	0	0	0	0
OTU	p__Firmicutes; g__s__uncultured bacterium__s__ OTU_1063	0	0	0	0	0	0	0	0	0	0	0	0	0	0	0	0	0	0	0	0	0	0	0	0	0	0	0	0	0	0	0	0	0	0	0	0	0	0	0	0	0	0	0	0	0	0	0	0
OTU	p__Firmicutes; g__s__uncultured bacterium__s__ OTU_1990	0	0	0	0	0	0	0	0	0	0	0	0	0	0	0	0	0	0	0	0	0	0	0	0	0	0	0	0	0	0	0	0	0	0	0	0	0	0	0	0	0	0	0	0	0	0	0	0
OTU	p__Bacteroidetes; g__s____s__ OTU_2104	0	0	0	0	0	0	0	0	0	0	0	0	0	0	0	0	0	0	0	0	0	0	0	0	0	0	0	0	0	0	0	0	0	0	0	0	0	0	0	0	0	0	0	0	0	0	0	0
OTU	p__Firmicutes; g__s__uncultured bacterium__s__ OTU_950	0	0	0	0	0	0	0	0	0	0	0	0	0	0	0	0	0	0	0	0	0	0	0	0	0	0	0	0	0	0	0	0	0	0	0	0	0	0	0	0	0	0	0	0	0	0	0	0
OTU	p__Bacteroidetes; g__s__uncultured bacterium__s__ OTU_1696	0	0	0	0	0	0	0	0	0	0	0	0	0	0	0	0	0	0	0	0	0	0	0	0	0	0	0	0	0	0	0	0	0	0	0	0	0	0	0	0	0	0	0	0	0	0	0	0
OTU	p__Bacteroidetes; g__s__uncultured bacterium__s__ OTU_2266	0	0	0	0	0	0	0	0	0	0	0	0	0	0	0	0	0	0	0	0	0	0	0	0	0	0	0	0	0	0	0	0	0	0	0	0	0	0	0	0	0	0	0	0	0	0	0	0
OTU	p__Firmicutes; g__s__uncultured bacterium__s__ OTU_2120	0	0	0	0	0	0	0	0	0	0	0	0	0	0	0	0	0	0	0	0	0	0	0	0	0	0	0	0	0	0	0	0	0	0	0	0	0	0	0	0	0	0	0	0	0	0	0	0
OTU	p__Firmicutes; g__s__uncultured bacterium__s__ OTU_1077	0	0	0	0	0	0	0	0	0	0	0	0	0	0	0	0	0	0	0	0	0	0	0	0	0	0	0	0	0	0	0	0	0	0	0	0	0	0	0	0	0	0	0	0	0	0	0	0
OTU	p__Firmicutes; g__s__uncultured bacterium__s__ OTU_921	0	0	0	0	0	0	0	0	0	0	0	0	0	0	0	0	0	0	0	0	0	0	0	0	0	0	0	0	0	0	0	0	0	0	0	0	0	0	0	0	0	0	0	0	0	0	0	0
OTU	p__Firmicutes; g__s__uncultured organism__s__ OTU_1076	0	0	0	0	0	0	0	0	0	0	0	0	0	0	0	0	0	0	0	0	0	0	0	0	0	0	0	0	0	0	0	0	0	0	0	0	0	0	0	0	0	0	0	0	0	0	0	0
OTU	p__Firmicutes; g__s__uncultured bacterium__s__ OTU_390	0	0	0	0	0	0	0	0	0	0	0	0	0	0	0	0	0	0	0	0	0	0	0	0	0	0	0	0	0	0	0	0	0	0	0	0	0	0	0	0	0	0	0	0	0	0	0	0
OTU	p__Firmicutes; g__s__uncultured bacterium__s__ OTU_1070	0	0	0	0	0	0	0	0	0	0	0	0	0	0	0	0	0	0	0	0	0	0	0	0	0	0	0	0	0	0	0	0	0	0	0	0	0	0	0	0	0	0	0	0	0	0	0	0
OTU	p__Firmicutes; g__s__uncultured bacterium__s__ OTU_1442	0	0	0	0	0	0	0	0	0	0	0	0	0	0	0	0	0	0	0	0	0	0	0	0	0	0	0	0	0	0	0	0	0	0	0	0	0	0	0	0	0	0	0	0	0	0	0	0
OTU	p__Firmicutes; g__s__uncultured bacterium__s__ OTU_2117	0	0	0	0	0	0	0	0	0	0	0	0	0	0	0	0	0	0	0	0	0	0	0	0	0	0	0	0	0	0	0	0	0	0	0	0	0	0	0	0	0	0	0	0	0	0	0	0
OTU	p__Bacteroidetes; g__s__uncultured bacterium__s__ OTU_2097	0	0	0	0	0	0	0	0	0	0	0	0	0	0	0	0	0	0	0	0	0	0	0	0	0	0	0	0	0	0	0	0	0	0	0	0	0	0	0	0	0	0	0	0	0	0	0	0
OTU	p__Firmicutes; g__s__uncultured organism__s__ OTU_1250	0	0	0	0	0	0	0	0	0	0	0	0	0	0	0	0	0	0	0	0	0	0	0	0	0	0	0	0	0	0	0	0	0	0	0	0	0	0	0	0	0	0	0	0	0	0	0	0
OTU	p__Firmicutes; g__s__uncultured bacterium__s__ OTU_779	0	0	0	0	0	0	0	0	0	0	0	0	0	0	0	0	0	0	0	0	0	0	0	0	0	0	0	0	0	0	0	0	0	0	0	0	0	0	0	0	0	0	0	0	0	0	0	0
OTU	p__Bacteroidetes; g__s__uncultured bacterium__s__ OTU_2370	0	0	0	0	0	0	0	0	0	0	0	0	0	0	0	0	0	0	0	0	0	0	0	0	0	0	0	0	0	0	0	0	0	0	0	0	0	0	0	0	0	0	0	0	0	0	0	0
OTU	p__Firmicutes; g__s__uncultured bacterium__s__ OTU_1323	0	0	0	0	0	0	0	0	0	0	0	0	0	0	0	0	0	0	0	0	0	0	0	0	0	0	0	0	0	0	0	0	0	0	0	0	0	0	0	0	0	0	0	0	0	0	0	0
OTU	p__Firmicutes; g__s__uncultured bacterium__s__ OTU_829	0	0	0	0	0	0	0	0	0	0	0	0	0	0	0	0	0	0	0	0	0	0	0	0	0	0	0	0	0	0	0	0	0	0	0	0	0	0	0	0	0	0	0	0	0	0	0	0
OTU	p__Firmicutes; g__s__uncultured bacterium__s__ OTU_1372	0	0	0	0	0	0	0	0	0	0	0	0	0	0	0	0	0	0	0	0	0	0	0	0	0	0	0	0	0	0	0	0	0	0	0	0	0	0	0	0	0	0	0	0	0	0	0	0
OTU	p__Firmicutes; g__s__uncultured bacterium__s__ OTU_2027	0	0	0	0	0	0	0	0	0	0	0	0	0	0	0	0	0	0	0	0	0	0	0	0	0	0	0	0	0	0	0	0	0	0	0	0	0	0	0	0	0	0	0	0	0	0	0	0
OTU	p__Firmicutes; g__s__uncultured bacterium__s__ OTU_2217	0	0	0	0	0	0	0	0	0	0	0	0	0	0	0	0	0	0	0	0	0	0	0	0	0	0	0	0	0	0	0	0	0	0	0	0	0	0	0	0	0	0	0	0	0	0	0	0
OTU	p__Actinobacteria; g__s__uncultured actinobacterium__s__ OTU_1997	0	0	0	0	0	0	0	0	0	0	0	0	0	0	0	0	0	0	0	0	0	0	0	0	0	0	0	0	0	0	0	0	0	0	0	0	0	0	0	0	0	0	0	0	0	0	0	0
OTU	p__Firmicutes; g__s__uncultured bacterium__s__ OTU_1397	0	0	0	0	0	0	0	0	0	0	0	0	0	0	0	0	0	0	0	0	0	0	0	0	0	0	0	0	0	0	0	0	0	0	0	0	0	0	0	0	0	0	0	0	0	0	0	0
OTU	p__Actinobacteria; g__s__human gut metagenome__s__ OTU_919	0	0	0	0	0	0	0	0	0	0	0	0	0	0	0	0	0	0	0	0	0	0	0	0	0	0	0	0	0	0	0	0	0	0	0	0	0	0	0	0	0	0	0	0	0	0	0	0
OTU	p__Firmicutes; g__s__uncultured organism__s__ OTU_798	0	0	0	0	0	0	0	0	0	0	0	0	0	0	0	0	0	0	0	0	0	0	0	0	0	0	0	0	0	0	0	0	0	0	0	0	0	0	0	0	0	0	0	0	0	0	0	0
OTU	p__Firmicutes; g__s__uncultured bacterium__s__ OTU_869	0	0	0	0	0	0	0	0	0	0	0	0	0	0	0	0	0	0	0	0	0	0	0	0	0	0	0	0	0	0	0	0	0	0	0	0	0	0	0	0	0	0	0	0	0	0	0	0
OTU	p__Bacteroidetes; g__s__uncultured bacterium__s__ OTU_1303	0	0	0	0	0	0	0	0	0	0	0	0	0	0	0	0	0	0	0	0	0	0	0	0	0	0	0	0	0	0	0	0	0	0	0	0	0	0	0	0	0	0	0	0	0	0	0	0
OTU	p__Firmicutes; g__s__uncultured bacterium__s__ OTU_2380	0	0	0	0	0	0	0	0	0	0	0	0	0	0	0	0	0	0	0	0	0	0	0	0	0	0	0	0	0	0	0	0	0	0	0	0	0	0	0	0	0	0	0	0	0	0	0	0
OTU	p__Bacteroidetes; g__s__uncultured bacterium__s__ OTU_2158	0	0	0	0	0	0	0	0	0	0	0	0	0	0	0	0	0	0	0	0	0	0	0	0	0	0	0	0	0	0	0	0	0	0	0	0	0	0	0	0	0	0	0	0	0	0	0	0
OTU	p__Firmicutes; g__s__uncultured bacterium__s__ OTU_1838	0	0	0	0	0	0	0	0	0	0	0	0	0	0	0	0	0	0	0	0	0	0	0	0	0	0	0	0	0	0	0	0	0	0	0	0	0	0	0	0	0	0	0	0	0	0	0	0
OTU	p__Firmicutes; g__s__Clostridiales bacterium 27-5-10__s__ OTU_1837	0	0	0	0	0	0	0	0	0	0	0	0	0	0	0	0	0	0	0	0	0	0	0	0	0	0	0	0	0	0	0	0	0	0	0	0	0	0	0	0	0	0	0	0	0	0	0	0
OTU	p__Tenericutes; g__s____s__ OTU_310	0	0	0	0	0	0	0	0	0	0	0	0	0	0	0	0	0	0	0	0	0	0	0	0	0	0	0	0	0	0	0	0	0	0	0	0	0	0	0	0	0	0	0	0	0	0	0	0
OTU	p__Firmicutes; g__s__uncultured bacterium__s__ OTU_1256	0	0	0	0	0	0	0	0	0	0	0	0	0	0	0	0	0	0	0	0	0	0	0	0	0	0	0	0	0	0	0	0	0	0	0	0	0	0	0	0	0	0	0	0	0	0	0	0
OTU	p__Firmicutes; g__s__uncultured bacterium__s__ OTU_2167	0	0	0	0	0	0	0	0	0	0	0	0	0	0	0	0	0	0	0	0	0	0	0	0	0	0	0	0	0	0	0	0	0	0	0	0	0	0	0	0	0	0	0	0	0	0	0	0
OTU	p__Firmicutes; g__s__uncultured bacterium__s__ OTU_1201	0	0	0	0	0	0	0	0	0	0	0	0	0	0	0	0	0	0	0	0	0	0	0	0	0	0	0	0	0	0	0	0	0	0	0	0	0	0	0	0	0	0	0	0	0	0	0	0
OTU	p__Bacteroidetes; g__s__uncultured bacterium__s__ OTU_2210	0	0	0	0	0	0	0	0	0	0	0	0	0	0	0	0	0	0	0	0	0	0	0	0	0	0	0	0	0	0	0	0	0	0	0	0	0	0	0	0	0	0	0	0	0	0	0	0
OTU	p__Firmicutes; g__s__uncultured bacterium__s__ OTU_1578	0	0	0	0	0	0	0	0	0	0	0	0	0	0	0	0	0	0	0	0	0	0	0	0	0	0	0	0	0	0	0	0	0	0	0	0	0	0	0	0	0	0	0	0	0	0	0	0
OTU	p__Proteobacteria; g__s__uncultured bacterium__s__ OTU_2257	0	0	0	0	0	0	0	0	0	0	0	0	0	0	0	0	0	0	0	0	0	0	0	0	0	0	0	0	0	0	0	0	0	0	0	0	0	0	0	0	0	0	0	0	0	0	0	0
OTU	p__Firmicutes; g__s__uncultured bacterium__s__ OTU_1866	0	0	0	0	0	0	0	0	0	0	0	0	0	0	0	0	0	0	0	0	0	0	0	0	0	0	0	0	0	0	0	0	0	0	0	0	0	0	0	0	0	0	0	0	0	0	0	0
OTU	k__No blast hit OTU_2289	0	0	0	0	0	0	0	0	0	0	0	0	0	0	0	0	0	0	0	0	0	0	0	0	0	0	0	0	0	0	0	0	0	0	0	0	0	0	0	0	0	0	0	0	0	0	0	0
OTU	p__Firmicutes; g__s__uncultured bacterium__s__ OTU_2322	0	0	0	0	0	0	0	0	0	0	0	0	0	0	0	0	0	0	0	0	0	0	0	0	0	0	0	0	0	0	0	0	0	0	0	0	0	0	0	0	0	0	0	0	0	0	0	0
OTU	p__Firmicutes; g__s__uncultured bacterium__s__ OTU_1547	0	0	0	0	0	0	0	0	0	0	0	0	0	0	0	0	0	0	0	0	0	0	0	0	0	0	0	0	0	0	0	0	0	0	0	0	0	0	0	0	0	0	0	0	0	0	0	0
OTU	p__Firmicutes; g__s__uncultured organism__s__ OTU_2123	0	0	0	0	0	0	0	0	0	0	0	0	0	0	0	0	0	0	0	0	0	0	0	0	0	0	0	0	0	0	0	0	0	0	0	0	0	0	0	0	0	0	0	0	0	0	0	0
OTU	p__Firmicutes; g__s__uncultured bacterium__s__ OTU_1066	0	0	0	0	0	0	0	0	0	0	0	0	0	0	0	0	0	0	0	0	0	0	0	0	0	0	0	0	0	0	0	0	0	0	0	0	0	0	0	0	0	0	0	0	0	0	0	0
OTU	p__Proteobacteria; g__s__uncultured bacterium__s__ OTU_929	0	0	0	0	0	0	0	0	0	0	0	0	0	0	0	0	0	0	0	0	0	0	0	0	0	0	0	0	0	0	0	0	0	0	0	0	0	0	0	0	0	0	0	0	0	0	0	0
OTU	p__Firmicutes; g__s__uncultured organism__s__ OTU_1756	0	0	0	0	0	0	0	0	0	0	0	0	0	0	0	0	0	0	0	0	0	0	0	0	0	0	0	0	0	0	0	0	0	0	0	0	0	0	0	0	0	0	0	0	0	0	0	0
OTU	p__Firmicutes; g__s__uncultured bacterium__s__ OTU_918	0	0	0	0	0	0	0	0	0	0	0	0	0	0	0	0	0	0	0	0	0	0	0	0	0	0	0	0	0	0	0	0	0	0	0	0	0	0	0	0	0	0	0	0	0	0	0	0
OTU	p__Firmicutes; g__s__uncultured bacterium__s__ OTU_1890	0	0	0	0	0	0	0	0	0	0	0	0	0	0	0	0	0	0	0	0	0	0	0	0	0	0	0	0	0	0	0	0	0	0	0	0	0	0	0	0	0	0	0	0	0	0	0	0
OTU	p__Bacteroidetes; g__s__uncultured bacterium__s__ OTU_1464	0	0	0	0	0	0	0	0	0	0	0	0	0	0	0	0	0	0	0	0	0	0	0	0	0	0	0	0	0	0	0	0	0	0	0	0	0	0	0	0	0	0	0	0	0	0	0	0
OTU	k__No blast hit OTU_1845	0	0	0	0	0	0	0	0	0	0	0	0	0	0	0	0	0	0	0	0	0	0	0	0	0	0	0	0	0	0	0	0	0	0	0	0	0	0	0	0	0	0	0	0	0	0	0	0
OTU	p__Firmicutes; g__s__uncultured bacterium__s__ OTU_1810	0	0	0	0	0	0	0	0	0	0	0	0	0	0	0	0	0	0	0	0	0	0	0	0	0	0	0	0	0	0	0	0	0	0	0	0	0	0	0	0	0	0	0	0	0	0	0	0
OTU	p__Firmicutes; g__s__unidentified__s__ OTU_1942	0	0	0	0	0	0	0	0	0	0	0	0	0	0	0	0	0	0	0	0	0	0	0	0	0	0	0	0	0	0	0	0	0	0	0	0	0	0	0	0	0	0	0	0	0	0	0	0
OTU	p__Bacteroidetes; g__s____s__ OTU_1322	0	0	0	0	0	0	0	0	0	0	0	0	0	0	0	0	0	0	0	0	0	0	0	0	0	0	0	0	0	0	0	0	0	0	0	0	0	0	0	0	0	0	0	0	0	0	0	0
OTU	p__Firmicutes; g__s__uncultured bacterium__s__ OTU_704	0	0	0	0	0	0	0	0	0	0	0	0	0	0	0	0	0	0	0	0	0	0	0	0	0	0	0	0	0	0	0	0	0	0	0	0	0	0	0	0	0	0	0	0	0	0	0	0
OTU	p__Firmicutes; g__s__unidentified__s__ OTU_1125	0	0	0	0	0	0	0	0	0	0	0	0	0	0	0	0	0	0	0	0	0	0	0	0	0	0	0	0	0	0	0	0	0	0	0	0	0	0	0	0	0	0	0	0	0	0	0	0
OTU	p__Proteobacteria; g__s__uncultured bacterium__s__ OTU_2358	0	0	0	0	0	0	0	0	0	0	0	0	0	0	0	0	0	0	0	0	0	0	0	0	0	0	0	0	0	0	0	0	0	0	0	0	0	0	0	0	0	0	0	0	0	0	0	0
OTU	p__Bacteroidetes; g__s____s__ OTU_2153	0	0	0	0	0	0	0	0	0	0	0	0	0	0	0	0	0	0	0	0	0	0	0	0	0	0	0	0	0	0	0	0	0	0	0	0	0	0	0	0	0	0	0	0	0	0	0	0
OTU	p__Firmicutes; g__s__Streptococcus sp. C150__s__ OTU_1521	0	0	0	0	0	0	0	0	0	0	0	0	0	0	0	0	0	0	0	0	0	0	0	0	0	0	0	0	0	0	0	0	0	0	0	0	0	0	0	0	0	0	0	0	0	0	0	0
OTU	p__Firmicutes; g__s__uncultured bacterium__s__ OTU_1426	0	0	0	0	0	0	0	0	0	0	0	0	0	0	0	0	0	0	0	0	0	0	0	0	0	0	0	0	0	0	0	0	0	0	0	0	0	0	0	0	0	0	0	0	0	0	0	0
OTU	p__Firmicutes; g__s__uncultured bacterium__s__ OTU_1040	0	0	0	0	0	0	0	0	0	0	0	0	0	0	0	0	0	0	0	0	0	0	0	0	0	0	0	0	0	0	0	0	0	0	0	0	0	0	0	0	0	0	0	0	0	0	0	0
OTU	p__Firmicutes; g__s__uncultured bacterium__s__ OTU_1546	0	0	0	0	0	0	0	0	0	0	0	0	0	0	0	0	0	0	0	0	0	0	0	0	0	0	0	0	0	0	0	0	0	0	0	0	0	0	0	0	0	0	0	0	0	0	0	0
OTU	p__Firmicutes; g__s__uncultured bacterium__s__ OTU_1779	0	0	0	0	0	0	0	0	0	0	0	0	0	0	0	0	0	0	0	0	0	0	0	0	0	0	0	0	0	0	0	0	0	0	0	0	0	0	0	0	0	0	0	0	0	0	0	0
OTU	p__Firmicutes; g__s__uncultured bacterium__s__ OTU_746	0	0	0	0	0	0	0	0	0	0	0	0	0	0	0	0	0	0	0	0	0	0	0	0	0	0	0	0	0	0	0	0	0	0	0	0	0	0	0	0	0	0	0	0	0	0	0	0
OTU	p__Firmicutes; g__s__uncultured bacterium__s__ OTU_1048	0	0	0	0	0	0	0	0	0	0	0	0	0	0	0	0	0	0	0	0	0	0	0	0	0	0	0	0	0	0	0	0	0	0	0	0	0	0	0	0	0	0	0	0	0	0	0	0
OTU	k__No blast hit OTU_820	0	0	0	0	0	0	0	0	0	0	0	0	0	0	0	0	0	0	0	0	0	0	0	0	0	0	0	0	0	0	0	0	0	0	0	0	0	0	0	0	0	0	0	0	0	0	0	0
OTU	p__Firmicutes; g__s__uncultured bacterium__s__ OTU_1345	0	0	0	0	0	0	0	0	0	0	0	0	0	0	0	0	0	0	0	0	0	0	0	0	0	0	0	0	0	0	0	0	0	0	0	0	0	0	0	0	0	0	0	0	0	0	0	0
OTU	k__No blast hit OTU_1506	0	0	0	0	0	0	0	0	0	0	0	0	0	0	0	0	0	0	0	0	0	0	0	0	0	0	0	0	0	0	0	0	0	0	0	0	0	0	0	0	0	0	0	0	0	0	0	0
OTU	p__Firmicutes; g__s__uncultured bacterium__s__ OTU_1326	0	0	0	0	0	0	0	0	0	0	0	0	0	0	0	0	0	0	0	0	0	0	0	0	0	0	0	0	0	0	0	0	0	0	0	0	0	0	0	0	0	0	0	0	0	0	0	0
OTU	p__Firmicutes; g__s__uncultured bacterium__s__ OTU_1781	0	0	0	0	0	0	0	0	0	0	0	0	0	0	0	0	0	0	0	0	0	0	0	0	0	0	0	0	0	0	0	0	0	0	0	0	0	0	0	0	0	0	0	0	0	0	0	0
OTU	p__Firmicutes; g__s__uncultured bacterium__s__ OTU_804	0	0	0	0	0	0	0	0	0	0	0	0	0	0	0	0	0	0	0	0	0	0	0	0	0	0	0	0	0	0	0	0	0	0	0	0	0	0	0	0	0	0	0	0	0	0	0	0
OTU	p__Firmicutes; g__s__uncultured bacterium__s__ OTU_2198	0	0	0	0	0	0	0	0	0	0	0	0	0	0	0	0	0	0	0	0	0	0	0	0	0	0	0	0	0	0	0	0	0	0	0	0	0	0	0	0	0	0	0	0	0	0	0	0
OTU	k__No blast hit OTU_2183	0	0	0	0	0	0	0	0	0	0	0	0	0	0	0	0	0	0	0	0	0	0	0	0	0	0	0	0	0	0	0	0	0	0	0	0	0	0	0	0	0	0	0	0	0	0	0	0
OTU	p__Actinobacteria; g__s__Bifidobacterium animalis__s__ OTU_2089	0	0	0	0	0	0	0	0	0	0	0	0	0	0	0	0	0	0	0	0	0	0	0	0	0	0	0	0	0	0	0	0	0	0	0	0	0	0	0	0	0	0	0	0	0	0	0	0
OTU	p__Firmicutes; g__s__uncultured bacterium__s__ OTU_1549	0	0	0	0	0	0	0	0	0	0	0	0	0	0	0	0	0	0	0	0	0	0	0	0	0	0	0	0	0	0	0	0	0	0	0	0	0	0	0	0	0	0	0	0	0	0	0	0
OTU	p__Proteobacteria; g__s__uncultured bacterium__s__ OTU_2318	0	0	0	0	0	0	0	0	0	0	0	0	0	0	0	0	0	0	0	0	0	0	0	0	0	0	0	0	0	0	0	0	0	0	0	0	0	0	0	0	0	0	0	0	0	0	0	0
OTU	k__No blast hit OTU_1753	0	0	0	0	0	0	0	0	0	0	0	0	0	0	0	0	0	0	0	0	0	0	0	0	0	0	0	0	0	0	0	0	0	0	0	0	0	0	0	0	0	0	0	0	0	0	0	0
OTU	p__Firmicutes; g__s__uncultured bacterium__s__ OTU_2347	0	0	0	0	0	0	0	0	0	0	0	0	0	0	0	0	0	0	0	0	0	0	0	0	0	0	0	0	0	0	0	0	0	0	0	0	0	0	0	0	0	0	0	0	0	0	0	0
OTU	p__Bacteroidetes; g__s__uncultured bacterium__s__ OTU_1509	0	0	0	0	0	0	0	0	0	0	0	0	0	0	0	0	0	0	0	0	0	0	0	0	0	0	0	0	0	0	0	0	0	0	0	0	0	0	0	0	0	0	0	0	0	0	0	0
OTU	p__Proteobacteria; g__s__uncultured bacterium__s__ OTU_859	0	0	0	0	0	0	0	0	0	0	0	0	0	0	0	0	0	0	0	0	0	0	0	0	0	0	0	0	0	0	0	0	0	0	0	0	0	0	0	0	0	0	0	0	0	0	0	0
OTU	p__Firmicutes; g__s__uncultured bacterium__s__ OTU_2288	0	0	0	0	0	0	0	0	0	0	0	0	0	0	0	0	0	0	0	0	0	0	0	0	0	0	0	0	0	0	0	0	0	0	0	0	0	0	0	0	0	0	0	0	0	0	0	0
OTU	p__Firmicutes; g__s__uncultured bacterium__s__ OTU_1025	0	0	0	0	0	0	0	0	0	0	0	0	0	0	0	0	0	0	0	0	0	0	0	0	0	0	0	0	0	0	0	0	0	0	0	0	0	0	0	0	0	0	0	0	0	0	0	0
OTU	p__Firmicutes; g__s__uncultured bacterium__s__ OTU_1026	0	0	0	0	0	0	0	0	0	0	0	0	0	0	0	0	0	0	0	0	0	0	0	0	0	0	0	0	0	0	0	0	0	0	0	0	0	0	0	0	0	0	0	0	0	0	0	0
OTU	p__Firmicutes; g__s__uncultured bacterium__s__ OTU_846	0	0	0	0	0	0	0	0	0	0	0	0	0	0	0	0	0	0	0	0	0	0	0	0	0	0	0	0	0	0	0	0	0	0	0	0	0	0	0	0	0	0	0	0	0	0	0	0
OTU	p__Firmicutes; g__s__uncultured bacterium__s__ OTU_818	0	0	0	0	0	0	0	0	0	0	0	0	0	0	0	0	0	0	0	0	0	0	0	0	0	0	0	0	0	0	0	0	0	0	0	0	0	0	0	0	0	0	0	0	0	0	0	0
OTU	p__Firmicutes; g__s__unidentified__s__ OTU_2006	0	0	0	0	0	0	0	0	0	0	0	0	0	0	0	0	0	0	0	0	0	0	0	0	0	0	0	0	0	0	0	0	0	0	0	0	0	0	0	0	0	0	0	0	0	0	0	0
OTU	k__No blast hit OTU_1516	0	0	0	0	0	0	0	0	0	0	0	0	0	0	0	0	0	0	0	0	0	0	0	0	0	0	0	0	0	0	0	0	0	0	0	0	0	0	0	0	0	0	0	0	0	0	0	0
OTU	p__Actinobacteria; g__s__unidentified__s__ OTU_2100	0	0	0	0	0	0	0	0	0	0	0	0	0	0	0	0	0	0	0	0	0	0	0	0	0	0	0	0	0	0	0	0	0	0	0	0	0	0	0	0	0	0	0	0	0	0	0	0
OTU	p__Firmicutes; g__s__unidentified__s__ OTU_1137	0	0	0	0	0	0	0	0	0	0	0	0	0	0	0	0	0	0	0	0	0	0	0	0	0	0	0	0	0	0	0	0	0	0	0	0	0	0	0	0	0	0	0	0	0	0	0	0
OTU	p__Firmicutes; g__s__uncultured bacterium__s__ OTU_1674	0	0	0	0	0	0	0	0	0	0	0	0	0	0	0	0	0	0	0	0	0	0	0	0	0	0	0	0	0	0	0	0	0	0	0	0	0	0	0	0	0	0	0	0	0	0	0	0
OTU	p__Bacteroidetes; g__s__uncultured bacterium__s__ OTU_1744	0	0	0	0	0	0	0	0	0	0	0	0	0	0	0	0	0	0	0	0	0	0	0	0	0	0	0	0	0	0	0	0	0	0	0	0	0	0	0	0	0	0	0	0	0	0	0	0
OTU	p__Firmicutes; g__s__uncultured bacterium__s__ OTU_1992	0	0	0	0	0	0	0	0	0	0	0	0	0	0	0	0	0	0	0	0	0	0	0	0	0	0	0	0	0	0	0	0	0	0	0	0	0	0	0	0	0	0	0	0	0	0	0	0
OTU	p__Firmicutes; g__s__uncultured bacterium__s__ OTU_1000	0	0	0	0	0	0	0	0	0	0	0	0	0	0	0	0	0	0	0	0	0	0	0	0	0	0	0	0	0	0	0	0	0	0	0	0	0	0	0	0	0	0	0	0	0	0	0	0
OTU	p__Firmicutes; g__s__uncultured bacterium__s__ OTU_2317	0	0	0	0	0	0	0	0	0	0	0	0	0	0	0	0	0	0	0	0	0	0	0	0	0	0	0	0	0	0	0	0	0	0	0	0	0	0	0	0	0	0	0	0	0	0	0	0
OTU	k__No blast hit OTU_2395	0	0	0	0	0	0	0	0	0	0	0	0	0	0	0	0	0	0	0	0	0	0	0	0	0	0	0	0	0	0	0	0	0	0	0	0	0	0	0	0	0	0	0	0	0	0	0	0
OTU	k__No blast hit OTU_1803	0	0	0	0	0	0	0	0	0	0	0	0	0	0	0	0	0	0	0	0	0	0	0	0	0	0	0	0	0	0	0	0	0	0	0	0	0	0	0	0	0	0	0	0	0	0	0	0
OTU	p__Firmicutes; g__s__uncultured bacterium__s__ OTU_991	0	0	0	0	0	0	0	0	0	0	0	0	0	0	0	0	0	0	0	0	0	0	0	0	0	0	0	0	0	0	0	0	0	0	0	0	0	0	0	0	0	0	0	0	0	0	0	0
OTU	p__Firmicutes; g__s__uncultured bacterium__s__ OTU_573	0	0	0	0	0	0	0	0	0	0	0	0	0	0	0	0	0	0	0	0	0	0	0	0	0	0	0	0	0	0	0	0	0	0	0	0	0	0	0	0	0	0	0	0	0	0	0	0
OTU	p__Bacteroidetes; g__s__uncultured bacterium__s__ OTU_1770	0	0	0	0	0	0	0	0	0	0	0	0	0	0	0	0	0	0	0	0	0	0	0	0	0	0	0	0	0	0	0	0	0	0	0	0	0	0	0	0	0	0	0	0	0	0	0	0
OTU	p__Firmicutes; g__s__uncultured bacterium__s__ OTU_2215	0	0	0	0	0	0	0	0	0	0	0	0	0	0	0	0	0	0	0	0	0	0	0	0	0	0	0	0	0	0	0	0	0	0	0	0	0	0	0	0	0	0	0	0	0	0	0	0
OTU	p__Bacteroidetes; g__s__uncultured bacterium__s__ OTU_1884	0	0	0	0	0	0	0	0	0	0	0	0	0	0	0	0	0	0	0	0	0	0	0	0	0	0	0	0	0	0	0	0	0	0	0	0	0	0	0	0	0	0	0	0	0	0	0	0
OTU	p__Firmicutes; g__s__uncultured bacterium__s__ OTU_1692	0	0	0	0	0	0	0	0	0	0	0	0	0	0	0	0	0	0	0	0	0	0	0	0	0	0	0	0	0	0	0	0	0	0	0	0	0	0	0	0	0	0	0	0	0	0	0	0
OTU	p__Firmicutes; g__s__uncultured bacterium__s__ OTU_1676	0	0	0	0	0	0	0	0	0	0	0	0	0	0	0	0	0	0	0	0	0	0	0	0	0	0	0	0	0	0	0	0	0	0	0	0	0	0	0	0	0	0	0	0	0	0	0	0
OTU	p__Firmicutes; g__s__uncultured bacterium__s__ OTU_1566	0	0	0	0	0	0	0	0	0	0	0	0	0	0	0	0	0	0	0	0	0	0	0	0	0	0	0	0	0	0	0	0	0	0	0	0	0	0	0	0	0	0	0	0	0	0	0	0
OTU	p__Fusobacteria; g__s__uncultured bacterium__s__ OTU_882	0	0	0	0	0	0	0	0	0	0	0	0	0	0	0	0	0	0	0	0	0	0	0	0	0	0	0	0	0	0	0	0	0	0	0	0	0	0	0	0	0	0	0	0	0	0	0	0
OTU	p__Firmicutes; g__s__uncultured bacterium__s__ OTU_2137	0	0	0	0	0	0	0	0	0	0	0	0	0	0	0	0	0	0	0	0	0	0	0	0	0	0	0	0	0	0	0	0	0	0	0	0	0	0	0	0	0	0	0	0	0	0	0	0
OTU	p__Firmicutes; g__s__uncultured bacterium__s__ OTU_1806	0	0	0	0	0	0	0	0	0	0	0	0	0	0	0	0	0	0	0	0	0	0	0	0	0	0	0	0	0	0	0	0	0	0	0	0	0	0	0	0	0	0	0	0	0	0	0	0
OTU	p__Firmicutes; g__s__uncultured organism__s__ OTU_2290	0	0	0	0	0	0	0	0	0	0	0	0	0	0	0	0	0	0	0	0	0	0	0	0	0	0	0	0	0	0	0	0	0	0	0	0	0	0	0	0	0	0	0	0	0	0	0	0
OTU	p__Firmicutes; g__s__uncultured organism__s__ OTU_2376	0	0	0	0	0	0	0	0	0	0	0	0	0	0	0	0	0	0	0	0	0	0	0	0	0	0	0	0	0	0	0	0	0	0	0	0	0	0	0	0	0	0	0	0	0	0	0	0
OTU	p__Fusobacteria; g__s__uncultured bacterium__s__ OTU_1804	0	0	0	0	0	0	0	0	0	0	0	0	0	0	0	0	0	0	0	0	0	0	0	0	0	0	0	0	0	0	0	0	0	0	0	0	0	0	0	0	0	0	0	0	0	0	0	0
OTU	p__Deinococcus-Thermus; g__s__unidentified__s__ OTU_1494	0	0	0	0	0	0	0	0	0	0	0	0	0	0	0	0	0	0	0	0	0	0	0	0	0	0	0	0	0	0	0	0	0	0	0	0	0	0	0	0	0	0	0	0	0	0	0	0
OTU	p__Firmicutes; g__s__uncultured bacterium__s__ OTU_1984	0	0	0	0	0	0	0	0	0	0	0	0	0	0	0	0	0	0	0	0	0	0	0	0	0	0	0	0	0	0	0	0	0	0	0	0	0	0	0	0	0	0	0	0	0	0	0	0
OTU	p__Firmicutes; g__s__uncultured bacterium__s__ OTU_1986	0	0	0	0	0	0	0	0	0	0	0	0	0	0	0	0	0	0	0	0	0	0	0	0	0	0	0	0	0	0	0	0	0	0	0	0	0	0	0	0	0	0	0	0	0	0	0	0
OTU	p__Firmicutes; g__s__uncultured bacterium__s__ OTU_1475	0	0	0	0	0	0	0	0	0	0	0	0	0	0	0	0	0	0	0	0	0	0	0	0	0	0	0	0	0	0	0	0	0	0	0	0	0	0	0	0	0	0	0	0	0	0	0	0
OTU	p__Bacteroidetes; g__s__uncultured bacterium__s__ OTU_1695	0	0	0	0	0	0	0	0	0	0	0	0	0	0	0	0	0	0	0	0	0	0	0	0	0	0	0	0	0	0	0	0	0	0	0	0	0	0	0	0	0	0	0	0	0	0	0	0
OTU	p__Firmicutes; g__s__uncultured bacterium__s__ OTU_1564	0	0	0	0	0	0	0	0	0	0	0	0	0	0	0	0	0	0	0	0	0	0	0	0	0	0	0	0	0	0	0	0	0	0	0	0	0	0	0	0	0	0	0	0	0	0	0	0
OTU	p__Firmicutes; g__s__uncultured bacterium__s__ OTU_2292	0	0	0	0	0	0	0	0	0	0	0	0	0	0	0	0	0	0	0	0	0	0	0	0	0	0	0	0	0	0	0	0	0	0	0	0	0	0	0	0	0	0	0	0	0	0	0	0
OTU	p__Firmicutes; g__s__uncultured bacterium__s__ OTU_1185	0	0	0	0	0	0	0	0	0	0	0	0	0	0	0	0	0	0	0	0	0	0	0	0	0	0	0	0	0	0	0	0	0	0	0	0	0	0	0	0	0	0	0	0	0	0	0	0
OTU	p__Firmicutes; g__s____s__ OTU_2294	0	0	0	0	0	0	0	0	0	0	0	0	0	0	0	0	0	0	0	0	0	0	0	0	0	0	0	0	0	0	0	0	0	0	0	0	0	0	0	0	0	0	0	0	0	0	0	0
OTU	p__Firmicutes; g__s__uncultured bacterium__s__ OTU_1975	0	0	0	0	0	0	0	0	0	0	0	0	0	0	0	0	0	0	0	0	0	0	0	0	0	0	0	0	0	0	0	0	0	0	0	0	0	0	0	0	0	0	0	0	0	0	0	0
OTU	p__Firmicutes; g__s__uncultured bacterium__s__ OTU_1142	0	0	0	0	0	0	0	0	0	0	0	0	0	0	0	0	0	0	0	0	0	0	0	0	0	0	0	0	0	0	0	0	0	0	0	0	0	0	0	0	0	0	0	0	0	0	0	0
OTU	p__Firmicutes; g__s__uncultured bacterium__s__ OTU_1159	0	0	0	0	0	0	0	0	0	0	0	0	0	0	0	0	0	0	0	0	0	0	0	0	0	0	0	0	0	0	0	0	0	0	0	0	0	0	0	0	0	0	0	0	0	0	0	0
OTU	p__Firmicutes; g__s__uncultured bacterium__s__ OTU_781	0	0	0	0	0	0	0	0	0	0	0	0	0	0	0	0	0	0	0	0	0	0	0	0	0	0	0	0	0	0	0	0	0	0	0	0	0	0	0	0	0	0	0	0	0	0	0	0
OTU	p__Firmicutes; g__s__uncultured bacterium__s__ OTU_1498	0	0	0	0	0	0	0	0	0	0	0	0	0	0	0	0	0	0	0	0	0	0	0	0	0	0	0	0	0	0	0	0	0	0	0	0	0	0	0	0	0	0	0	0	0	0	0	0
OTU	p__Firmicutes; g__s__uncultured bacterium__s__ OTU_1700	0	0	0	0	0	0	0	0	0	0	0	0	0	0	0	0	0	0	0	0	0	0	0	0	0	0	0	0	0	0	0	0	0	0	0	0	0	0	0	0	0	0	0	0	0	0	0	0
OTU	p__Firmicutes; g__s__uncultured bacterium__s__ OTU_2343	0	0	0	0	0	0	0	0	0	0	0	0	0	0	0	0	0	0	0	0	0	0	0	0	0	0	0	0	0	0	0	0	0	0	0	0	0	0	0	0	0	0	0	0	0	0	0	0
OTU	p__Firmicutes; g__s__uncultured bacterium__s__ OTU_1244	0	0	0	0	0	0	0	0	0	0	0	0	0	0	0	0	0	0	0	0	0	0	0	0	0	0	0	0	0	0	0	0	0	0	0	0	0	0	0	0	0	0	0	0	0	0	0	0
OTU	p__Firmicutes; g__s__uncultured bacterium__s__ OTU_774	0	0	0	0	0	0	0	0	0	0	0	0	0	0	0	0	0	0	0	0	0	0	0	0	0	0	0	0	0	0	0	0	0	0	0	0	0	0	0	0	0	0	0	0	0	0	0	0
OTU	p__Bacteroidetes; g__s____s__ OTU_1686	0	0	0	0	0	0	0	0	0	0	0	0	0	0	0	0	0	0	0	0	0	0	0	0	0	0	0	0	0	0	0	0	0	0	0	0	0	0	0	0	0	0	0	0	0	0	0	0
OTU	p__Firmicutes; g__s__uncultured bacterium__s__ OTU_2247	0	0	0	0	0	0	0	0	0	0	0	0	0	0	0	0	0	0	0	0	0	0	0	0	0	0	0	0	0	0	0	0	0	0	0	0	0	0	0	0	0	0	0	0	0	0	0	0
OTU	p__Bacteroidetes; g__s____s__ OTU_1736	0	0	0	0	0	0	0	0	0	0	0	0	0	0	0	0	0	0	0	0	0	0	0	0	0	0	0	0	0	0	0	0	0	0	0	0	0	0	0	0	0	0	0	0	0	0	0	0
OTU	p__Firmicutes; g__s__uncultured bacterium__s__ OTU_1754	0	0	0	0	0	0	0	0	0	0	0	0	0	0	0	0	0	0	0	0	0	0	0	0	0	0	0	0	0	0	0	0	0	0	0	0	0	0	0	0	0	0	0	0	0	0	0	0
OTU	p__Proteobacteria; g__s__uncultured organism__s__ OTU_1504	0	0	0	0	0	0	0	0	0	0	0	0	0	0	0	0	0	0	0	0	0	0	0	0	0	0	0	0	0	0	0	0	0	0	0	0	0	0	0	0	0	0	0	0	0	0	0	0
OTU	p__Chlamydiae; g__s__Chlamydiales bacterium CRIB33__s__ OTU_1501	0	0	0	0	0	0	0	0	0	0	0	0	0	0	0	0	0	0	0	0	0	0	0	0	0	0	0	0	0	0	0	0	0	0	0	0	0	0	0	0	0	0	0	0	0	0	0	0
OTU	p__Firmicutes; g__s__uncultured bacterium__s__ OTU_1882	0	0	0	0	0	0	0	0	0	0	0	0	0	0	0	0	0	0	0	0	0	0	0	0	0	0	0	0	0	0	0	0	0	0	0	0	0	0	0	0	0	0	0	0	0	0	0	0
OTU	p__Firmicutes; g__s__uncultured bacterium__s__ OTU_2073	0	0	0	0	0	0	0	0	0	0	0	0	0	0	0	0	0	0	0	0	0	0	0	0	0	0	0	0	0	0	0	0	0	0	0	0	0	0	0	0	0	0	0	0	0	0	0	0
OTU	p__Firmicutes; g__s__uncultured bacterium__s__ OTU_1848	0	0	0	0	0	0	0	0	0	0	0	0	0	0	0	0	0	0	0	0	0	0	0	0	0	0	0	0	0	0	0	0	0	0	0	0	0	0	0	0	0	0	0	0	0	0	0	0
OTU	p__Firmicutes; g__s__uncultured bacterium__s__ OTU_1010	0	0	0	0	0	0	0	0	0	0	0	0	0	0	0	0	0	0	0	0	0	0	0	0	0	0	0	0	0	0	0	0	0	0	0	0	0	0	0	0	0	0	0	0	0	0	0	0
OTU	p__Firmicutes; g__s__uncultured bacterium__s__ OTU_2170	0	0	0	0	0	0	0	0	0	0	0	0	0	0	0	0	0	0	0	0	0	0	0	0	0	0	0	0	0	0	0	0	0	0	0	0	0	0	0	0	0	0	0	0	0	0	0	0
OTU	p__Firmicutes; g__s__unidentified__s__ OTU_1717	0	0	0	0	0	0	0	0	0	0	0	0	0	0	0	0	0	0	0	0	0	0	0	0	0	0	0	0	0	0	0	0	0	0	0	0	0	0	0	0	0	0	0	0	0	0	0	0
OTU	k__No blast hit OTU_580	0	0	0	0	0	0	0	0	0	0	0	0	0	0	0	0	0	0	0	0	0	0	0	0	0	0	0	0	0	0	0	0	0	0	0	0	0	0	0	0	0	0	0	0	0	0	0	0
OTU	p__Firmicutes; g__s__uncultured bacterium__s__ OTU_1500	0	0	0	0	0	0	0	0	0	0	0	0	0	0	0	0	0	0	0	0	0	0	0	0	0	0	0	0	0	0	0	0	0	0	0	0	0	0	0	0	0	0	0	0	0	0	0	0
OTU	p__Firmicutes; g__s__uncultured bacterium__s__ OTU_1123	0	0	0	0	0	0	0	0	0	0	0	0	0	0	0	0	0	0	0	0	0	0	0	0	0	0	0	0	0	0	0	0	0	0	0	0	0	0	0	0	0	0	0	0	0	0	0	0
OTU	p__Firmicutes; g__s__uncultured bacterium__s__ OTU_1144	0	0	0	0	0	0	0	0	0	0	0	0	0	0	0	0	0	0	0	0	0	0	0	0	0	0	0	0	0	0	0	0	0	0	0	0	0	0	0	0	0	0	0	0	0	0	0	0
OTU	p__Firmicutes; g__s__uncultured bacterium__s__ OTU_2351	0	0	0	0	0	0	0	0	0	0	0	0	0	0	0	0	0	0	0	0	0	0	0	0	0	0	0	0	0	0	0	0	0	0	0	0	0	0	0	0	0	0	0	0	0	0	0	0
OTU	p__Proteobacteria; g__s__uncultured organism__s__ OTU_2314	0	0	0	0	0	0	0	0	0	0	0	0	0	0	0	0	0	0	0	0	0	0	0	0	0	0	0	0	0	0	0	0	0	0	0	0	0	0	0	0	0	0	0	0	0	0	0	0
OTU	p__Firmicutes; g__s__uncultured bacterium__s__ OTU_973	0	0	0	0	0	0	0	0	0	0	0	0	0	0	0	0	0	0	0	0	0	0	0	0	0	0	0	0	0	0	0	0	0	0	0	0	0	0	0	0	0	0	0	0	0	0	0	0
OTU	p__Bacteroidetes; g__s__uncultured organism__s__ OTU_1207	0	0	0	0	0	0	0	0	0	0	0	0	0	0	0	0	0	0	0	0	0	0	0	0	0	0	0	0	0	0	0	0	0	0	0	0	0	0	0	0	0	0	0	0	0	0	0	0
OTU	p__Firmicutes; g__s__uncultured organism__s__ OTU_1457	0	0	0	0	0	0	0	0	0	0	0	0	0	0	0	0	0	0	0	0	0	0	0	0	0	0	0	0	0	0	0	0	0	0	0	0	0	0	0	0	0	0	0	0	0	0	0	0
OTU	p__Firmicutes; g__s__uncultured bacterium__s__ OTU_1553	0	0	0	0	0	0	0	0	0	0	0	0	0	0	0	0	0	0	0	0	0	0	0	0	0	0	0	0	0	0	0	0	0	0	0	0	0	0	0	0	0	0	0	0	0	0	0	0
OTU	p__Bacteroidetes; g__s__uncultured bacterium__s__ OTU_900	0	0	0	0	0	0	0	0	0	0	0	0	0	0	0	0	0	0	0	0	0	0	0	0	0	0	0	0	0	0	0	0	0	0	0	0	0	0	0	0	0	0	0	0	0	0	0	0
OTU	k__No blast hit OTU_1128	0	0	0	0	0	0	0	0	0	0	0	0	0	0	0	0	0	0	0	0	0	0	0	0	0	0	0	0	0	0	0	0	0	0	0	0	0	0	0	0	0	0	0	0	0	0	0	0
OTU	p__Bacteroidetes; g__s__uncultured organism__s__ OTU_1731	0	0	0	0	0	0	0	0	0	0	0	0	0	0	0	0	0	0	0	0	0	0	0	0	0	0	0	0	0	0	0	0	0	0	0	0	0	0	0	0	0	0	0	0	0	0	0	0
OTU	p__Bacteroidetes; g__s__bacterium NLAE-zl-P241__s__ OTU_1707	0	0	0	0	0	0	0	0	0	0	0	0	0	0	0	0	0	0	0	0	0	0	0	0	0	0	0	0	0	0	0	0	0	0	0	0	0	0	0	0	0	0	0	0	0	0	0	0
OTU	p__Firmicutes; g__s__uncultured bacterium__s__ OTU_1740	0	0	0	0	0	0	0	0	0	0	0	0	0	0	0	0	0	0	0	0	0	0	0	0	0	0	0	0	0	0	0	0	0	0	0	0	0	0	0	0	0	0	0	0	0	0	0	0
OTU	p__Bacteroidetes; g__s__uncultured bacterium__s__ OTU_1571	0	0	0	0	0	0	0	0	0	0	0	0	0	0	0	0	0	0	0	0	0	0	0	0	0	0	0	0	0	0	0	0	0	0	0	0	0	0	0	0	0	0	0	0	0	0	0	0
OTU	p__Firmicutes; g__s__uncultured bacterium__s__ OTU_557	0	0	0	0	0	0	0	0	0	0	0	0	0	0	0	0	0	0	0	0	0	0	0	0	0	0	0	0	0	0	0	0	0	0	0	0	0	0	0	0	0	0	0	0	0	0	0	0
OTU	p__Firmicutes; g__s__uncultured bacterium__s__ OTU_1998	0	0	0	0	0	0	0	0	0	0	0	0	0	0	0	0	0	0	0	0	0	0	0	0	0	0	0	0	0	0	0	0	0	0	0	0	0	0	0	0	0	0	0	0	0	0	0	0
OTU	k__No blast hit OTU_1576	0	0	0	0	0	0	0	0	0	0	0	0	0	0	0	0	0	0	0	0	0	0	0	0	0	0	0	0	0	0	0	0	0	0	0	0	0	0	0	0	0	0	0	0	0	0	0	0
OTU	p__Firmicutes; g__s__uncultured bacterium__s__ OTU_2043	0	0	0	0	0	0	0	0	0	0	0	0	0	0	0	0	0	0	0	0	0	0	0	0	0	0	0	0	0	0	0	0	0	0	0	0	0	0	0	0	0	0	0	0	0	0	0	0
OTU	p__Firmicutes; g__s__uncultured bacterium__s__ OTU_1948	0	0	0	0	0	0	0	0	0	0	0	0	0	0	0	0	0	0	0	0	0	0	0	0	0	0	0	0	0	0	0	0	0	0	0	0	0	0	0	0	0	0	0	0	0	0	0	0
OTU	p__Firmicutes; g__s__uncultured bacterium__s__ OTU_2238	0	0	0	0	0	0	0	0	0	0	0	0	0	0	0	0	0	0	0	0	0	0	0	0	0	0	0	0	0	0	0	0	0	0	0	0	0	0	0	0	0	0	0	0	0	0	0	0
OTU	p__Bacteroidetes; g__s____s__ OTU_680	0	0	0	0	0	0	0	0	0	0	0	0	0	0	0	0	0	0	0	0	0	0	0	0	0	0	0	0	0	0	0	0	0	0	0	0	0	0	0	0	0	0	0	0	0	0	0	0
OTU	p__Bacteroidetes; g__s____s__ OTU_1607	0	0	0	0	0	0	0	0	0	0	0	0	0	0	0	0	0	0	0	0	0	0	0	0	0	0	0	0	0	0	0	0	0	0	0	0	0	0	0	0	0	0	0	0	0	0	0	0
OTU	p__Firmicutes; g__s__uncultured bacterium__s__ OTU_1654	0	0	0	0	0	0	0	0	0	0	0	0	0	0	0	0	0	0	0	0	0	0	0	0	0	0	0	0	0	0	0	0	0	0	0	0	0	0	0	0	0	0	0	0	0	0	0	0
OTU	p__Firmicutes; g__s__uncultured bacterium__s__ OTU_2171	0	0	0	0	0	0	0	0	0	0	0	0	0	0	0	0	0	0	0	0	0	0	0	0	0	0	0	0	0	0	0	0	0	0	0	0	0	0	0	0	0	0	0	0	0	0	0	0
OTU	p__Firmicutes; g__s__uncultured bacterium__s__ OTU_1434	0	0	0	0	0	0	0	0	0	0	0	0	0	0	0	0	0	0	0	0	0	0	0	0	0	0	0	0	0	0	0	0	0	0	0	0	0	0	0	0	0	0	0	0	0	0	0	0
OTU	p__Proteobacteria; g__s__uncultured bacterium__s__ OTU_1561	0	0	0	0	0	0	0	0	0	0	0	0	0	0	0	0	0	0	0	0	0	0	0	0	0	0	0	0	0	0	0	0	0	0	0	0	0	0	0	0	0	0	0	0	0	0	0	0
OTU	p__Firmicutes; g__s__uncultured bacterium__s__ OTU_1613	0	0	0	0	0	0	0	0	0	0	0	0	0	0	0	0	0	0	0	0	0	0	0	0	0	0	0	0	0	0	0	0	0	0	0	0	0	0	0	0	0	0	0	0	0	0	0	0
OTU	p__Firmicutes; g__s__uncultured bacterium__s__ OTU_1093	0	0	0	0	0	0	0	0	0	0	0	0	0	0	0	0	0	0	0	0	0	0	0	0	0	0	0	0	0	0	0	0	0	0	0	0	0	0	0	0	0	0	0	0	0	0	0	0
OTU	p__Firmicutes; g__s__uncultured bacterium__s__ OTU_2074	0	0	0	0	0	0	0	0	0	0	0	0	0	0	0	0	0	0	0	0	0	0	0	0	0	0	0	0	0	0	0	0	0	0	0	0	0	0	0	0	0	0	0	0	0	0	0	0
OTU	p__Firmicutes; g__s__uncultured bacterium__s__ OTU_2010	0	0	0	0	0	0	0	0	0	0	0	0	0	0	0	0	0	0	0	0	0	0	0	0	0	0	0	0	0	0	0	0	0	0	0	0	0	0	0	0	0	0	0	0	0	0	0	0
OTU	p__Firmicutes; g__s__uncultured Clostridiales bacterium__s__ OTU_996	0	0	0	0	0	0	0	0	0	0	0	0	0	0	0	0	0	0	0	0	0	0	0	0	0	0	0	0	0	0	0	0	0	0	0	0	0	0	0	0	0	0	0	0	0	0	0	0
OTU	p__Firmicutes; g__s__uncultured bacterium__s__ OTU_2178	0	0	0	0	0	0	0	0	0	0	0	0	0	0	0	0	0	0	0	0	0	0	0	0	0	0	0	0	0	0	0	0	0	0	0	0	0	0	0	0	0	0	0	0	0	0	0	0
OTU	p__Proteobacteria; g__s__uncultured bacterium__s__ OTU_931	0	0	0	0	0	0	0	0	0	0	0	0	0	0	0	0	0	0	0	0	0	0	0	0	0	0	0	0	0	0	0	0	0	0	0	0	0	0	0	0	0	0	0	0	0	0	0	0
OTU	p__Firmicutes; g__s__uncultured bacterium__s__ OTU_2193	0	0	0	0	0	0	0	0	0	0	0	0	0	0	0	0	0	0	0	0	0	0	0	0	0	0	0	0	0	0	0	0	0	0	0	0	0	0	0	0	0	0	0	0	0	0	0	0
OTU	p__Firmicutes; g__s__uncultured bacterium__s__ OTU_1800	0	0	0	0	0	0	0	0	0	0	0	0	0	0	0	0	0	0	0	0	0	0	0	0	0	0	0	0	0	0	0	0	0	0	0	0	0	0	0	0	0	0	0	0	0	0	0	0
OTU	p__Firmicutes; g__s__uncultured bacterium__s__ OTU_1634	0	0	0	0	0	0	0	0	0	0	0	0	0	0	0	0	0	0	0	0	0	0	0	0	0	0	0	0	0	0	0	0	0	0	0	0	0	0	0	0	0	0	0	0	0	0	0	0
OTU	p__Firmicutes; g__s__uncultured bacterium__s__ OTU_2185	0	0	0	0	0	0	0	0	0	0	0	0	0	0	0	0	0	0	0	0	0	0	0	0	0	0	0	0	0	0	0	0	0	0	0	0	0	0	0	0	0	0	0	0	0	0	0	0
OTU	p__Firmicutes; g__s__uncultured bacterium__s__ OTU_2384	0	0	0	0	0	0	0	0	0	0	0	0	0	0	0	0	0	0	0	0	0	0	0	0	0	0	0	0	0	0	0	0	0	0	0	0	0	0	0	0	0	0	0	0	0	0	0	0
OTU	p__Bacteroidetes; g__s__unidentified__s__ OTU_1665	0	0	0	0	0	0	0	0	0	0	0	0	0	0	0	0	0	0	0	0	0	0	0	0	0	0	0	0	0	0	0	0	0	0	0	0	0	0	0	0	0	0	0	0	0	0	0	0
OTU	p__Proteobacteria; g__s__uncultured bacterium__s__ OTU_2285	0	0	0	0	0	0	0	0	0	0	0	0	0	0	0	0	0	0	0	0	0	0	0	0	0	0	0	0	0	0	0	0	0	0	0	0	0	0	0	0	0	0	0	0	0	0	0	0
OTU	p__Firmicutes; g__s__uncultured Clostridiales bacterium__s__ OTU_760	0	0	0	0	0	0	0	0	0	0	0	0	0	0	0	0	0	0	0	0	0	0	0	0	0	0	0	0	0	0	0	0	0	0	0	0	0	0	0	0	0	0	0	0	0	0	0	0
OTU	p__Firmicutes; g__s__uncultured bacterium__s__ OTU_1832	0	0	0	0	0	0	0	0	0	0	0	0	0	0	0	0	0	0	0	0	0	0	0	0	0	0	0	0	0	0	0	0	0	0	0	0	0	0	0	0	0	0	0	0	0	0	0	0
OTU	p__Firmicutes; g__s__uncultured bacterium__s__ OTU_1476	0	0	0	0	0	0	0	0	0	0	0	0	0	0	0	0	0	0	0	0	0	0	0	0	0	0	0	0	0	0	0	0	0	0	0	0	0	0	0	0	0	0	0	0	0	0	0	0
OTU	k__No blast hit OTU_1555	0	0	0	0	0	0	0	0	0	0	0	0	0	0	0	0	0	0	0	0	0	0	0	0	0	0	0	0	0	0	0	0	0	0	0	0	0	0	0	0	0	0	0	0	0	0	0	0
OTU	p__Bacteroidetes; g__s__uncultured bacterium__s__ OTU_1008	0	0	0	0	0	0	0	0	0	0	0	0	0	0	0	0	0	0	0	0	0	0	0	0	0	0	0	0	0	0	0	0	0	0	0	0	0	0	0	0	0	0	0	0	0	0	0	0
OTU	p__Firmicutes; g__s__unidentified__s__ OTU_2342	0	0	0	0	0	0	0	0	0	0	0	0	0	0	0	0	0	0	0	0	0	0	0	0	0	0	0	0	0	0	0	0	0	0	0	0	0	0	0	0	0	0	0	0	0	0	0	0
OTU	p__Firmicutes; g__s__unidentified__s__ OTU_767	0	0	0	0	0	0	0	0	0	0	0	0	0	0	0	0	0	0	0	0	0	0	0	0	0	0	0	0	0	0	0	0	0	0	0	0	0	0	0	0	0	0	0	0	0	0	0	0
OTU	p__Firmicutes; g__s__uncultured bacterium__s__ OTU_1762	0	0	0	0	0	0	0	0	0	0	0	0	0	0	0	0	0	0	0	0	0	0	0	0	0	0	0	0	0	0	0	0	0	0	0	0	0	0	0	0	0	0	0	0	0	0	0	0
OTU	p__Firmicutes; g__s__uncultured bacterium__s__ OTU_2009	0	0	0	0	0	0	0	0	0	0	0	0	0	0	0	0	0	0	0	0	0	0	0	0	0	0	0	0	0	0	0	0	0	0	0	0	0	0	0	0	0	0	0	0	0	0	0	0
OTU	p__Firmicutes; g__s__uncultured bacterium__s__ OTU_2213	0	0	0	0	0	0	0	0	0	0	0	0	0	0	0	0	0	0	0	0	0	0	0	0	0	0	0	0	0	0	0	0	0	0	0	0	0	0	0	0	0	0	0	0	0	0	0	0
OTU	p__Firmicutes; g__s__uncultured bacterium__s__ OTU_1114	0	0	0	0	0	0	0	0	0	0	0	0	0	0	0	0	0	0	0	0	0	0	0	0	0	0	0	0	0	0	0	0	0	0	0	0	0	0	0	0	0	0	0	0	0	0	0	0
OTU	p__Proteobacteria; g__s__uncultured bacterium__s__ OTU_2325	0	0	0	0	0	0	0	0	0	0	0	0	0	0	0	0	0	0	0	0	0	0	0	0	0	0	0	0	0	0	0	0	0	0	0	0	0	0	0	0	0	0	0	0	0	0	0	0
OTU	p__Bacteroidetes; g__s__uncultured bacterium__s__ OTU_2130	0	0	0	0	0	0	0	0	0	0	0	0	0	0	0	0	0	0	0	0	0	0	0	0	0	0	0	0	0	0	0	0	0	0	0	0	0	0	0	0	0	0	0	0	0	0	0	0
OTU	k__No blast hit OTU_2192	0	0	0	0	0	0	0	0	0	0	0	0	0	0	0	0	0	0	0	0	0	0	0	0	0	0	0	0	0	0	0	0	0	0	0	0	0	0	0	0	0	0	0	0	0	0	0	0
OTU	p__Firmicutes; g__s__uncultured bacterium__s__ OTU_1384	0	0	0	0	0	0	0	0	0	0	0	0	0	0	0	0	0	0	0	0	0	0	0	0	0	0	0	0	0	0	0	0	0	0	0	0	0	0	0	0	0	0	0	0	0	0	0	0
OTU	p__Firmicutes; g__s__uncultured bacterium__s__ OTU_1072	0	0	0	0	0	0	0	0	0	0	0	0	0	0	0	0	0	0	0	0	0	0	0	0	0	0	0	0	0	0	0	0	0	0	0	0	0	0	0	0	0	0	0	0	0	0	0	0
OTU	p__Firmicutes; g__s__uncultured bacterium__s__ OTU_2283	0	0	0	0	0	0	0	0	0	0	0	0	0	0	0	0	0	0	0	0	0	0	0	0	0	0	0	0	0	0	0	0	0	0	0	0	0	0	0	0	0	0	0	0	0	0	0	0
OTU	k__No blast hit OTU_1146	0	0	0	0	0	0	0	0	0	0	0	0	0	0	0	0	0	0	0	0	0	0	0	0	0	0	0	0	0	0	0	0	0	0	0	0	0	0	0	0	0	0	0	0	0	0	0	0
OTU	k__No blast hit OTU_1173	0	0	0	0	0	0	0	0	0	0	0	0	0	0	0	0	0	0	0	0	0	0	0	0	0	0	0	0	0	0	0	0	0	0	0	0	0	0	0	0	0	0	0	0	0	0	0	0
OTU	p__Bacteroidetes; g__s__uncultured bacterium__s__ OTU_2248	0	0	0	0	0	0	0	0	0	0	0	0	0	0	0	0	0	0	0	0	0	0	0	0	0	0	0	0	0	0	0	0	0	0	0	0	0	0	0	0	0	0	0	0	0	0	0	0
OTU	k__No blast hit OTU_1512	0	0	0	0	0	0	0	0	0	0	0	0	0	0	0	0	0	0	0	0	0	0	0	0	0	0	0	0	0	0	0	0	0	0	0	0	0	0	0	0	0	0	0	0	0	0	0	0
OTU	p__Firmicutes; g__s__uncultured bacterium__s__ OTU_1508	0	0	0	0	0	0	0	0	0	0	0	0	0	0	0	0	0	0	0	0	0	0	0	0	0	0	0	0	0	0	0	0	0	0	0	0	0	0	0	0	0	0	0	0	0	0	0	0
OTU	p__Actinobacteria; g__s__Bifidobacterium longum NCC2705__s__ OTU_2306	0	0	0	0	0	0	0	0	0	0	0	0	0	0	0	0	0	0	0	0	0	0	0	0	0	0	0	0	0	0	0	0	0	0	0	0	0	0	0	0	0	0	0	0	0	0	0	0
OTU	p__Bacteroidetes; g__s__uncultured bacterium__s__ OTU_2310	0	0	0	0	0	0	0	0	0	0	0	0	0	0	0	0	0	0	0	0	0	0	0	0	0	0	0	0	0	0	0	0	0	0	0	0	0	0	0	0	0	0	0	0	0	0	0	0
OTU	p__Firmicutes; g__s__uncultured bacterium__s__ OTU_1642	0	0	0	0	0	0	0	0	0	0	0	0	0	0	0	0	0	0	0	0	0	0	0	0	0	0	0	0	0	0	0	0	0	0	0	0	0	0	0	0	0	0	0	0	0	0	0	0
OTU	p__Firmicutes; g__s__uncultured bacterium__s__ OTU_1993	0	0	0	0	0	0	0	0	0	0	0	0	0	0	0	0	0	0	0	0	0	0	0	0	0	0	0	0	0	0	0	0	0	0	0	0	0	0	0	0	0	0	0	0	0	0	0	0
OTU	p__Proteobacteria; g__s__Enterobacter sp. SUS12EA__s__ OTU_2012	0	0	0	0	0	0	0	0	0	0	0	0	0	0	0	0	0	0	0	0	0	0	0	0	0	0	0	0	0	0	0	0	0	0	0	0	0	0	0	0	0	0	0	0	0	0	0	0
OTU	p__Firmicutes; g__s__uncultured bacterium__s__ OTU_1028	0	0	0	0	0	0	0	0	0	0	0	0	0	0	0	0	0	0	0	0	0	0	0	0	0	0	0	0	0	0	0	0	0	0	0	0	0	0	0	0	0	0	0	0	0	0	0	0
OTU	k__No blast hit OTU_2156	0	0	0	0	0	0	0	0	0	0	0	0	0	0	0	0	0	0	0	0	0	0	0	0	0	0	0	0	0	0	0	0	0	0	0	0	0	0	0	0	0	0	0	0	0	0	0	0
OTU	p__Proteobacteria; g__s__uncultured bacterium__s__ OTU_1617	0	0	0	0	0	0	0	0	0	0	0	0	0	0	0	0	0	0	0	0	0	0	0	0	0	0	0	0	0	0	0	0	0	0	0	0	0	0	0	0	0	0	0	0	0	0	0	0
OTU	p__Firmicutes; g__s__uncultured bacterium__s__ OTU_1184	0	0	0	0	0	0	0	0	0	0	0	0	0	0	0	0	0	0	0	0	0	0	0	0	0	0	0	0	0	0	0	0	0	0	0	0	0	0	0	0	0	0	0	0	0	0	0	0
OTU	p__Actinobacteria; g__s__Demequina aestuarii__s__ OTU_2373	0	0	0	0	0	0	0	0	0	0	0	0	0	0	0	0	0	0	0	0	0	0	0	0	0	0	0	0	0	0	0	0	0	0	0	0	0	0	0	0	0	0	0	0	0	0	0	0
OTU	p__Firmicutes; g__s__uncultured bacterium__s__ OTU_2245	0	0	0	0	0	0	0	0	0	0	0	0	0	0	0	0	0	0	0	0	0	0	0	0	0	0	0	0	0	0	0	0	0	0	0	0	0	0	0	0	0	0	0	0	0	0	0	0
OTU	p__Firmicutes; g__s__uncultured bacterium__s__ OTU_2205	0	0	0	0	0	0	0	0	0	0	0	0	0	0	0	0	0	0	0	0	0	0	0	0	0	0	0	0	0	0	0	0	0	0	0	0	0	0	0	0	0	0	0	0	0	0	0	0
OTU	p__Firmicutes; g__s____s__ OTU_1940	0	0	0	0	0	0	0	0	0	0	0	0	0	0	0	0	0	0	0	0	0	0	0	0	0	0	0	0	0	0	0	0	0	0	0	0	0	0	0	0	0	0	0	0	0	0	0	0
OTU	p__Firmicutes; g__s__uncultured bacterium__s__ OTU_1827	0	0	0	0	0	0	0	0	0	0	0	0	0	0	0	0	0	0	0	0	0	0	0	0	0	0	0	0	0	0	0	0	0	0	0	0	0	0	0	0	0	0	0	0	0	0	0	0
OTU	p__Firmicutes; g__s__uncultured bacterium__s__ OTU_1366	0	0	0	0	0	0	0	0	0	0	0	0	0	0	0	0	0	0	0	0	0	0	0	0	0	0	0	0	0	0	0	0	0	0	0	0	0	0	0	0	0	0	0	0	0	0	0	0
OTU	k__No blast hit OTU_1229	0	0	0	0	0	0	0	0	0	0	0	0	0	0	0	0	0	0	0	0	0	0	0	0	0	0	0	0	0	0	0	0	0	0	0	0	0	0	0	0	0	0	0	0	0	0	0	0
OTU	p__Proteobacteria; g__s____s__ OTU_1789	0	0	0	0	0	0	0	0	0	0	0	0	0	0	0	0	0	0	0	0	0	0	0	0	0	0	0	0	0	0	0	0	0	0	0	0	0	0	0	0	0	0	0	0	0	0	0	0
OTU	p__Firmicutes; g__s__uncultured bacterium__s__ OTU_2219	0	0	0	0	0	0	0	0	0	0	0	0	0	0	0	0	0	0	0	0	0	0	0	0	0	0	0	0	0	0	0	0	0	0	0	0	0	0	0	0	0	0	0	0	0	0	0	0
OTU	p__Firmicutes; g__s__uncultured bacterium__s__ OTU_1630	0	0	0	0	0	0	0	0	0	0	0	0	0	0	0	0	0	0	0	0	0	0	0	0	0	0	0	0	0	0	0	0	0	0	0	0	0	0	0	0	0	0	0	0	0	0	0	0
OTU	p__Firmicutes; g__s__uncultured bacterium__s__ OTU_1445	0	0	0	0	0	0	0	0	0	0	0	0	0	0	0	0	0	0	0	0	0	0	0	0	0	0	0	0	0	0	0	0	0	0	0	0	0	0	0	0	0	0	0	0	0	0	0	0
OTU	p__Proteobacteria; g__s__uncultured Mesorhizobium sp.__s__ OTU_2168	0	0	0	0	0	0	0	0	0	0	0	0	0	0	0	0	0	0	0	0	0	0	0	0	0	0	0	0	0	0	0	0	0	0	0	0	0	0	0	0	0	0	0	0	0	0	0	0
OTU	p__Firmicutes; g__s__uncultured bacterium__s__ OTU_1021	0	0	0	0	0	0	0	0	0	0	0	0	0	0	0	0	0	0	0	0	0	0	0	0	0	0	0	0	0	0	0	0	0	0	0	0	0	0	0	0	0	0	0	0	0	0	0	0
OTU	p__Firmicutes; g__s__uncultured bacterium__s__ OTU_1335	0	0	0	0	0	0	0	0	0	0	0	0	0	0	0	0	0	0	0	0	0	0	0	0	0	0	0	0	0	0	0	0	0	0	0	0	0	0	0	0	0	0	0	0	0	0	0	0
OTU	p__Firmicutes; g__s__uncultured bacterium__s__ OTU_1018	0	0	0	0	0	0	0	0	0	0	0	0	0	0	0	0	0	0	0	0	0	0	0	0	0	0	0	0	0	0	0	0	0	0	0	0	0	0	0	0	0	0	0	0	0	0	0	0
OTU	k__No blast hit OTU_1976	0	0	0	0	0	0	0	0	0	0	0	0	0	0	0	0	0	0	0	0	0	0	0	0	0	0	0	0	0	0	0	0	0	0	0	0	0	0	0	0	0	0	0	0	0	0	0	0
OTU	p__Firmicutes; g__s__uncultured bacterium__s__ OTU_1620	0	0	0	0	0	0	0	0	0	0	0	0	0	0	0	0	0	0	0	0	0	0	0	0	0	0	0	0	0	0	0	0	0	0	0	0	0	0	0	0	0	0	0	0	0	0	0	0
OTU	p__Firmicutes; g__s__uncultured organism__s__ OTU_1293	0	0	0	0	0	0	0	0	0	0	0	0	0	0	0	0	0	0	0	0	0	0	0	0	0	0	0	0	0	0	0	0	0	0	0	0	0	0	0	0	0	0	0	0	0	0	0	0
OTU	p__Cyanobacteria; g__s____s__ OTU_2379	0	0	0	0	0	0	0	0	0	0	0	0	0	0	0	0	0	0	0	0	0	0	0	0	0	0	0	0	0	0	0	0	0	0	0	0	0	0	0	0	0	0	0	0	0	0	0	0
OTU	p__Firmicutes; g__s__uncultured bacterium__s__ OTU_2363	0	0	0	0	0	0	0	0	0	0	0	0	0	0	0	0	0	0	0	0	0	0	0	0	0	0	0	0	0	0	0	0	0	0	0	0	0	0	0	0	0	0	0	0	0	0	0	0
OTU	k__No blast hit OTU_585	0	0	0	0	0	0	0	0	0	0	0	0	0	0	0	0	0	0	0	0	0	0	0	0	0	0	0	0	0	0	0	0	0	0	0	0	0	0	0	0	0	0	0	0	0	0	0	0
OTU	p__Firmicutes; g__s__uncultured bacterium__s__ OTU_2066	0	0	0	0	0	0	0	0	0	0	0	0	0	0	0	0	0	0	0	0	0	0	0	0	0	0	0	0	0	0	0	0	0	0	0	0	0	0	0	0	0	0	0	0	0	0	0	0
OTU	k__No blast hit OTU_1306	0	0	0	0	0	0	0	0	0	0	0	0	0	0	0	0	0	0	0	0	0	0	0	0	0	0	0	0	0	0	0	0	0	0	0	0	0	0	0	0	0	0	0	0	0	0	0	0
OTU	p__Firmicutes; g__s__uncultured bacterium__s__ OTU_2147	0	0	0	0	0	0	0	0	0	0	0	0	0	0	0	0	0	0	0	0	0	0	0	0	0	0	0	0	0	0	0	0	0	0	0	0	0	0	0	0	0	0	0	0	0	0	0	0
OTU	p__Firmicutes; g__s__uncultured bacterium__s__ OTU_1972	0	0	0	0	0	0	0	0	0	0	0	0	0	0	0	0	0	0	0	0	0	0	0	0	0	0	0	0	0	0	0	0	0	0	0	0	0	0	0	0	0	0	0	0	0	0	0	0
[truncated: 398 more rows]
[truncated: 111 more columns]

## Sheet: Metadata Figure 2 a, b
Sample	Label	Pair	Primary	Secondary	Include*	term2	delivery	Breastfeeding duration	Antibiotics Taken during 1st year of life	Other Siblings	Probiotics		* 0=exclude; 1=include
IM011-Yr1.S29	11_1	11	1	1	0	Fullterm	VD	NA	NA	NA	NA
IM061-Yr1.S49	61_1	61	1	1	0	Fullterm	CS	L4 months	Yes	Yes	Yes
070-Yr4.S19	070_4	70	4	1	0	Fullterm	VD	g4 months	No	Yes	No
70-yr2.s48	70_2	70	2	1	0	Fullterm	VD	g4 months	No	Yes	No
IM083-Yr1.S17	83_1	83	1	1	0	Fullterm	VD	L4 months	Yes	Yes	Yes
IM091-Yr1a.S24	091_1	91	1	1	0	Fullterm	VD	g4 months	Yes	Yes	No
107-Yr2.S14	107_2	107	2	1	0	Fullterm	CS	L4 months	Yes	Yes	No
112-Yr2.S15	112_2	112	2	1	0	Fullterm	VD	L4 months	No	Yes	No
120-yr1.S29	120_1	120	1	1	0	Fullterm	CS	NA	NA	Yes	NA
124-yr1.S43	124_1	124	1	1	0	Fullterm	VD	g4 months	No	No	No
125-yr1.S40	125_1	125	1	1	0	Fullterm	VD	L4 months	Yes	No	No
133-yr1.S30	133_1	133	1	1	0	Preterm	CS	NA	NA	NA	NA
143-Yr2.S16	143_2	143	2	1	0	Fullterm	VD	g4 months	No	Yes	No
Rep-IM161-yr1.S45	161_1	161	1	1	0	Fullterm	VD	g4 months	No	No	No
Rep-IM001-yr1.S43	1_1	1	1	1	1	Fullterm	VD	g4 months	Yes	Yes	No
1-yr2.S18	1_2	1	2	1	1	Fullterm	VD	g4 months	Yes	Yes	No
IM003-Yr1.S6	3_1	3	1	1	1	Fullterm	CS	g4 months	Yes	Yes	No
IM004-Yr1.S7	4_1	4	1	1	1	Fullterm	CS	g4 months	Yes	Yes	No
4-yr2.S47	4_2	4	2	1	1	Fullterm	CS	g4 months	Yes	Yes	No
IM006-Yr1.S8	6_1	6	1	1	1	Fullterm	VD	L4 months	Yes	Yes	No
6-yr2.S24	6_2	6	2	1	1	Fullterm	VD	L4 months	Yes	Yes	No
Rep-IM007-yr1.S38	7_1	7	1	1	1	Fullterm	VD	L4 months	Yes	Yes	Yes
7-yr2.S23	7_2	7	2	1	1	Fullterm	VD	L4 months	Yes	Yes	Yes
IM008-Yr1.S5	8_1	8	1	1	1	Fullterm	CS	NA	NA	NA	NA
IM010-Yr1.S40	10_1	10	1	1	1	Fullterm	VD	g4 months	No	Yes	Yes
10-yr2.S25	10_2	10	2	1	1	Fullterm	VD	g4 months	No	Yes	Yes
11-yr2.S26	11_2	11	2	1	1	Fullterm	VD	NA	NA	NA	NA
IM015-Yr1.S30	15_1	15	1	1	1	Fullterm	VD	g4 months	No	NA	Yes
15-yr2.S27	15_2	15	2	1	1	Fullterm	VD	g4 months	No	NA	Yes
IM017-Yr1.S31	17_1	17	1	1	1	Fullterm	CS	g4 months	Yes	Yes	No
17-yr2.S45	17_2	17	2	1	1	Fullterm	CS	g4 months	Yes	Yes	No
20-yr2.S44	20_2	20	2	1	1	Fullterm	CS	NA	NA	NA	NA
IM021-Yr1.S21	21_1	21	1	1	1	Fullterm	CS	NA	NA	NA	NA
21-yr2.S39	21_2	21	2	1	1	Fullterm	CS	NA	NA	NA	NA
IM031-Yr1.S43	31_1	31	1	1	1	Fullterm	CS	L4 months	No	Yes	No
31-yr2.S29	31_2	31	2	1	1	Fullterm	CS	L4 months	No	Yes	No
32-yr2.S30	32_2	32	2	1	1	Fullterm	VD	L4 months	Yes	Yes	No
IM034-Yr1.S42	34_1	34	1	1	1	Fullterm	CS	NA	NA	NA	NA
35-yr2.S31	35_2	35	2	1	1	Fullterm	VD	g4 months	Yes	Yes	No
IM041-Yr1.S14	41_1	41	1	1	1	Fullterm	VD	g4 months	Yes	Yes	No
IM042-Yr1.S39	42_1	42	1	1	1	Fullterm	VD	g4 months	Yes	Yes	No
42-yr2.S32	42_2	42	2	1	1	Fullterm	VD	g4 months	Yes	Yes	No
IM043-Yr1.S13	43_1	43	1	1	1	Fullterm	VD	L4 months	Yes	No	No
43-yr2.S33	43_2	43	2	1	1	Fullterm	VD	L4 months	Yes	No	No
44-yr2.S46	44_2	44	2	1	1	Fullterm	VD	g4 months	Yes	Yes	No
IM045-Yr1.S18	45_1	45	1	1	1	Fullterm	CS	L4 months	No	Yes	No
45-yr2.S19	45_2	45	2	1	1	Fullterm	CS	L4 months	No	Yes	No
IM050-Yr1.S27	50_1	50	1	1	1	Fullterm	CS	L4 months	NA	NA	NA
56-yr2.S49	56_2	56	2	1	1	Fullterm	VD	NA	NA	NA	NA
IM058-Yr1.S11	58_1	58	1	1	1	Fullterm	VD	g4 months	NA	NA	NA
58-yr2.S37	58_2	58	2	1	1	Fullterm	VD	g4 months	NA	NA	NA
IM063-Yr1.S1	63_1	63	1	1	1	Fullterm	VD	L4 months	No	Yes	No
IM064-Yr1.S15	64_1	64	1	1	1	Fullterm	CS	NA	NA	NA	NA
64-yr2.S51	64_2	64	2	1	1	Fullterm	CS	NA	NA	NA	NA
IM065-Yr1.S2	65_1	65	1	1	1	Fullterm	CS	L4 months	Yes	Yes	No
65-yr2.S40	65_2	65	2	1	1	Fullterm	CS	L4 months	Yes	Yes	No
IM066-Yr1.S12	66_1	66	1	1	1	Fullterm	CS	L4 months	No	No	No
66-yr2.S50	66_2	66	2	1	1	Fullterm	CS	L4 months	No	No	No
Rep-IM068-yr1.S42	68_1	68	1	1	1	Preterm	CS	NA	NA	NA	NA
IM68-yr4.S5	68_4	68	4	1	1	Preterm	CS	NA	NA	NA	NA
68-yr2.S36	68_2	68	2	1	1	Preterm	CS	NA	NA	NA	NA
IM070-Yr1.S4	70_1	70	1	1	1	Fullterm	VD	g4 months	No	Yes	No
70-Yr4.S19	70_4	70	2	1	1	Fullterm	VD	g4 months	No	Yes	No
IM072-Yr1.S26	72_1	72	1	1	1	Fullterm	CS	g4 months	Yes	No	No
72-yr2.S43	72_2	72	2	1	1	Fullterm	CS	g4 months	Yes	No	No
73-yr4.S22	73_4	73	4	1	1	Fullterm	VD	NA	NA	NA	NA
IM075-Yr1.S25	75_1	75	1	1	1	Fullterm	VD	L4 months	Yes	No	No
75-yr2.S53	75_2	75	2	1	1	Fullterm	VD	L4 months	Yes	No	No
77-yr2.S42	77_2	77	2	1	1	Fullterm	VD	g4 months	Yes	No	No
78-Yr2.S12	78_2	78	2	1	1	Fullterm	VD	g4 months	Yes	No	Yes
IM079-Yr1.S23	79_1	79	1	1	1	Fullterm	VD	NA	NA	NA	NA
IM80-yr4.S22	80_4	80	4	1	1	Preterm	CS	NA	NA	NA	NA
80-yr2.S22	80_2	80	2	1	1	Preterm	CS	NA	NA	NA	NA
IM81-yr4.S13	81_4	81	4	1	1	Preterm	CS	NA	NA	NA	NA
81-yr2.S34	81_2	81	2	1	1	Preterm	CS	NA	NA	NA	NA
IM082-Yr1.S34	82_1	82	1	1	1	Fullterm	CS	g4 months	No	Yes	No
82-yr4.S26	82_4	82	4	1	1	Fullterm	CS	g4 months	No	Yes	No
82-yr2.S55	82_2	82	2	1	1	Fullterm	CS	g4 months	No	Yes	No
83-yr4.S20	83_4	83	4	1	1	Fullterm	VD	L4 months	Yes	Yes	Yes
83-yr2.S52	83_2	83	2	1	1	Fullterm	VD	L4 months	Yes	Yes	Yes
IM085-Yr1.S35	85_1	85	1	1	1	Fullterm	VD	g4 months	Yes	Yes	No
Rep-IM086-yr1.S48	86_1	86	1	1	1	Fullterm	CS	g4 months	Yes	Yes	No
86-yr2.S20	86_2	86	2	1	1	Fullterm	CS	g4 months	Yes	Yes	No
87-Yr2.S13	87_2	87	2	1	1	Fullterm	VD	g4 months	Yes	No	Yes
IM087-Yr1.S37	87_1	87	1	1	1	Fullterm	VD	g4 months	Yes	No	Yes
87-yr4.S28	87_4	87	4	1	1	Fullterm	VD	g4 months	Yes	No	Yes
88-yr2.S35	88_2	88	2	1	1	Preterm	CS	Not Breastfed	Yes	No	No
IM089-Yr1.S16	89_1	89	1	1	1	Fullterm	VD	g4 months	NA	Yes	No
89-yr2.S54	89_2	89	2	1	1	Fullterm	VD	g4 months	NA	Yes	No
90-yr2.S21	90_2	90	2	1	1	Fullterm	VD	g4 months	NA	Yes	No
Rep-IM091-yr1.S47	91_1	91	1	1	1	Fullterm	VD	g4 months	Yes	Yes	No
92-yr2.S41	92_2	92	2	1	1	Fullterm	CS	g4 months	No	Yes	No
IM094-Yr1.S33	94_1	94	1	1	1	Fullterm	VD	g4 months	NA	Yes	No
095-Yr2.S1	95_2	95	2	1	1	Fullterm	VD	g4 months	Yes	Yes	No
Rep-IM098-yr1.S46	98_1	98	1	1	1	Fullterm	CS	g4 months	Yes	Yes	No
098-Yr2.S2	98_2	98	2	1	1	Fullterm	CS	NA	Yes	Yes	No
Rep-IM099-yr1.S39	99_1	99	1	1	1	Fullterm	CS	g4 months	Yes	Yes	No
099-Yr2.S3	99_2	99	2	1	1	Fullterm	CS	g4 months	Yes	Yes	No
100-Yr2.S4	100_2	100	2	1	1	Fullterm	CS	NA	NA	NA	NA
Rep-IM101-yr1.S41	101_1	101	1	1	1	Fullterm	VD	g4 months	No	Yes	No
IM101-yr4.S18	101_4	101	4	1	1	Fullterm	VD	g4 months	No	Yes	No
101-Yr2.S5	101_2	101	2	1	1	Fullterm	VD	g4 months	No	Yes	No
IM102-Yr1.S22	102_1	102	1	1	1	Fullterm	CS	g4 months	Yes	No	No
102-Yr2.S6	102_2	102	2	1	1	Fullterm	CS	g4 months	Yes	No	No
IM103-Yr1.S19	103_1	103	1	1	1	Fullterm	VD	g4 months	Yes	Yes	No
103-Yr2.S7	103_2	103	2	1	1	Fullterm	VD	g4 months	Yes	Yes	No
104-Yr2.S8	104_2	104	2	1	1	Fullterm	CS	g4 months	No	Yes	No
IM105-yr4.S3	105_4	105	4	1	1	Fullterm	VD	g4 months	NA	Yes	No
105-Yr2.S9	105_2	105	2	1	1	Fullterm	VD	g4 months	NA	Yes	No
IM107-yr4.S10	107_4	107	4	1	1	Fullterm	CS	L4 months	Yes	Yes	No
Rep-IM110-yr1.S44	110_1	110	1	1	1	Fullterm	VD	g4 months	Yes	Yes	No
IM110-yr4.S17	110_4	110	4	1	1	Fullterm	VD	g4 months	Yes	Yes	No
110-Yr2.S10	110_2	110	2	1	1	Fullterm	VD	g4 months	Yes	Yes	No
IM113-Yr1.S48	113_1	113	1	1	1	Fullterm	CS	g4 months	Yes	No	No
IM114-Yr1.S41	114_1	114	1	1	1	Fullterm	VD	g4 months	Yes	Yes	No
IM115-Yr1.S47	115_1	115	1	1	1	Fullterm	VD	g4 months	No	Yes	No
115-yr2.S11	115_2	115	2	1	1	Fullterm	VD	g4 months	No	Yes	No
IM117-Yr1.S46	117_1	117	1	1	1	Fullterm	CS	g4 months	Yes	NA	No
IM117-yr4.S14	117_4	117	4	1	1	Fullterm	CS	g4 months	Yes	NA	No
Rep-IM118-yr1.S40	118_1	118	1	1	1	Fullterm	VD	NA	NA	NA	NA
118-yr2.S12	118_2	118	2	1	1	Fullterm	VD	NA	NA	NA	NA
121-yr1.S41	121_1	121	1	1	1	Fullterm	CS	g4 months	Yes	Yes	No
121-yr2.S14	121_2	121	2	1	1	Fullterm	CS	g4 months	Yes	Yes	No
125-yr2.S15	125_2	125	2	1	1	Fullterm	VD	L4 months	Yes	No	No
IM126-yr4.S1	126_4	126	4	1	1	Fullterm	CS	L4 months	Yes	Yes	No
126-yr2.S17	126_2	126	2	1	1	Fullterm	CS	L4 months	Yes	Yes	No
127-yr2.S16	127_2	127	2	1	1	Fullterm	VD	g4 months	No	No	No
IM135-yr4.S7	135_4	135	4	1	1	Fullterm	CS	g4 months	Yes	Yes	No
135-yr1.S36	135_1	135	1	1	1	Fullterm	CS	g4 months	Yes	Yes	No
136-yr1.S47	136_1	136	1	1	1	Fullterm	VD	NA	NA	NA	NA
137-yr1.S42	137_1	137	1	1	1	Preterm	CS	NA	NA	NA	NA
138-yr1.S35	138_1	138	1	1	1	Preterm	CS	NA	NA	NA	NA
139-yr1.S34	139_1	139	1	1	1	Fullterm	VD	g4 months	Yes	Yes	No
142-yr1.S39	142_1	142	1	1	1	Fullterm	VD	g4 months	Yes	No	No
147-yr1.S37	147_1	147	1	1	1	Fullterm	VD	NA	NA	NA	NA
148-yr1.S38	148_1	148	1	1	1	Fullterm	VD	g4 months	Yes	Yes	No
150-yr1.S31	150_1	150	1	1	1	Fullterm	VD	g4 months	Yes	Yes	No
151-Yr2.S18	151_2	151	2	1	1	Fullterm	VD	L4 months	No	No	No
IM152-yr4.S21	152_4	152	4	1	1	Preterm	CS	NA	NA	NA	NA
152-yr1.S44	152_1	152	1	1	1	Preterm	CS	NA	NA	NA	NA
153-yr1.S33	153_1	153	1	1	1	Fullterm	CS	g4 months	Yes	Yes	No
157-yr1.S32	157_1	157	1	1	1	Preterm	CS	NA	NA	NA	NA
159-yr1.S46	159_1	159	1	1	1	Fullterm	VD	g4 months	No	Yes	No
164-yr4.S21	164_4	164	4	1	1	Preterm	CS	g4 months	No	Yes	No
167-Yr1.S1	167_1	167	1	1	1	Preterm	CS	NA	NA	NA	NA
168-Yr1.S2	168_1	168	1	1	1	Preterm	CS	NA	NA	NA	NA
169-Yr1.S3	169_1	169	1	1	1	Fullterm	CS	g4 months	Yes	Yes	No
174-Yr1.S4	174_1	174	1	1	1	Fullterm	CS	g4 months	No	Yes	No
174-yr4.S27	174_4	174	4	1	1	Fullterm	CS	g4 months	No	Yes	No
IM176-yr4.S15	176_4	176	4	1	1	Fullterm	CS	g4 months	Yes	NA	No
177-Yr1.S5	177_1	177	1	1	1	Fullterm	VD	NA	NA	NA	NA
177-yr4.S23	177_4	177	4	1	1	Fullterm	VD	NA	NA	NA	NA
179-Yr1.S6	179_1	179	1	1	1	Fullterm	CS	g4 months	No	No	No
179-yr4.S25	179_4	179	4	1	1	Fullterm	CS	g4 months	No	No	No
IM180-yr4.S4	180_4	180	4	1	1	Fullterm	CS	L4 months	Yes	Yes	No
IM181-yr4.S19	181_4	181	4	1	1	Fullterm	CS	L4 months	Yes	No	No
IM189-yr4.S9	189_4	189	4	1	1	Fullterm	VD	g4 months	No	Yes	No
IM197-yr4.S12	197_4	197	4	1	1	Fullterm	CS	NA	NA	NA	NA
199-yr4.S24	199_4	199	4	1	1	Preterm	VD	g4 months	Yes	No	No
199-yr2.S13	199_2	199	2	1	1	Preterm	VD	g4 months	Yes	No	No
200-Yr1.S7	200_1	200	1	1	1	Preterm	VD	NA	NA	NA	NA
IM204-yr4.S6	204_4	204	4	1	1	Fullterm	CS	g4 months	Yes	No	No
204-Yr1.S8	204_1	204	1	1	1	Fullterm	CS	g4 months	Yes	No	No
206-Yr1.S9	206_1	206	1	1	1	Preterm	VD	NA	NA	NA	NA
209-Yr1.S10	209_1	209	1	1	1	Fullterm	CS	NA	NA	NA	NA
210-Yr1.S11	210_1	210	1	1	1	Fullterm	CS	g4 months	NA	No	No
IM210-yr4.S20	210_4	210	4	1	1	Fullterm	CS	g4 months	NA	No	No
IM211-yr4.S2	211_4	211	4	1	1	Preterm	CS	L4 months	Yes	No	No
IM212-yr4.S8	212_4	212	4	1	1	Preterm	CS	L4 months	Yes	No	No
IM218-yr4.S11	218_4	218	4	1	1	Fullterm	VD	NA	NA	NA	NA
219-Yr2.S17	219_2	219	2	1	1	Fullterm	CS	NA	NA	NA	NA
IM219-yr4.S16	219_4	219	4	1	1	Fullterm	CS	NA	NA	NA	NA

## Sheet: Metadata Figure 3a, b
Sample	Label	Pair	Primary	Secondary	Include*	term2	delivery	Breastfeeding duration	Antibiotics Taken during 1st year of life	Other Siblings	Probiotics		* 0=exclude; 1=include
IM011-Yr1.S29	11_1	11	1	1	0	Fullterm	VD	NA	NA	NA	NA
IM061-Yr1.S49	61_1	61	1	1	0	Fullterm	CS	L4 months	Yes	Yes	Yes
IM083-Yr1.S17	83_1	83	1	1	0	Fullterm	VD	L4 months	Yes	Yes	Yes
IM091-Yr1a.S24	091_1	91	1	1	0	Fullterm	VD	g4 months	Yes	Yes	No
120-yr1.S29	120_1	120	1	1	0	Fullterm	CS	NA	NA	Yes	NA
124-yr1.S43	124_1	124	1	1	0	Fullterm	VD	g4 months	No	No	No
125-yr1.S40	125_1	125	1	1	0	Fullterm	VD	L4 months	Yes	No	No
133-yr1.S30	133_1	133	1	1	0	Preterm	CS	NA	NA	NA	NA
Rep-IM161-yr1.S45	161_1	161	1	1	0	Fullterm	VD	g4 months	No	No	No
Rep-IM001-yr1.S43	1_1	1	1	1	0	Fullterm	VD	g4 months	Yes	Yes	No
IM003-Yr1.S6	3_1	3	1	1	1	Fullterm	CS	g4 months	Yes	Yes	No
IM004-Yr1.S7	4_1	4	1	1	0	Fullterm	CS	g4 months	Yes	Yes	No
IM006-Yr1.S8	6_1	6	1	1	0	Fullterm	VD	L4 months	Yes	Yes	No
Rep-IM007-yr1.S38	7_1	7	1	1	0	Fullterm	VD	L4 months	Yes	Yes	Yes
IM008-Yr1.S5	8_1	8	1	1	1	Fullterm	CS	NA	NA	NA	NA
IM010-Yr1.S40	10_1	10	1	1	0	Fullterm	VD	g4 months	No	Yes	Yes
IM015-Yr1.S30	15_1	15	1	1	0	Fullterm	VD	g4 months	No	NA	Yes
IM017-Yr1.S31	17_1	17	1	1	0	Fullterm	CS	g4 months	Yes	Yes	No
IM021-Yr1.S21	21_1	21	1	1	0	Fullterm	CS	NA	NA	NA	NA
IM031-Yr1.S43	31_1	31	1	1	0	Fullterm	CS	L4 months	No	Yes	No
IM034-Yr1.S42	34_1	34	1	1	1	Fullterm	CS	NA	NA	NA	NA
IM041-Yr1.S14	41_1	41	1	1	1	Fullterm	VD	g4 months	Yes	Yes	No
IM042-Yr1.S39	42_1	42	1	1	0	Fullterm	VD	g4 months	Yes	Yes	No
IM043-Yr1.S13	43_1	43	1	1	0	Fullterm	VD	L4 months	Yes	No	No
IM045-Yr1.S18	45_1	45	1	1	0	Fullterm	CS	L4 months	No	Yes	No
IM050-Yr1.S27	50_1	50	1	1	1	Fullterm	CS	L4 months	NA	NA	NA
IM058-Yr1.S11	58_1	58	1	1	0	Fullterm	VD	g4 months	NA	NA	NA
IM063-Yr1.S1	63_1	63	1	1	1	Fullterm	VD	L4 months	No	Yes	No
IM064-Yr1.S15	64_1	64	1	1	0	Fullterm	CS	NA	NA	NA	NA
IM065-Yr1.S2	65_1	65	1	1	0	Fullterm	CS	L4 months	Yes	Yes	No
IM066-Yr1.S12	66_1	66	1	1	0	Fullterm	CS	L4 months	No	No	No
Rep-IM068-yr1.S42	68_1	68	1	1	0	Preterm	CS	NA	NA	NA	NA
IM070-Yr1.S4	70_1	70	1	1	0	Fullterm	VD	g4 months	No	Yes	No
IM072-Yr1.S26	72_1	72	1	1	0	Fullterm	CS	g4 months	Yes	No	No
IM075-Yr1.S25	75_1	75	1	1	0	Fullterm	VD	L4 months	Yes	No	No
IM079-Yr1.S23	79_1	79	1	1	1	Fullterm	VD	NA	NA	NA	NA
IM082-Yr1.S34	82_1	82	1	1	0	Fullterm	CS	g4 months	No	Yes	No
IM085-Yr1.S35	85_1	85	1	1	1	Fullterm	VD	g4 months	Yes	Yes	No
Rep-IM086-yr1.S48	86_1	86	1	1	0	Fullterm	CS	g4 months	Yes	Yes	No
IM087-Yr1.S37	87_1	87	1	1	0	Fullterm	VD	g4 months	Yes	No	Yes
IM089-Yr1.S16	89_1	89	1	1	0	Fullterm	VD	g4 months	NA	Yes	No
Rep-IM091-yr1.S47	91_1	91	1	1	1	Fullterm	VD	g4 months	Yes	Yes	No
IM094-Yr1.S33	94_1	94	1	1	1	Fullterm	VD	g4 months	NA	Yes	No
Rep-IM098-yr1.S46	98_1	98	1	1	0	Fullterm	CS	g4 months	Yes	Yes	No
Rep-IM099-yr1.S39	99_1	99	1	1	0	Fullterm	CS	g4 months	Yes	Yes	No
Rep-IM101-yr1.S41	101_1	101	1	1	0	Fullterm	VD	g4 months	No	Yes	No
IM102-Yr1.S22	102_1	102	1	1	0	Fullterm	CS	g4 months	Yes	No	No
IM103-Yr1.S19	103_1	103	1	1	0	Fullterm	VD	g4 months	Yes	Yes	No
Rep-IM110-yr1.S44	110_1	110	1	1	0	Fullterm	VD	g4 months	Yes	Yes	No
IM113-Yr1.S48	113_1	113	1	1	1	Fullterm	CS	g4 months	Yes	No	No
IM114-Yr1.S41	114_1	114	1	1	1	Fullterm	VD	g4 months	Yes	Yes	No
IM115-Yr1.S47	115_1	115	1	1	0	Fullterm	VD	g4 months	No	Yes	No
IM117-Yr1.S46	117_1	117	1	1	0	Fullterm	CS	g4 months	Yes	NA	No
Rep-IM118-yr1.S40	118_1	118	1	1	0	Fullterm	VD	NA	NA	NA	NA
121-yr1.S41	121_1	121	1	1	0	Fullterm	CS	g4 months	Yes	Yes	No
135-yr1.S36	135_1	135	1	1	0	Fullterm	CS	g4 months	Yes	Yes	No
136-yr1.S47	136_1	136	1	1	1	Fullterm	VD	NA	NA	NA	NA
137-yr1.S42	137_1	137	1	1	1	Preterm	CS	NA	NA	NA	NA
138-yr1.S35	138_1	138	1	1	1	Preterm	CS	NA	NA	NA	NA
139-yr1.S34	139_1	139	1	1	1	Fullterm	VD	g4 months	Yes	Yes	No
142-yr1.S39	142_1	142	1	1	1	Fullterm	VD	g4 months	Yes	No	No
147-yr1.S37	147_1	147	1	1	1	Fullterm	VD	NA	NA	NA	NA
148-yr1.S38	148_1	148	1	1	1	Fullterm	VD	g4 months	Yes	Yes	No
150-yr1.S31	150_1	150	1	1	1	Fullterm	VD	g4 months	Yes	Yes	No
152-yr1.S44	152_1	152	1	1	0	Preterm	CS	NA	NA	NA	NA
153-yr1.S33	153_1	153	1	1	1	Fullterm	CS	g4 months	Yes	Yes	No
157-yr1.S32	157_1	157	1	1	1	Preterm	CS	NA	NA	NA	NA
159-yr1.S46	159_1	159	1	1	1	Fullterm	VD	g4 months	No	Yes	No
167-Yr1.S1	167_1	167	1	1	1	Preterm	CS	NA	NA	NA	NA
168-Yr1.S2	168_1	168	1	1	1	Preterm	CS	NA	NA	NA	NA
169-Yr1.S3	169_1	169	1	1	1	Fullterm	CS	g4 months	Yes	Yes	No
174-Yr1.S4	174_1	174	1	1	0	Fullterm	CS	g4 months	No	Yes	No
177-Yr1.S5	177_1	177	1	1	0	Fullterm	VD	NA	NA	NA	NA
179-Yr1.S6	179_1	179	1	1	0	Fullterm	CS	g4 months	No	No	No
200-Yr1.S7	200_1	200	1	1	1	Preterm	VD	NA	NA	NA	NA
204-Yr1.S8	204_1	204	1	1	0	Fullterm	CS	g4 months	Yes	No	No
206-Yr1.S9	206_1	206	1	1	1	Preterm	VD	NA	NA	NA	NA
209-Yr1.S10	209_1	209	1	1	1	Fullterm	CS	NA	NA	NA	NA
210-Yr1.S11	210_1	210	1	1	0	Fullterm	CS	g4 months	NA	No	No
70-yr2.s48	70_2	70	2	1	0	Fullterm	VD	g4 months	No	Yes	No
107-Yr2.S14	107_2	107	2	1	0	Fullterm	CS	L4 months	Yes	Yes	No
112-Yr2.S15	112_2	112	2	1	0	Fullterm	VD	L4 months	No	Yes	No
143-Yr2.S16	143_2	143	2	1	0	Fullterm	VD	g4 months	No	Yes	No
1-yr2.S18	1_2	1	2	1	0	Fullterm	VD	g4 months	Yes	Yes	No
4-yr2.S47	4_2	4	2	1	0	Fullterm	CS	g4 months	Yes	Yes	No
6-yr2.S24	6_2	6	2	1	0	Fullterm	VD	L4 months	Yes	Yes	No
7-yr2.S23	7_2	7	2	1	0	Fullterm	VD	L4 months	Yes	Yes	Yes
10-yr2.S25	10_2	10	2	1	0	Fullterm	VD	g4 months	No	Yes	Yes
11-yr2.S26	11_2	11	2	1	1	Fullterm	VD	NA	NA	NA	NA
15-yr2.S27	15_2	15	2	1	0	Fullterm	VD	g4 months	No	NA	Yes
17-yr2.S45	17_2	17	2	1	0	Fullterm	CS	g4 months	Yes	Yes	No
20-yr2.S44	20_2	20	2	1	1	Fullterm	CS	NA	NA	NA	NA
21-yr2.S39	21_2	21	2	1	0	Fullterm	CS	NA	NA	NA	NA
31-yr2.S29	31_2	31	2	1	0	Fullterm	CS	L4 months	No	Yes	No
32-yr2.S30	32_2	32	2	1	1	Fullterm	VD	L4 months	Yes	Yes	No
35-yr2.S31	35_2	35	2	1	1	Fullterm	VD	g4 months	Yes	Yes	No
42-yr2.S32	42_2	42	2	1	0	Fullterm	VD	g4 months	Yes	Yes	No
43-yr2.S33	43_2	43	2	1	0	Fullterm	VD	L4 months	Yes	No	No
44-yr2.S46	44_2	44	2	1	1	Fullterm	VD	g4 months	Yes	Yes	No
45-yr2.S19	45_2	45	2	1	0	Fullterm	CS	L4 months	No	Yes	No
56-yr2.S49	56_2	56	2	1	1	Fullterm	VD	NA	NA	NA	NA
58-yr2.S37	58_2	58	2	1	0	Fullterm	VD	g4 months	NA	NA	NA
64-yr2.S51	64_2	64	2	1	0	Fullterm	CS	NA	NA	NA	NA
65-yr2.S40	65_2	65	2	1	0	Fullterm	CS	L4 months	Yes	Yes	No
66-yr2.S50	66_2	66	2	1	0	Fullterm	CS	L4 months	No	No	No
68-yr2.S36	68_2	68	2	1	0	Preterm	CS	NA	NA	NA	NA
70-Yr4.S19	70_4	70	2	1	0	Fullterm	VD	g4 months	No	Yes	No
72-yr2.S43	72_2	72	2	1	0	Fullterm	CS	g4 months	Yes	No	No
75-yr2.S53	75_2	75	2	1	0	Fullterm	VD	L4 months	Yes	No	No
77-yr2.S42	77_2	77	2	1	1	Fullterm	VD	g4 months	Yes	No	No
78-Yr2.S12	78_2	78	2	1	1	Fullterm	VD	g4 months	Yes	No	Yes
80-yr2.S22	80_2	80	2	1	0	Preterm	CS	NA	NA	NA	NA
81-yr2.S34	81_2	81	2	1	0	Preterm	CS	NA	NA	NA	NA
82-yr2.S55	82_2	82	2	1	0	Fullterm	CS	g4 months	No	Yes	No
83-yr2.S52	83_2	83	2	1	0	Fullterm	VD	L4 months	Yes	Yes	Yes
86-yr2.S20	86_2	86	2	1	0	Fullterm	CS	g4 months	Yes	Yes	No
87-Yr2.S13	87_2	87	2	1	0	Fullterm	VD	g4 months	Yes	No	Yes
88-yr2.S35	88_2	88	2	1	1	Preterm	CS	Not Breastfed	Yes	No	No
89-yr2.S54	89_2	89	2	1	0	Fullterm	VD	g4 months	NA	Yes	No
90-yr2.S21	90_2	90	2	1	1	Fullterm	VD	g4 months	NA	Yes	No
92-yr2.S41	92_2	92	2	1	1	Fullterm	CS	g4 months	No	Yes	No
095-Yr2.S1	95_2	95	2	1	1	Fullterm	VD	g4 months	Yes	Yes	No
098-Yr2.S2	98_2	98	2	1	0	Fullterm	CS	NA	Yes	Yes	No
099-Yr2.S3	99_2	99	2	1	0	Fullterm	CS	g4 months	Yes	Yes	No
100-Yr2.S4	100_2	100	2	1	1	Fullterm	CS	NA	NA	NA	NA
101-Yr2.S5	101_2	101	2	1	0	Fullterm	VD	g4 months	No	Yes	No
102-Yr2.S6	102_2	102	2	1	0	Fullterm	CS	g4 months	Yes	No	No
103-Yr2.S7	103_2	103	2	1	0	Fullterm	VD	g4 months	Yes	Yes	No
104-Yr2.S8	104_2	104	2	1	1	Fullterm	CS	g4 months	No	Yes	No
105-Yr2.S9	105_2	105	2	1	0	Fullterm	VD	g4 months	NA	Yes	No
110-Yr2.S10	110_2	110	2	1	0	Fullterm	VD	g4 months	Yes	Yes	No
115-yr2.S11	115_2	115	2	1	0	Fullterm	VD	g4 months	No	Yes	No
118-yr2.S12	118_2	118	2	1	0	Fullterm	VD	NA	NA	NA	NA
121-yr2.S14	121_2	121	2	1	0	Fullterm	CS	g4 months	Yes	Yes	No
125-yr2.S15	125_2	125	2	1	1	Fullterm	VD	L4 months	Yes	No	No
126-yr2.S17	126_2	126	2	1	0	Fullterm	CS	L4 months	Yes	Yes	No
127-yr2.S16	127_2	127	2	1	1	Fullterm	VD	g4 months	No	No	No
151-Yr2.S18	151_2	151	2	1	1	Fullterm	VD	L4 months	No	No	No
199-yr2.S13	199_2	199	2	1	0	Preterm	VD	g4 months	Yes	No	No
219-Yr2.S17	219_2	219	2	1	0	Fullterm	CS	NA	NA	NA	NA
070-Yr4.S19	070_4	70	4	1	0	Fullterm	VD	g4 months	No	Yes	No
IM68-yr4.S5	68_4	68	4	1	0	Preterm	CS	NA	NA	NA	NA
73-yr4.S22	73_4	73	4	1	1	Fullterm	VD	NA	NA	NA	NA
IM80-yr4.S22	80_4	80	4	1	0	Preterm	CS	NA	NA	NA	NA
IM81-yr4.S13	81_4	81	4	1	0	Preterm	CS	NA	NA	NA	NA
82-yr4.S26	82_4	82	4	1	0	Fullterm	CS	g4 months	No	Yes	No
83-yr4.S20	83_4	83	4	1	0	Fullterm	VD	L4 months	Yes	Yes	Yes
87-yr4.S28	87_4	87	4	1	0	Fullterm	VD	g4 months	Yes	No	Yes
IM101-yr4.S18	101_4	101	4	1	0	Fullterm	VD	g4 months	No	Yes	No
IM105-yr4.S3	105_4	105	4	1	0	Fullterm	VD	g4 months	NA	Yes	No
IM107-yr4.S10	107_4	107	4	1	1	Fullterm	CS	L4 months	Yes	Yes	No
IM110-yr4.S17	110_4	110	4	1	0	Fullterm	VD	g4 months	Yes	Yes	No
IM117-yr4.S14	117_4	117	4	1	0	Fullterm	CS	g4 months	Yes	NA	No
IM126-yr4.S1	126_4	126	4	1	0	Fullterm	CS	L4 months	Yes	Yes	No
IM135-yr4.S7	135_4	135	4	1	0	Fullterm	CS	g4 months	Yes	Yes	No
IM152-yr4.S21	152_4	152	4	1	0	Preterm	CS	NA	NA	NA	NA
164-yr4.S21	164_4	164	4	1	1	Preterm	CS	g4 months	No	Yes	No
174-yr4.S27	174_4	174	4	1	0	Fullterm	CS	g4 months	No	Yes	No
IM176-yr4.S15	176_4	176	4	1	1	Fullterm	CS	g4 months	Yes	NA	No
177-yr4.S23	177_4	177	4	1	0	Fullterm	VD	NA	NA	NA	NA
179-yr4.S25	179_4	179	4	1	0	Fullterm	CS	g4 months	No	No	No
IM180-yr4.S4	180_4	180	4	1	1	Fullterm	CS	L4 months	Yes	Yes	No
IM181-yr4.S19	181_4	181	4	1	1	Fullterm	CS	L4 months	Yes	No	No
IM189-yr4.S9	189_4	189	4	1	1	Fullterm	VD	g4 months	No	Yes	No
IM197-yr4.S12	197_4	197	4	1	1	Fullterm	CS	NA	NA	NA	NA
199-yr4.S24	199_4	199	4	1	0	Preterm	VD	g4 months	Yes	No	No
IM204-yr4.S6	204_4	204	4	1	0	Fullterm	CS	g4 months	Yes	No	No
IM210-yr4.S20	210_4	210	4	1	0	Fullterm	CS	g4 months	NA	No	No
IM211-yr4.S2	211_4	211	4	1	1	Preterm	CS	L4 months	Yes	No	No
IM212-yr4.S8	212_4	212	4	1	1	Preterm	CS	L4 months	Yes	No	No
IM218-yr4.S11	218_4	218	4	1	1	Fullterm	VD	NA	NA	NA	NA
IM219-yr4.S16	219_4	219	4	1	0	Fullterm	CS	NA	NA	NA	NA

## Sheet: Metadata Figure 4
Sample	Label	Pair	Primary	Secondary	Include*	term2	delivery	Breastfeeding duration	Antibiotics Taken during 1st year of life	Other Siblings	Probiotics		* 0=exclude; 1=include
IM011-Yr1.S29	11_1	11	1	1	0	Fullterm	VD	NA	NA	NA	NA
IM061-Yr1.S49	61_1	61	1	1	0	Fullterm	CS	L4 months	Yes	Yes	Yes
070-Yr4.S19	070_4	70	4	1	0	Fullterm	VD	g4 months	No	Yes	No
70-yr2.s48	70_2	70	2	1	0	Fullterm	VD	g4 months	No	Yes	No
IM083-Yr1.S17	83_1	83	1	1	0	Fullterm	VD	L4 months	Yes	Yes	Yes
IM091-Yr1a.S24	091_1	91	1	1	0	Fullterm	VD	g4 months	Yes	Yes	No
107-Yr2.S14	107_2	107	2	1	0	Fullterm	CS	L4 months	Yes	Yes	No
112-Yr2.S15	112_2	112	2	1	0	Fullterm	VD	L4 months	No	Yes	No
120-yr1.S29	120_1	120	1	1	0	Fullterm	CS	NA	NA	Yes	NA
124-yr1.S43	124_1	124	1	1	0	Fullterm	VD	g4 months	No	No	No
125-yr1.S40	125_1	125	1	1	0	Fullterm	VD	L4 months	Yes	No	No
133-yr1.S30	133_1	133	1	1	0	Preterm	CS	NA	NA	NA	NA
143-Yr2.S16	143_2	143	2	1	0	Fullterm	VD	g4 months	No	Yes	No
Rep-IM161-yr1.S45	161_1	161	1	1	0	Fullterm	VD	g4 months	No	No	No
Rep-IM001-yr1.S43	1_1	1	1	1	1	Fullterm	VD	g4 months	Yes	Yes	No
1-yr2.S18	1_2	1	2	1	1	Fullterm	VD	g4 months	Yes	Yes	No
IM003-Yr1.S6	3_1	3	1	1	1	Fullterm	CS	g4 months	Yes	Yes	No
IM004-Yr1.S7	4_1	4	1	1	1	Fullterm	CS	g4 months	Yes	Yes	No
4-yr2.S47	4_2	4	2	1	1	Fullterm	CS	g4 months	Yes	Yes	No
IM006-Yr1.S8	6_1	6	1	1	1	Fullterm	VD	L4 months	Yes	Yes	No
6-yr2.S24	6_2	6	2	1	1	Fullterm	VD	L4 months	Yes	Yes	No
Rep-IM007-yr1.S38	7_1	7	1	1	1	Fullterm	VD	L4 months	Yes	Yes	Yes
7-yr2.S23	7_2	7	2	1	1	Fullterm	VD	L4 months	Yes	Yes	Yes
IM008-Yr1.S5	8_1	8	1	1	1	Fullterm	CS	NA	NA	NA	NA
IM010-Yr1.S40	10_1	10	1	1	1	Fullterm	VD	g4 months	No	Yes	Yes
10-yr2.S25	10_2	10	2	1	1	Fullterm	VD	g4 months	No	Yes	Yes
11-yr2.S26	11_2	11	2	1	1	Fullterm	VD	NA	NA	NA	NA
IM015-Yr1.S30	15_1	15	1	1	1	Fullterm	VD	g4 months	No	NA	Yes
15-yr2.S27	15_2	15	2	1	1	Fullterm	VD	g4 months	No	NA	Yes
IM017-Yr1.S31	17_1	17	1	1	1	Fullterm	CS	g4 months	Yes	Yes	No
17-yr2.S45	17_2	17	2	1	1	Fullterm	CS	g4 months	Yes	Yes	No
20-yr2.S44	20_2	20	2	1	1	Fullterm	CS	NA	NA	NA	NA
IM021-Yr1.S21	21_1	21	1	1	1	Fullterm	CS	NA	NA	NA	NA
21-yr2.S39	21_2	21	2	1	1	Fullterm	CS	NA	NA	NA	NA
IM031-Yr1.S43	31_1	31	1	1	1	Fullterm	CS	L4 months	No	Yes	No
31-yr2.S29	31_2	31	2	1	1	Fullterm	CS	L4 months	No	Yes	No
32-yr2.S30	32_2	32	2	1	1	Fullterm	VD	L4 months	Yes	Yes	No
IM034-Yr1.S42	34_1	34	1	1	1	Fullterm	CS	NA	NA	NA	NA
35-yr2.S31	35_2	35	2	1	1	Fullterm	VD	g4 months	Yes	Yes	No
IM041-Yr1.S14	41_1	41	1	1	1	Fullterm	VD	g4 months	Yes	Yes	No
IM042-Yr1.S39	42_1	42	1	1	1	Fullterm	VD	g4 months	Yes	Yes	No
42-yr2.S32	42_2	42	2	1	1	Fullterm	VD	g4 months	Yes	Yes	No
IM043-Yr1.S13	43_1	43	1	1	1	Fullterm	VD	L4 months	Yes	No	No
43-yr2.S33	43_2	43	2	1	1	Fullterm	VD	L4 months	Yes	No	No
44-yr2.S46	44_2	44	2	1	1	Fullterm	VD	g4 months	Yes	Yes	No
IM045-Yr1.S18	45_1	45	1	1	1	Fullterm	CS	L4 months	No	Yes	No
45-yr2.S19	45_2	45	2	1	1	Fullterm	CS	L4 months	No	Yes	No
IM050-Yr1.S27	50_1	50	1	1	1	Fullterm	CS	L4 months	NA	NA	NA
56-yr2.S49	56_2	56	2	1	1	Fullterm	VD	NA	NA	NA	NA
IM058-Yr1.S11	58_1	58	1	1	1	Fullterm	VD	g4 months	NA	NA	NA
58-yr2.S37	58_2	58	2	1	1	Fullterm	VD	g4 months	NA	NA	NA
IM063-Yr1.S1	63_1	63	1	1	1	Fullterm	VD	L4 months	No	Yes	No
IM064-Yr1.S15	64_1	64	1	1	1	Fullterm	CS	NA	NA	NA	NA
64-yr2.S51	64_2	64	2	1	1	Fullterm	CS	NA	NA	NA	NA
IM065-Yr1.S2	65_1	65	1	1	1	Fullterm	CS	L4 months	Yes	Yes	No
65-yr2.S40	65_2	65	2	1	1	Fullterm	CS	L4 months	Yes	Yes	No
IM066-Yr1.S12	66_1	66	1	1	1	Fullterm	CS	L4 months	No	No	No
66-yr2.S50	66_2	66	2	1	1	Fullterm	CS	L4 months	No	No	No
Rep-IM068-yr1.S42	68_1	68	1	1	1	Preterm	CS	NA	NA	NA	NA
IM68-yr4.S5	68_4	68	4	1	1	Preterm	CS	NA	NA	NA	NA
68-yr2.S36	68_2	68	2	1	1	Preterm	CS	NA	NA	NA	NA
IM070-Yr1.S4	70_1	70	1	1	1	Fullterm	VD	g4 months	No	Yes	No
70-Yr4.S19	70_4	70	2	1	1	Fullterm	VD	g4 months	No	Yes	No
IM072-Yr1.S26	72_1	72	1	1	1	Fullterm	CS	g4 months	Yes	No	No
72-yr2.S43	72_2	72	2	1	1	Fullterm	CS	g4 months	Yes	No	No
73-yr4.S22	73_4	73	4	1	1	Fullterm	VD	NA	NA	NA	NA
IM075-Yr1.S25	75_1	75	1	1	1	Fullterm	VD	L4 months	Yes	No	No
75-yr2.S53	75_2	75	2	1	1	Fullterm	VD	L4 months	Yes	No	No
77-yr2.S42	77_2	77	2	1	1	Fullterm	VD	g4 months	Yes	No	No
78-Yr2.S12	78_2	78	2	1	1	Fullterm	VD	g4 months	Yes	No	Yes
IM079-Yr1.S23	79_1	79	1	1	1	Fullterm	VD	NA	NA	NA	NA
IM80-yr4.S22	80_4	80	4	1	1	Preterm	CS	NA	NA	NA	NA
80-yr2.S22	80_2	80	2	1	1	Preterm	CS	NA	NA	NA	NA
IM81-yr4.S13	81_4	81	4	1	1	Preterm	CS	NA	NA	NA	NA
81-yr2.S34	81_2	81	2	1	1	Preterm	CS	NA	NA	NA	NA
IM082-Yr1.S34	82_1	82	1	1	1	Fullterm	CS	g4 months	No	Yes	No
82-yr4.S26	82_4	82	4	1	1	Fullterm	CS	g4 months	No	Yes	No
82-yr2.S55	82_2	82	2	1	1	Fullterm	CS	g4 months	No	Yes	No
83-yr4.S20	83_4	83	4	1	1	Fullterm	VD	L4 months	Yes	Yes	Yes
83-yr2.S52	83_2	83	2	1	1	Fullterm	VD	L4 months	Yes	Yes	Yes
IM085-Yr1.S35	85_1	85	1	1	1	Fullterm	VD	g4 months	Yes	Yes	No
Rep-IM086-yr1.S48	86_1	86	1	1	1	Fullterm	CS	g4 months	Yes	Yes	No
86-yr2.S20	86_2	86	2	1	1	Fullterm	CS	g4 months	Yes	Yes	No
87-Yr2.S13	87_2	87	2	1	1	Fullterm	VD	g4 months	Yes	No	Yes
IM087-Yr1.S37	87_1	87	1	1	1	Fullterm	VD	g4 months	Yes	No	Yes
87-yr4.S28	87_4	87	4	1	1	Fullterm	VD	g4 months	Yes	No	Yes
88-yr2.S35	88_2	88	2	1	1	Preterm	CS	Not Breastfed	Yes	No	No
IM089-Yr1.S16	89_1	89	1	1	1	Fullterm	VD	g4 months	NA	Yes	No
89-yr2.S54	89_2	89	2	1	1	Fullterm	VD	g4 months	NA	Yes	No
90-yr2.S21	90_2	90	2	1	1	Fullterm	VD	g4 months	NA	Yes	No
Rep-IM091-yr1.S47	91_1	91	1	1	1	Fullterm	VD	g4 months	Yes	Yes	No
92-yr2.S41	92_2	92	2	1	1	Fullterm	CS	g4 months	No	Yes	No
IM094-Yr1.S33	94_1	94	1	1	1	Fullterm	VD	g4 months	NA	Yes	No
095-Yr2.S1	95_2	95	2	1	1	Fullterm	VD	g4 months	Yes	Yes	No
Rep-IM098-yr1.S46	98_1	98	1	1	1	Fullterm	CS	g4 months	Yes	Yes	No
098-Yr2.S2	98_2	98	2	1	1	Fullterm	CS	NA	Yes	Yes	No
Rep-IM099-yr1.S39	99_1	99	1	1	1	Fullterm	CS	g4 months	Yes	Yes	No
099-Yr2.S3	99_2	99	2	1	1	Fullterm	CS	g4 months	Yes	Yes	No
100-Yr2.S4	100_2	100	2	1	1	Fullterm	CS	NA	NA	NA	NA
Rep-IM101-yr1.S41	101_1	101	1	1	1	Fullterm	VD	g4 months	No	Yes	No
IM101-yr4.S18	101_4	101	4	1	1	Fullterm	VD	g4 months	No	Yes	No
101-Yr2.S5	101_2	101	2	1	1	Fullterm	VD	g4 months	No	Yes	No
IM102-Yr1.S22	102_1	102	1	1	1	Fullterm	CS	g4 months	Yes	No	No
102-Yr2.S6	102_2	102	2	1	1	Fullterm	CS	g4 months	Yes	No	No
IM103-Yr1.S19	103_1	103	1	1	1	Fullterm	VD	g4 months	Yes	Yes	No
103-Yr2.S7	103_2	103	2	1	1	Fullterm	VD	g4 months	Yes	Yes	No
104-Yr2.S8	104_2	104	2	1	1	Fullterm	CS	g4 months	No	Yes	No
IM105-yr4.S3	105_4	105	4	1	1	Fullterm	VD	g4 months	NA	Yes	No
105-Yr2.S9	105_2	105	2	1	1	Fullterm	VD	g4 months	NA	Yes	No
IM107-yr4.S10	107_4	107	4	1	1	Fullterm	CS	L4 months	Yes	Yes	No
Rep-IM110-yr1.S44	110_1	110	1	1	1	Fullterm	VD	g4 months	Yes	Yes	No
IM110-yr4.S17	110_4	110	4	1	1	Fullterm	VD	g4 months	Yes	Yes	No
110-Yr2.S10	110_2	110	2	1	1	Fullterm	VD	g4 months	Yes	Yes	No
IM113-Yr1.S48	113_1	113	1	1	1	Fullterm	CS	g4 months	Yes	No	No
IM114-Yr1.S41	114_1	114	1	1	1	Fullterm	VD	g4 months	Yes	Yes	No
IM115-Yr1.S47	115_1	115	1	1	1	Fullterm	VD	g4 months	No	Yes	No
115-yr2.S11	115_2	115	2	1	1	Fullterm	VD	g4 months	No	Yes	No
IM117-Yr1.S46	117_1	117	1	1	1	Fullterm	CS	g4 months	Yes	NA	No
IM117-yr4.S14	117_4	117	4	1	1	Fullterm	CS	g4 months	Yes	NA	No
Rep-IM118-yr1.S40	118_1	118	1	1	1	Fullterm	VD	NA	NA	NA	NA
118-yr2.S12	118_2	118	2	1	1	Fullterm	VD	NA	NA	NA	NA
121-yr1.S41	121_1	121	1	1	1	Fullterm	CS	g4 months	Yes	Yes	No
121-yr2.S14	121_2	121	2	1	1	Fullterm	CS	g4 months	Yes	Yes	No
125-yr2.S15	125_2	125	2	1	1	Fullterm	VD	L4 months	Yes	No	No
IM126-yr4.S1	126_4	126	4	1	1	Fullterm	CS	L4 months	Yes	Yes	No
126-yr2.S17	126_2	126	2	1	1	Fullterm	CS	L4 months	Yes	Yes	No
127-yr2.S16	127_2	127	2	1	1	Fullterm	VD	g4 months	No	No	No
IM135-yr4.S7	135_4	135	4	1	1	Fullterm	CS	g4 months	Yes	Yes	No
135-yr1.S36	135_1	135	1	1	1	Fullterm	CS	g4 months	Yes	Yes	No
136-yr1.S47	136_1	136	1	1	1	Fullterm	VD	NA	NA	NA	NA
137-yr1.S42	137_1	137	1	1	1	Preterm	CS	NA	NA	NA	NA
138-yr1.S35	138_1	138	1	1	1	Preterm	CS	NA	NA	NA	NA
139-yr1.S34	139_1	139	1	1	1	Fullterm	VD	g4 months	Yes	Yes	No
142-yr1.S39	142_1	142	1	1	1	Fullterm	VD	g4 months	Yes	No	No
147-yr1.S37	147_1	147	1	1	1	Fullterm	VD	NA	NA	NA	NA
148-yr1.S38	148_1	148	1	1	1	Fullterm	VD	g4 months	Yes	Yes	No
150-yr1.S31	150_1	150	1	1	1	Fullterm	VD	g4 months	Yes	Yes	No
151-Yr2.S18	151_2	151	2	1	1	Fullterm	VD	L4 months	No	No	No
IM152-yr4.S21	152_4	152	4	1	1	Preterm	CS	NA	NA	NA	NA
152-yr1.S44	152_1	152	1	1	1	Preterm	CS	NA	NA	NA	NA
153-yr1.S33	153_1	153	1	1	1	Fullterm	CS	g4 months	Yes	Yes	No
157-yr1.S32	157_1	157	1	1	1	Preterm	CS	NA	NA	NA	NA
159-yr1.S46	159_1	159	1	1	1	Fullterm	VD	g4 months	No	Yes	No
164-yr4.S21	164_4	164	4	1	1	Preterm	CS	g4 months	No	Yes	No
167-Yr1.S1	167_1	167	1	1	1	Preterm	CS	NA	NA	NA	NA
168-Yr1.S2	168_1	168	1	1	1	Preterm	CS	NA	NA	NA	NA
169-Yr1.S3	169_1	169	1	1	1	Fullterm	CS	g4 months	Yes	Yes	No
174-Yr1.S4	174_1	174	1	1	1	Fullterm	CS	g4 months	No	Yes	No
174-yr4.S27	174_4	174	4	1	1	Fullterm	CS	g4 months	No	Yes	No
IM176-yr4.S15	176_4	176	4	1	1	Fullterm	CS	g4 months	Yes	NA	No
177-Yr1.S5	177_1	177	1	1	1	Fullterm	VD	NA	NA	NA	NA
177-yr4.S23	177_4	177	4	1	1	Fullterm	VD	NA	NA	NA	NA
179-Yr1.S6	179_1	179	1	1	1	Fullterm	CS	g4 months	No	No	No
179-yr4.S25	179_4	179	4	1	1	Fullterm	CS	g4 months	No	No	No
IM180-yr4.S4	180_4	180	4	1	1	Fullterm	CS	L4 months	Yes	Yes	No
IM181-yr4.S19	181_4	181	4	1	1	Fullterm	CS	L4 months	Yes	No	No
IM189-yr4.S9	189_4	189	4	1	1	Fullterm	VD	g4 months	No	Yes	No
IM197-yr4.S12	197_4	197	4	1	1	Fullterm	CS	NA	NA	NA	NA
199-yr4.S24	199_4	199	4	1	1	Preterm	VD	g4 months	Yes	No	No
199-yr2.S13	199_2	199	2	1	1	Preterm	VD	g4 months	Yes	No	No
200-Yr1.S7	200_1	200	1	1	1	Preterm	VD	NA	NA	NA	NA
IM204-yr4.S6	204_4	204	4	1	1	Fullterm	CS	g4 months	Yes	No	No
204-Yr1.S8	204_1	204	1	1	1	Fullterm	CS	g4 months	Yes	No	No
206-Yr1.S9	206_1	206	1	1	1	Preterm	VD	NA	NA	NA	NA
209-Yr1.S10	209_1	209	1	1	1	Fullterm	CS	NA	NA	NA	NA
210-Yr1.S11	210_1	210	1	1	1	Fullterm	CS	g4 months	NA	No	No
IM210-yr4.S20	210_4	210	4	1	1	Fullterm	CS	g4 months	NA	No	No
IM211-yr4.S2	211_4	211	4	1	1	Preterm	CS	L4 months	Yes	No	No
IM212-yr4.S8	212_4	212	4	1	1	Preterm	CS	L4 months	Yes	No	No
IM218-yr4.S11	218_4	218	4	1	1	Fullterm	VD	NA	NA	NA	NA
219-Yr2.S17	219_2	219	2	1	1	Fullterm	CS	NA	NA	NA	NA
IM219-yr4.S16	219_4	219	4	1	1	Fullterm	CS	NA	NA	NA	NA

## Sheet: Metadata Figure 5
Sample	Label	Pair	Primary	Secondary	Include*	Year			* 0=exclude; 1=include
Rep-IM161-yr1.S45	161_1	161	1	1	0	1
IM011-Yr1.S29	11_1	11	1	1	0	1
IM061-Yr1.S49	61_1	61	1	1	0	1
IM083-Yr1.S17	83_1	83	1	1	0	1
143-Yr2.S16	143_2	143	2	1	0	2
IM017-Yr1.S31	17_1	17	1	1	1	1
150-yr1.S31	150_1	150	1	1	1	1
IM105-yr4.S3	105_4	105	4	1	1	4
IM107-yr4.S10	107_4	107	4	1	1	4
209-Yr1.S10	209_1	209	1	1	1	1
219-Yr2.S17	219_2	219	2	1	1	2
IM094-Yr1.S33	94_1	94	1	1	1	1
78-Yr2.S12	78_2	78	2	1	1	2
Rep-IM098-yr1.S46	98_1	98	1	1	1	1
112-Yr2.S15	112_2	112	2	1	0	2
87-Yr2.S13	87_2	87	2	1	1	2
IM045-Yr1.S18	45_1	45	1	1	1	1
179-Yr1.S6	179_1	179	1	1	1	1
IM113-Yr1.S48	113_1	113	1	1	1	1
IM079-Yr1.S23	79_1	79	1	1	1	1
206-Yr1.S9	206_1	206	1	1	1	1
IM114-Yr1.S41	114_1	114	1	1	1	1
Rep-IM110-yr1.S44	110_1	110	1	1	1	1
167-Yr1.S1	167_1	167	1	1	1	1
IM072-Yr1.S26	72_1	72	1	1	1	1
164-yr4.S21	164_4	164	4	1	1	4
Rep-IM091-yr1.S47	91_1	91	1	1	1	1
IM176-yr4.S15	176_4	176	4	1	1	4
IM189-yr4.S9	189_4	189	4	1	1	4
Rep-IM086-yr1.S48	86_1	86	1	1	1	1
070-Yr4.S19	070_4	70	4	1	0	4
IM126-yr4.S1	126_4	126	4	1	1	4
199-yr4.S24	199_4	199	4	1	1	4
IM091-Yr1a.S24	091_1	91	1	1	0	1
Rep-IM001-yr1.S43	1_1	1	1	1	1	1
121-yr1.S41	121_1	121	1	1	1	1
Rep-IM007-yr1.S38	7_1	7	1	1	1	1
107-Yr2.S14	107_2	107	2	1	0	2
210-Yr1.S11	210_1	210	1	1	1	1
IM197-yr4.S12	197_4	197	4	1	1	4
IM218-yr4.S11	218_4	218	4	1	1	4
IM212-yr4.S8	212_4	212	4	1	1	4
174-Yr1.S4	174_1	174	1	1	1	1
Rep-IM099-yr1.S39	99_1	99	1	1	1	1
IM034-Yr1.S42	34_1	34	1	1	1	1
169-Yr1.S3	169_1	169	1	1	1	1
Rep-IM118-yr1.S40	118_1	118	1	1	1	1
133-yr1.S30	133_1	133	1	1	0	1
IM004-Yr1.S7	4_1	4	1	1	1	1
IM006-Yr1.S8	6_1	6	1	1	1	1
200-Yr1.S7	200_1	200	1	1	1	1
177-Yr1.S5	177_1	177	1	1	1	1
IM81-yr4.S13	81_4	81	4	1	1	4
IM070-Yr1.S4	70_1	70	1	1	1	1
124-yr1.S43	124_1	124	1	1	0	1
Rep-IM101-yr1.S41	101_1	101	1	1	1	1
IM135-yr4.S7	135_4	135	4	1	1	4
IM204-yr4.S6	204_4	204	4	1	1	4
151-Yr2.S18	151_2	151	2	1	1	2
IM087-Yr1.S37	87_1	87	1	1	1	1
IM010-Yr1.S40	10_1	10	1	1	1	1
IM152-yr4.S21	152_4	152	4	1	1	4
73-yr4.S22	73_4	73	4	1	1	4
IM082-Yr1.S34	82_1	82	1	1	1	1
IM015-Yr1.S30	15_1	15	1	1	1	1
IM058-Yr1.S11	58_1	58	1	1	1	1
168-Yr1.S2	168_1	168	1	1	1	1
Rep-IM068-yr1.S42	68_1	68	1	1	1	1
IM110-yr4.S17	110_4	110	4	1	1	4
IM089-Yr1.S16	89_1	89	1	1	1	1
IM075-Yr1.S25	75_1	75	1	1	1	1
IM063-Yr1.S1	63_1	63	1	1	1	1
IM021-Yr1.S21	21_1	21	1	1	1	1
IM80-yr4.S22	80_4	80	4	1	1	4
IM042-Yr1.S39	42_1	42	1	1	1	1
IM103-Yr1.S19	103_1	103	1	1	1	1
204-Yr1.S8	204_1	204	1	1	1	1
82-yr4.S26	82_4	82	4	1	1	4
IM117-Yr1.S46	117_1	117	1	1	1	1
IM041-Yr1.S14	41_1	41	1	1	1	1
IM085-Yr1.S35	85_1	85	1	1	1	1
IM180-yr4.S4	180_4	180	4	1	1	4
IM043-Yr1.S13	43_1	43	1	1	1	1
IM102-Yr1.S22	102_1	102	1	1	1	1
152-yr1.S44	152_1	152	1	1	1	1
IM101-yr4.S18	101_4	101	4	1	1	4
125-yr1.S40	125_1	125	1	1	0	1
120-yr1.S29	120_1	120	1	1	0	1
IM211-yr4.S2	211_4	211	4	1	1	4
IM064-Yr1.S15	64_1	64	1	1	1	1
IM050-Yr1.S27	50_1	50	1	1	1	1
IM117-yr4.S14	117_4	117	4	1	1	4
148-yr1.S38	148_1	148	1	1	1	1
174-yr4.S27	174_4	174	4	1	1	4
IM066-Yr1.S12	66_1	66	1	1	1	1
142-yr1.S39	142_1	142	1	1	1	1
136-yr1.S47	136_1	136	1	1	1	1
135-yr1.S36	135_1	135	1	1	1	1
IM065-Yr1.S2	65_1	65	1	1	1	1
IM181-yr4.S19	181_4	181	4	1	1	4
159-yr1.S46	159_1	159	1	1	1	1
IM003-Yr1.S6	3_1	3	1	1	1	1
157-yr1.S32	157_1	157	1	1	1	1
139-yr1.S34	139_1	139	1	1	1	1
IM008-Yr1.S5	8_1	8	1	1	1	1
IM68-yr4.S5	68_4	68	4	1	1	4
137-yr1.S42	137_1	137	1	1	1	1
IM115-Yr1.S47	115_1	115	1	1	1	1
IM031-Yr1.S43	31_1	31	1	1	1	1
147-yr1.S37	147_1	147	1	1	1	1
153-yr1.S33	153_1	153	1	1	1	1
177-yr4.S23	177_4	177	4	1	1	4
138-yr1.S35	138_1	138	1	1	1	1
83-yr4.S20	83_4	83	4	1	1	4
IM219-yr4.S16	219_4	219	4	1	1	4
IM210-yr4.S20	210_4	210	4	1	1	4
179-yr4.S25	179_4	179	4	1	1	4
87-yr4.S28	87_4	87	4	1	1	4
095-Yr2.S1	95_2	95	2	1	1	2
098-Yr2.S2	98_2	98	2	1	1	2
099-Yr2.S3	99_2	99	2	1	1	2
100-Yr2.S4	100_2	100	2	1	1	2
101-Yr2.S5	101_2	101	2	1	1	2
102-Yr2.S6	102_2	102	2	1	1	2
103-Yr2.S7	103_2	103	2	1	1	2
104-Yr2.S8	104_2	104	2	1	1	2
105-Yr2.S9	105_2	105	2	1	1	2
110-Yr2.S10	110_2	110	2	1	1	2
115-yr2.S11	115_2	115	2	1	1	2
118-yr2.S12	118_2	118	2	1	1	2
199-yr2.S13	199_2	199	2	1	1	2
121-yr2.S14	121_2	121	2	1	1	2
125-yr2.S15	125_2	125	2	1	1	2
127-yr2.S16	127_2	127	2	1	1	2
126-yr2.S17	126_2	126	2	1	1	2
1-yr2.S18	1_2	1	2	1	1	2
45-yr2.S19	45_2	45	2	1	1	2
86-yr2.S20	86_2	86	2	1	1	2
90-yr2.S21	90_2	90	2	1	1	2
80-yr2.S22	80_2	80	2	1	1	2
7-yr2.S23	7_2	7	2	1	1	2
6-yr2.S24	6_2	6	2	1	1	2
10-yr2.S25	10_2	10	2	1	1	2
11-yr2.S26	11_2	11	2	1	1	2
15-yr2.S27	15_2	15	2	1	1	2
31-yr2.S29	31_2	31	2	1	1	2
32-yr2.S30	32_2	32	2	1	1	2
35-yr2.S31	35_2	35	2	1	1	2
42-yr2.S32	42_2	42	2	1	1	2
43-yr2.S33	43_2	43	2	1	1	2
81-yr2.S34	81_2	81	2	1	1	2
88-yr2.S35	88_2	88	2	1	1	2
68-yr2.S36	68_2	68	2	1	1	2
58-yr2.S37	58_2	58	2	1	1	2
21-yr2.S39	21_2	21	2	1	1	2
65-yr2.S40	65_2	65	2	1	1	2
92-yr2.S41	92_2	92	2	1	1	2
77-yr2.S42	77_2	77	2	1	1	2
72-yr2.S43	72_2	72	2	1	1	2
20-yr2.S44	20_2	20	2	1	1	2
17-yr2.S45	17_2	17	2	1	1	2
44-yr2.S46	44_2	44	2	1	1	2
4-yr2.S47	4_2	4	2	1	1	2
70-Yr4.S19	70_4	70	2	1	1	2
56-yr2.S49	56_2	56	2	1	1	2
66-yr2.S50	66_2	66	2	1	1	2
64-yr2.S51	64_2	64	2	1	1	2
83-yr2.S52	83_2	83	2	1	1	2
75-yr2.S53	75_2	75	2	1	1	2
89-yr2.S54	89_2	89	2	1	1	2
82-yr2.S55	82_2	82	2	1	1	2
70-yr2.s48	70_2	70	2	1	0	2

## Sheet: Metadata Figure 6
Sample	Label	Pair	Primary	Secondary	Include*	term2	delivery	Breastfeeding duration	Antibiotics Taken during 1st year of life	Other Siblings	Probiotics		* 0=exclude; 1=include
IM011-Yr1.S29	11_1	11	1	1	0	Fullterm	VD	NA	NA	NA	NA
IM061-Yr1.S49	61_1	61	1	1	0	Fullterm	CS	L4 months	Yes	Yes	Yes
070-Yr4.S19	070_4	70	4	1	0	Fullterm	VD	g4 months	No	Yes	No
70-yr2.s48	70_2	70	2	1	0	Fullterm	VD	g4 months	No	Yes	No
IM083-Yr1.S17	83_1	83	1	1	0	Fullterm	VD	L4 months	Yes	Yes	Yes
IM091-Yr1a.S24	091_1	91	1	1	0	Fullterm	VD	g4 months	Yes	Yes	No
107-Yr2.S14	107_2	107	2	1	0	Fullterm	CS	L4 months	Yes	Yes	No
112-Yr2.S15	112_2	112	2	1	0	Fullterm	VD	L4 months	No	Yes	No
120-yr1.S29	120_1	120	1	1	0	Fullterm	CS	NA	NA	Yes	NA
124-yr1.S43	124_1	124	1	1	0	Fullterm	VD	g4 months	No	No	No
125-yr1.S40	125_1	125	1	1	0	Fullterm	VD	L4 months	Yes	No	No
133-yr1.S30	133_1	133	1	1	0	Preterm	CS	NA	NA	NA	NA
143-Yr2.S16	143_2	143	2	1	0	Fullterm	VD	g4 months	No	Yes	No
Rep-IM161-yr1.S45	161_1	161	1	1	0	Fullterm	VD	g4 months	No	No	No
Rep-IM001-yr1.S43	1_1	1	1	1	1	Fullterm	VD	g4 months	Yes	Yes	No
1-yr2.S18	1_2	1	2	1	1	Fullterm	VD	g4 months	Yes	Yes	No
IM003-Yr1.S6	3_1	3	1	1	1	Fullterm	CS	g4 months	Yes	Yes	No
IM004-Yr1.S7	4_1	4	1	1	1	Fullterm	CS	g4 months	Yes	Yes	No
4-yr2.S47	4_2	4	2	1	1	Fullterm	CS	g4 months	Yes	Yes	No
IM006-Yr1.S8	6_1	6	1	1	1	Fullterm	VD	L4 months	Yes	Yes	No
6-yr2.S24	6_2	6	2	1	1	Fullterm	VD	L4 months	Yes	Yes	No
Rep-IM007-yr1.S38	7_1	7	1	1	1	Fullterm	VD	L4 months	Yes	Yes	Yes
7-yr2.S23	7_2	7	2	1	1	Fullterm	VD	L4 months	Yes	Yes	Yes
IM008-Yr1.S5	8_1	8	1	1	1	Fullterm	CS	NA	NA	NA	NA
IM010-Yr1.S40	10_1	10	1	1	1	Fullterm	VD	g4 months	No	Yes	Yes
10-yr2.S25	10_2	10	2	1	1	Fullterm	VD	g4 months	No	Yes	Yes
11-yr2.S26	11_2	11	2	1	1	Fullterm	VD	NA	NA	NA	NA
IM015-Yr1.S30	15_1	15	1	1	1	Fullterm	VD	g4 months	No	NA	Yes
15-yr2.S27	15_2	15	2	1	1	Fullterm	VD	g4 months	No	NA	Yes
IM017-Yr1.S31	17_1	17	1	1	1	Fullterm	CS	g4 months	Yes	Yes	No
17-yr2.S45	17_2	17	2	1	1	Fullterm	CS	g4 months	Yes	Yes	No
20-yr2.S44	20_2	20	2	1	1	Fullterm	CS	NA	NA	NA	NA
IM021-Yr1.S21	21_1	21	1	1	1	Fullterm	CS	NA	NA	NA	NA
21-yr2.S39	21_2	21	2	1	1	Fullterm	CS	NA	NA	NA	NA
IM031-Yr1.S43	31_1	31	1	1	1	Fullterm	CS	L4 months	No	Yes	No
31-yr2.S29	31_2	31	2	1	1	Fullterm	CS	L4 months	No	Yes	No
32-yr2.S30	32_2	32	2	1	1	Fullterm	VD	L4 months	Yes	Yes	No
IM034-Yr1.S42	34_1	34	1	1	1	Fullterm	CS	NA	NA	NA	NA
35-yr2.S31	35_2	35	2	1	1	Fullterm	VD	g4 months	Yes	Yes	No
IM041-Yr1.S14	41_1	41	1	1	1	Fullterm	VD	g4 months	Yes	Yes	No
IM042-Yr1.S39	42_1	42	1	1	1	Fullterm	VD	g4 months	Yes	Yes	No
42-yr2.S32	42_2	42	2	1	1	Fullterm	VD	g4 months	Yes	Yes	No
IM043-Yr1.S13	43_1	43	1	1	1	Fullterm	VD	L4 months	Yes	No	No
43-yr2.S33	43_2	43	2	1	1	Fullterm	VD	L4 months	Yes	No	No
44-yr2.S46	44_2	44	2	1	1	Fullterm	VD	g4 months	Yes	Yes	No
IM045-Yr1.S18	45_1	45	1	1	1	Fullterm	CS	L4 months	No	Yes	No
45-yr2.S19	45_2	45	2	1	1	Fullterm	CS	L4 months	No	Yes	No
IM050-Yr1.S27	50_1	50	1	1	1	Fullterm	CS	L4 months	NA	NA	NA
56-yr2.S49	56_2	56	2	1	1	Fullterm	VD	NA	NA	NA	NA
IM058-Yr1.S11	58_1	58	1	1	1	Fullterm	VD	g4 months	NA	NA	NA
58-yr2.S37	58_2	58	2	1	1	Fullterm	VD	g4 months	NA	NA	NA
IM063-Yr1.S1	63_1	63	1	1	1	Fullterm	VD	L4 months	No	Yes	No
IM064-Yr1.S15	64_1	64	1	1	1	Fullterm	CS	NA	NA	NA	NA
64-yr2.S51	64_2	64	2	1	1	Fullterm	CS	NA	NA	NA	NA
IM065-Yr1.S2	65_1	65	1	1	1	Fullterm	CS	L4 months	Yes	Yes	No
65-yr2.S40	65_2	65	2	1	1	Fullterm	CS	L4 months	Yes	Yes	No
IM066-Yr1.S12	66_1	66	1	1	1	Fullterm	CS	L4 months	No	No	No
66-yr2.S50	66_2	66	2	1	1	Fullterm	CS	L4 months	No	No	No
Rep-IM068-yr1.S42	68_1	68	1	1	1	Preterm	CS	NA	NA	NA	NA
IM68-yr4.S5	68_4	68	4	1	1	Preterm	CS	NA	NA	NA	NA
68-yr2.S36	68_2	68	2	1	1	Preterm	CS	NA	NA	NA	NA
IM070-Yr1.S4	70_1	70	1	1	1	Fullterm	VD	g4 months	No	Yes	No
70-Yr4.S19	70_4	70	2	1	1	Fullterm	VD	g4 months	No	Yes	No
IM072-Yr1.S26	72_1	72	1	1	1	Fullterm	CS	g4 months	Yes	No	No
72-yr2.S43	72_2	72	2	1	1	Fullterm	CS	g4 months	Yes	No	No
73-yr4.S22	73_4	73	4	1	1	Fullterm	VD	NA	NA	NA	NA
IM075-Yr1.S25	75_1	75	1	1	1	Fullterm	VD	L4 months	Yes	No	No
75-yr2.S53	75_2	75	2	1	1	Fullterm	VD	L4 months	Yes	No	No
77-yr2.S42	77_2	77	2	1	1	Fullterm	VD	g4 months	Yes	No	No
78-Yr2.S12	78_2	78	2	1	1	Fullterm	VD	g4 months	Yes	No	Yes
IM079-Yr1.S23	79_1	79	1	1	1	Fullterm	VD	NA	NA	NA	NA
IM80-yr4.S22	80_4	80	4	1	1	Preterm	CS	NA	NA	NA	NA
80-yr2.S22	80_2	80	2	1	1	Preterm	CS	NA	NA	NA	NA
IM81-yr4.S13	81_4	81	4	1	1	Preterm	CS	NA	NA	NA	NA
81-yr2.S34	81_2	81	2	1	1	Preterm	CS	NA	NA	NA	NA
IM082-Yr1.S34	82_1	82	1	1	1	Fullterm	CS	g4 months	No	Yes	No
82-yr4.S26	82_4	82	4	1	1	Fullterm	CS	g4 months	No	Yes	No
82-yr2.S55	82_2	82	2	1	1	Fullterm	CS	g4 months	No	Yes	No
83-yr4.S20	83_4	83	4	1	1	Fullterm	VD	L4 months	Yes	Yes	Yes
83-yr2.S52	83_2	83	2	1	1	Fullterm	VD	L4 months	Yes	Yes	Yes
IM085-Yr1.S35	85_1	85	1	1	1	Fullterm	VD	g4 months	Yes	Yes	No
Rep-IM086-yr1.S48	86_1	86	1	1	1	Fullterm	CS	g4 months	Yes	Yes	No
86-yr2.S20	86_2	86	2	1	1	Fullterm	CS	g4 months	Yes	Yes	No
87-Yr2.S13	87_2	87	2	1	1	Fullterm	VD	g4 months	Yes	No	Yes
IM087-Yr1.S37	87_1	87	1	1	1	Fullterm	VD	g4 months	Yes	No	Yes
87-yr4.S28	87_4	87	4	1	1	Fullterm	VD	g4 months	Yes	No	Yes
88-yr2.S35	88_2	88	2	1	1	Preterm	CS	Not Breastfed	Yes	No	No
IM089-Yr1.S16	89_1	89	1	1	1	Fullterm	VD	g4 months	NA	Yes	No
89-yr2.S54	89_2	89	2	1	1	Fullterm	VD	g4 months	NA	Yes	No
90-yr2.S21	90_2	90	2	1	1	Fullterm	VD	g4 months	NA	Yes	No
Rep-IM091-yr1.S47	91_1	91	1	1	1	Fullterm	VD	g4 months	Yes	Yes	No
92-yr2.S41	92_2	92	2	1	1	Fullterm	CS	g4 months	No	Yes	No
IM094-Yr1.S33	94_1	94	1	1	1	Fullterm	VD	g4 months	NA	Yes	No
095-Yr2.S1	95_2	95	2	1	1	Fullterm	VD	g4 months	Yes	Yes	No
Rep-IM098-yr1.S46	98_1	98	1	1	1	Fullterm	CS	g4 months	Yes	Yes	No
098-Yr2.S2	98_2	98	2	1	1	Fullterm	CS	NA	Yes	Yes	No
Rep-IM099-yr1.S39	99_1	99	1	1	1	Fullterm	CS	g4 months	Yes	Yes	No
099-Yr2.S3	99_2	99	2	1	1	Fullterm	CS	g4 months	Yes	Yes	No
100-Yr2.S4	100_2	100	2	1	1	Fullterm	CS	NA	NA	NA	NA
Rep-IM101-yr1.S41	101_1	101	1	1	1	Fullterm	VD	g4 months	No	Yes	No
IM101-yr4.S18	101_4	101	4	1	1	Fullterm	VD	g4 months	No	Yes	No
101-Yr2.S5	101_2	101	2	1	1	Fullterm	VD	g4 months	No	Yes	No
IM102-Yr1.S22	102_1	102	1	1	1	Fullterm	CS	g4 months	Yes	No	No
102-Yr2.S6	102_2	102	2	1	1	Fullterm	CS	g4 months	Yes	No	No
IM103-Yr1.S19	103_1	103	1	1	1	Fullterm	VD	g4 months	Yes	Yes	No
103-Yr2.S7	103_2	103	2	1	1	Fullterm	VD	g4 months	Yes	Yes	No
104-Yr2.S8	104_2	104	2	1	1	Fullterm	CS	g4 months	No	Yes	No
IM105-yr4.S3	105_4	105	4	1	1	Fullterm	VD	g4 months	NA	Yes	No
105-Yr2.S9	105_2	105	2	1	1	Fullterm	VD	g4 months	NA	Yes	No
IM107-yr4.S10	107_4	107	4	1	1	Fullterm	CS	L4 months	Yes	Yes	No
Rep-IM110-yr1.S44	110_1	110	1	1	1	Fullterm	VD	g4 months	Yes	Yes	No
IM110-yr4.S17	110_4	110	4	1	1	Fullterm	VD	g4 months	Yes	Yes	No
110-Yr2.S10	110_2	110	2	1	1	Fullterm	VD	g4 months	Yes	Yes	No
IM113-Yr1.S48	113_1	113	1	1	1	Fullterm	CS	g4 months	Yes	No	No
IM114-Yr1.S41	114_1	114	1	1	1	Fullterm	VD	g4 months	Yes	Yes	No
IM115-Yr1.S47	115_1	115	1	1	1	Fullterm	VD	g4 months	No	Yes	No
115-yr2.S11	115_2	115	2	1	1	Fullterm	VD	g4 months	No	Yes	No
IM117-Yr1.S46	117_1	117	1	1	1	Fullterm	CS	g4 months	Yes	NA	No
IM117-yr4.S14	117_4	117	4	1	1	Fullterm	CS	g4 months	Yes	NA	No
Rep-IM118-yr1.S40	118_1	118	1	1	1	Fullterm	VD	NA	NA	NA	NA
118-yr2.S12	118_2	118	2	1	1	Fullterm	VD	NA	NA	NA	NA
121-yr1.S41	121_1	121	1	1	1	Fullterm	CS	g4 months	Yes	Yes	No
121-yr2.S14	121_2	121	2	1	1	Fullterm	CS	g4 months	Yes	Yes	No
125-yr2.S15	125_2	125	2	1	1	Fullterm	VD	L4 months	Yes	No	No
IM126-yr4.S1	126_4	126	4	1	1	Fullterm	CS	L4 months	Yes	Yes	No
126-yr2.S17	126_2	126	2	1	1	Fullterm	CS	L4 months	Yes	Yes	No
127-yr2.S16	127_2	127	2	1	1	Fullterm	VD	g4 months	No	No	No
IM135-yr4.S7	135_4	135	4	1	1	Fullterm	CS	g4 months	Yes	Yes	No
135-yr1.S36	135_1	135	1	1	1	Fullterm	CS	g4 months	Yes	Yes	No
136-yr1.S47	136_1	136	1	1	1	Fullterm	VD	NA	NA	NA	NA
137-yr1.S42	137_1	137	1	1	1	Preterm	CS	NA	NA	NA	NA
138-yr1.S35	138_1	138	1	1	1	Preterm	CS	NA	NA	NA	NA
139-yr1.S34	139_1	139	1	1	1	Fullterm	VD	g4 months	Yes	Yes	No
142-yr1.S39	142_1	142	1	1	1	Fullterm	VD	g4 months	Yes	No	No
147-yr1.S37	147_1	147	1	1	1	Fullterm	VD	NA	NA	NA	NA
148-yr1.S38	148_1	148	1	1	1	Fullterm	VD	g4 months	Yes	Yes	No
150-yr1.S31	150_1	150	1	1	1	Fullterm	VD	g4 months	Yes	Yes	No
151-Yr2.S18	151_2	151	2	1	1	Fullterm	VD	L4 months	No	No	No
IM152-yr4.S21	152_4	152	4	1	1	Preterm	CS	NA	NA	NA	NA
152-yr1.S44	152_1	152	1	1	1	Preterm	CS	NA	NA	NA	NA
153-yr1.S33	153_1	153	1	1	1	Fullterm	CS	g4 months	Yes	Yes	No
157-yr1.S32	157_1	157	1	1	1	Preterm	CS	NA	NA	NA	NA
159-yr1.S46	159_1	159	1	1	1	Fullterm	VD	g4 months	No	Yes	No
164-yr4.S21	164_4	164	4	1	1	Preterm	CS	g4 months	No	Yes	No
167-Yr1.S1	167_1	167	1	1	1	Preterm	CS	NA	NA	NA	NA
168-Yr1.S2	168_1	168	1	1	1	Preterm	CS	NA	NA	NA	NA
169-Yr1.S3	169_1	169	1	1	1	Fullterm	CS	g4 months	Yes	Yes	No
174-Yr1.S4	174_1	174	1	1	1	Fullterm	CS	g4 months	No	Yes	No
174-yr4.S27	174_4	174	4	1	1	Fullterm	CS	g4 months	No	Yes	No
IM176-yr4.S15	176_4	176	4	1	1	Fullterm	CS	g4 months	Yes	NA	No
177-Yr1.S5	177_1	177	1	1	1	Fullterm	VD	NA	NA	NA	NA
177-yr4.S23	177_4	177	4	1	1	Fullterm	VD	NA	NA	NA	NA
179-Yr1.S6	179_1	179	1	1	1	Fullterm	CS	g4 months	No	No	No
179-yr4.S25	179_4	179	4	1	1	Fullterm	CS	g4 months	No	No	No
IM180-yr4.S4	180_4	180	4	1	1	Fullterm	CS	L4 months	Yes	Yes	No
IM181-yr4.S19	181_4	181	4	1	1	Fullterm	CS	L4 months	Yes	No	No
IM189-yr4.S9	189_4	189	4	1	1	Fullterm	VD	g4 months	No	Yes	No
IM197-yr4.S12	197_4	197	4	1	1	Fullterm	CS	NA	NA	NA	NA
199-yr4.S24	199_4	199	4	1	1	Preterm	VD	g4 months	Yes	No	No
199-yr2.S13	199_2	199	2	1	1	Preterm	VD	g4 months	Yes	No	No
200-Yr1.S7	200_1	200	1	1	1	Preterm	VD	NA	NA	NA	NA
IM204-yr4.S6	204_4	204	4	1	1	Fullterm	CS	g4 months	Yes	No	No
204-Yr1.S8	204_1	204	1	1	1	Fullterm	CS	g4 months	Yes	No	No
206-Yr1.S9	206_1	206	1	1	1	Preterm	VD	NA	NA	NA	NA
209-Yr1.S10	209_1	209	1	1	1	Fullterm	CS	NA	NA	NA	NA
210-Yr1.S11	210_1	210	1	1	1	Fullterm	CS	g4 months	NA	No	No
IM210-yr4.S20	210_4	210	4	1	1	Fullterm	CS	g4 months	NA	No	No
IM211-yr4.S2	211_4	211	4	1	1	Preterm	CS	L4 months	Yes	No	No
IM212-yr4.S8	212_4	212	4	1	1	Preterm	CS	L4 months	Yes	No	No
IM218-yr4.S11	218_4	218	4	1	1	Fullterm	VD	NA	NA	NA	NA
219-Yr2.S17	219_2	219	2	1	1	Fullterm	CS	NA	NA	NA	NA
IM219-yr4.S16	219_4	219	4	1	1	Fullterm	CS	NA	NA	NA	NA
